# Supplementary material for: Analysis of the lncRNA-Associated Competing Endogenous RNA (ceRNA) Network for Tendinopathy
Source: Genet Res (Camb). 2022 May 12;2022:9792913. doi: 10.1155/2022/9792913 (PMC9119753; doi:10.1155/2022/9792913)
Supplement: Supplementary Materials — Table 1 shows data preprocessing and standardization. Table 2 shows featured lncRNAs in the LncBook database or lncRNAs recorded in the LNCiperia database. Table 3 shows pathway enrichment analysis for the genes in the 11 modules. Supplementary Materials [file 9792913.f1.zip]

Archive with 4 entries (4 files):
- Appendix Table 1.xlsx
- Appendix Table 2.xlsx
- Appendix Table 3.xlsx
- Appendix Table 4.xlsx
