# Supplementary material for: Analysis of the lncRNA-Associated Competing Endogenous RNA (ceRNA) Network for Tendinopathy
Source: Genet Res (Camb). 2022 May 12;2022:9792913. doi: 10.1155/2022/9792913 (PMC9119753; doi:10.1155/2022/9792913)
Supplement: Supplementary Materials — Table 1 shows data preprocessing and standardization. Table 2 shows featured lncRNAs in the LncBook database or lncRNAs recorded in the LNCiperia database. Table 3 shows pathway enrichment analysis for the genes in the 11 modules. Supplementary Materials [file 9792913.f1.zip › Appendix Table 1.xlsx]

## Sheet: Appendix Table 1
prob_ID	ensemble_ID	gene_name	gene_type	Chr	GSM639748	GSM639749	GSM639750	GSM639751	GSM639752	GSM639753	GSM639754	GSM639755	GSM639756	GSM639757	GSM639758	GSM639759	GSM639760	GSM639761	GSM639762	GSM639763	GSM639764	GSM639765	GSM639766	GSM639767	GSM639768	GSM639769	GSM639770	GSM639771	GSM639772	GSM639773	GSM639774	GSM639775	GSM639776	GSM639777	GSM639778	GSM639779	GSM639780	GSM639781	GSM639782	GSM639783	GSM639784	GSM639785	GSM639786	GSM639787	GSM639788	GSM639789	GSM639790	GSM639791	GSM639792
1255_g_at	ENSG00000048545.13	GUCA1A	protein_coding	chr6	3.40134	3.92038	4.10235	3.64041	4.23689	3.74515	4.24266	3.78035	3.38737	3.77995	4.22164	3.90313	3.7436	3.49708	4.03136	4.13989	4.01643	3.35031	6.4964	4.20622	3.90444	3.60037	3.66702	3.72303	3.73374	4.36209	3.78412	3.63898	3.61819	4.11124	3.01669	3.3261	3.75136	3.58468	4.23322	3.78375	3.39269	3.59527	3.74206	3.44456	3.88069	5.38813	3.48049	3.76655	3.72833
1294_at	ENSG00000182179.10	UBA7	protein_coding	chr3	8.26923	9.05581	8.40492	8.66794	8.4819	8.09602	7.63068	8.68913	7.62046	7.24618	8.65766	8.21221	8.95563	7.93428	8.6079	9.26408	8.72787	7.71582	10.0112	8.10052	9.42014	9.9918	10.8661	8.34017	9.12685	7.69642	9.26048	8.27071	8.55138	8.50813	9.28307	8.9095	8.27337	9.03565	8.03599	8.82246	8.68294	8.82601	8.08732	9.1006	7.15787	9.22646	9.98139	9.3384	9.90708
1316_at	ENSG00000126351.12	THRA	protein_coding	chr17	7.89278	7.92687	8.09865	8.43976	8.32937	8.1328	8.01114	7.72096	7.78825	7.29349	7.73513	8.36865	6.63001	8.23924	8.40733	7.75841	7.55816	8.16539	7.58664	7.2041	8.56952	9.29826	6.9729	7.15154	7.58881	7.87253	7.67133	7.28099	7.86688	7.31328	8.55878	7.52041	8.00404	7.98129	8.02714	7.84744	7.59613	7.92724	8.3657	8.0621	7.30602	8.22241	7.8185	7.89992	8.74376
1320_at	ENSG00000070778.12	PTPN21	protein_coding	chr14	7.98643	7.44266	5.85976	8.4849	6.50234	8.28911	8.5099	8.07103	7.58118	7.20534	6.00182	6.53826	7.78077	7.33709	8.60051	7.00234	7.06501	8.14339	7.42596	7.68828	8.79153	6.16424	8.94612	7.36463	8.07155	6.84716	7.53982	7.22411	7.08257	8.19063	8.34227	7.87866	8.96022	7.62567	6.97185	7.28622	8.61122	8.50749	7.76938	8.20003	7.31755	8.37052	7.42632	7.25755	7.5246
1431_at	ENSG00000130649.9	CYP2E1	protein_coding	chr10	4.35576	4.77224	4.89759	4.52053	7.21638	4.8398	4.98214	4.62221	4.88698	5.07403	5.07659	4.81032	4.88952	4.8969	5.40693	5.01075	4.80559	4.87529	5.16537	5.11356	6.15731	6.16542	5.13272	4.67842	5.29942	5.23803	4.8666	4.78993	4.65957	4.79004	5.5747	4.91971	5.03522	5.37896	5.19278	5.09159	5.18665	5.2231	4.94185	4.73823	5.10569	5.31659	5.23281	5.60325	5.73693
1494_f_at	ENSG00000255974.6	CYP2A6	protein_coding	chr19	4.37709	6.26805	6.52435	5.17915	5.44365	5.86473	7.1321	5.16464	4.70281	5.68659	5.79942	6.7493	5.25197	5.0592	5.56781	6.27489	5.95678	4.65181	5.09006	5.16667	6.60832	6.59556	5.06154	5.70122	4.74803	7.13739	6.31931	4.92212	6.07341	5.52046	4.25456	4.80317	6.58214	4.84887	7.00895	5.81074	4.67661	5.37585	6.78739	5.18466	6.92414	4.65418	5.35978	4.91393	6.20476
1552256_a_at	ENSG00000073060.15	SCARB1	protein_coding	chr12	5.73694	6.71621	5.45705	5.10505	6.18475	5.2703	5.98988	5.9575	5.10687	5.34871	5.97112	6.01537	4.79455	5.3394	5.83209	6.0237	6.75024	5.46265	6.67331	5.04901	6.15923	5.53698	5.84467	5.30814	5.30873	5.36899	5.71905	5.97394	4.90121	4.73479	4.8777	5.24806	5.4022	5.37264	6.02141	5.84038	4.89571	5.38486	6.4492	6.52418	6.06736	5.69027	5.28008	6.36239	5.42316
1552257_a_at	ENSG00000100304.12	TTLL12	protein_coding	chr22	7.13633	7.08721	6.81179	6.64482	6.72219	7.49061	6.5115	7.09002	5.99501	7.38966	7.53471	7.05481	7.73949	6.7108	7.10812	6.8321	7.45783	6.76852	7.32224	6.90877	7.22777	8.40215	7.66473	7.60938	7.25666	6.86335	6.93717	6.55438	6.47436	6.73834	7.11437	7.12902	6.62892	6.97621	6.56756	6.83893	7.68979	7.10609	6.57139	7.06785	6.54654	8.05235	7.16766	7.10828	7.27479
1552261_at	ENSG00000101443.17	WFDC2	protein_coding	chr20	4.17867	4.7678	4.13478	4.19111	4.24154	4.2027	5.4327	4.07998	4.30731	4.02786	4.48739	4.42579	3.86454	4.03627	4.60948	4.28331	4.22841	4.21144	3.96766	4.16817	4.58769	4.4534	4.441	4.14514	4.12451	5.23881	4.17568	4.41513	4.24347	4.42045	4.0264	3.97072	5.69285	4.05123	5.25614	4.21752	3.92542	4.09965	4.63171	4.28219	5.09324	3.87156	4.04108	4.26302	4.23787
1552263_at	ENSG00000100030.14	MAPK1	protein_coding	chr22	3.46833	3.17931	3.41605	3.21347	4.52521	3.32623	3.30606	3.42953	3.14993	5.29104	3.68784	2.96648	3.81666	3.04584	3.55208	3.38409	3.25825	2.96282	3.61283	3.33413	4.65636	5.61533	3.70039	3.51363	3.24738	3.36937	3.27977	3.30798	3.22085	3.26527	3.34623	3.70159	3.25821	3.45724	3.2377	3.69254	3.35959	3.45566	2.92473	3.60412	3.11079	3.80336	3.79712	3.74764	3.46833
1552264_a_at	ENSG00000100030.14	MAPK1	protein_coding	chr22	8.61634	7.70174	6.20105	8.50319	7.80493	7.56962	7.25893	8.51508	7.92059	7.5529	8.58292	7.02073	7.8873	7.81778	8.49981	7.36788	6.63329	8.74326	7.90453	5.81188	7.31918	7.60193	6.45211	7.86823	8.50342	6.6353	7.45572	7.82508	7.66409	7.89566	8.7385	8.18883	7.70235	8.03328	7.06128	6.75938	7.97441	8.54052	6.88693	8.15564	6.85976	9.12738	8.05489	7.82704	7.7029
1552269_at	ENSG00000162814.10	SPATA17	protein_coding	chr1	2.80279	3.73343	3.06852	2.69045	3.3358	4.73421	3.46796	3.19901	3.27632	3.9009	3.30322	3.22011	3.84459	3.26974	4.10632	3.68665	3.0987	2.99821	2.81262	3.7813	4.66112	5.6097	6.45065	2.9501	3.37802	3.22563	3.09451	4.43945	3.6715	3.92606	2.73141	3.36939	3.02007	2.983	3.08983	3.12297	3.13399	4.15789	3.47491	3.05358	3.57456	3.53005	3.5284	2.87519	3.22294
1552271_at	ENSG00000212123.3	PRR22	protein_coding	chr19	6.02582	6.98071	6.977	6.01018	6.41286	6.65705	7.53875	5.84914	6.53109	6.86506	6.70758	7.35151	5.57868	6.20636	6.88933	6.78209	6.51733	6.05295	5.86114	6.56355	7.36811	6.37021	6.15407	6.68706	5.66558	7.34651	6.35341	6.13724	6.32654	6.59826	5.36686	5.51681	7.59795	5.86145	7.84945	6.37313	5.42035	6.23576	6.9642	5.87351	6.93845	5.46878	6.26444	5.74926	6.56332
1552272_a_at	ENSG00000212123.3	PRR22	protein_coding	chr19	4.9517	5.19803	5.26573	4.75622	5.50399	5.8009	5.69405	4.50306	4.67374	5.04128	5.94134	5.3164	5.12371	4.98362	5.09918	4.97817	5.12409	4.97347	4.90646	5.26685	5.41503	5.08972	4.61629	5.25466	4.1922	5.32412	4.87541	5.12664	4.65816	5.0683	4.76988	4.8421	5.59746	4.72221	5.6739	5.12449	4.64322	4.79381	5.19633	4.7392	4.98585	4.31498	5.00077	4.72742	4.96471
1552275_s_at	ENSG00000168297.15	PXK	protein_coding	chr3	6.90501	7.68967	7.03785	7.02396	5.25737	6.18366	7.31499	7.28123	7.16036	6.86367	7.15779	6.27007	6.91111	6.28714	7.09081	7.4354	6.55663	6.93227	7.16413	4.3353	6.67018	5.15246	6.92288	6.49726	7.20256	6.22642	6.15641	6.82397	6.15658	6.55389	7.60551	6.80725	6.6395	7.08148	6.9932	6.7547	7.34177	7.51126	6.19203	7.11533	5.94242	8.21634	7.06346	7.7321	6.71263
1552276_a_at	ENSG00000104142.10	VPS18	protein_coding	chr15	4.77508	5.5669	4.63318	5.13461	5.27059	4.77776	4.86381	5.35884	4.60446	5.03003	5.81664	5.91491	4.86611	5.10188	5.6383	5.48274	5.27513	5.26844	5.47967	6.93349	5.05486	5.22344	5.39957	5.70383	4.63403	4.83368	5.156	5.03988	5.27256	5.00483	5.86673	5.10776	5.54227	5.10438	5.56333	5.09537	4.56282	5.36474	4.60655	4.90476	4.90881	6.29931	5.73643	5.56866	5.43907
1552278_a_at	ENSG00000076351.12	SLC46A1	protein_coding	chr17	4.7998	5.54727	4.88203	4.77156	4.31973	4.2027	5.34694	5.60299	4.15824	5.02307	5.0299	6.03437	5.76804	4.4187	5.50215	6.13077	5.58744	4.4067	6.04952	4.86782	4.7513	4.63101	5.83571	5.12691	5.22238	5.2072	5.06313	4.41813	4.73536	5.66282	5.18944	4.82701	5.00588	5.07829	5.12308	4.88601	4.95892	5.99548	4.65183	5.4018	5.43866	6.03215	5.66158	4.89452	5.45013
1552279_a_at	ENSG00000076351.12	SLC46A1	protein_coding	chr17	5.12312	6.11587	6.10937	4.67061	6.42291	5.47722	6.0788	6.2599	5.3289	5.17236	6.42708	5.8073	6.16688	5.12718	6.79136	5.57381	6.0543	5.18554	6.01657	6.19743	5.96832	5.47183	7.48428	5.70773	5.67473	6.08353	5.17503	5.74482	5.23274	5.60206	5.95578	5.42749	6.06684	5.69902	6.07595	5.151	5.89285	6.03044	5.83789	4.52547	5.63297	6.454	5.32271	6.12161	5.99443
1552280_at	ENSG00000145850.8	TIMD4	protein_coding	chr5	4.25797	4.7675	4.76934	3.43252	5.57564	4.2116	5.26178	10.4794	3.52685	3.98069	3.23202	5.52026	3.29944	3.18953	5.10486	4.2853	4.59753	3.39678	9.96227	7.02555	4.17322	4.11364	3.56648	4.31035	6.38174	5.28065	6.23629	2.94948	3.70485	6.27212	3.12572	3.54788	4.45625	3.72286	5.0571	4.50861	4.18169	3.728	4.73564	3.45917	4.72184	5.47791	4.59445	7.74131	4.02121
1552286_at	ENSG00000250565.6	ATP6V1E2	protein_coding	chr2	6.2624	5.86368	5.68181	5.99699	8.57879	6.95783	6.12753	5.52272	5.98568	6.27615	4.89145	5.82259	4.63816	5.6384	5.76984	5.61233	5.99287	6.30726	5.4368	5.37914	6.49301	4.8192	4.8279	5.535	5.87585	5.96172	5.54617	5.89175	5.51146	5.87688	4.63478	5.47455	6.17032	5.97142	6.41862	5.50514	5.84553	6.22816	6.15177	5.84953	4.90341	6.46376	5.67894	6.08001	5.98206
1552287_s_at	ENSG00000223959.8	AFG3L1P	unitary_pseudogene	chr16	5.82469	5.43236	6.03123	6.21204	4.50827	4.12963	3.7527	5.87744	6.31639	4.27325	4.81252	5.90333	5.52649	6.73665	4.89838	5.76585	6.36549	6.60746	7.3791	5.82579	5.90048	7.59932	7.32086	6.48582	6.29072	4.95484	5.82681	5.11382	6.07231	5.52173	6.29251	5.50229	4.86077	6.8198	4.29745	5.62214	5.62111	5.64099	4.89422	6.0087	5.13345	6.00645	6.69183	6.69723	6.7478
1552288_at	ENSG00000160161.9	CILP2	protein_coding	chr19	5.2841	7.90983	6.46629	6.18517	6.12401	7.60384	6.87094	5.11819	5.13349	7.96431	9.34209	6.37139	10.5283	5.3394	8.42226	9.02088	6.95456	5.1427	5.50093	7.88751	8.47658	5.35626	10.0572	4.98778	6.62936	6.01986	6.71241	7.97643	5.53125	7.40542	4.33813	5.98678	7.38014	7.53743	6.05473	6.41716	8.09362	8.73956	7.03332	8.26892	6.77898	6.30717	5.97847	5.36328	7.45807
1552289_a_at	ENSG00000160161.9	CILP2	protein_coding	chr19	5.67769	7.19081	5.37823	6.95957	6.53142	8.52396	6.68408	4.33823	5.09724	7.62169	9.82027	5.71567	11.3597	6.1491	9.25082	9.93123	6.56713	5.07204	5.3928	8.44537	8.29	6.44269	11.227	4.49732	7.60081	4.95484	7.18216	8.83579	5.05136	7.45248	4.48313	5.87194	8.49868	8.52505	6.49824	6.28604	8.99011	9.49831	7.39036	8.57375	6.98635	6.79558	6.80431	6.02454	8.39954
1552291_at	ENSG00000163964.13	PIGX	protein_coding	chr3	6.4637	3.16763	6.28543	5.99988	6.21971	5.15475	3.71593	6.1295	6.28139	5.67877	6.33648	3.64842	6.72707	6.81246	3.86729	4.82062	6.05972	5.4985	5.97245	3.52842	5.60585	6.21143	6.11608	5.93321	6.63381	2.6391	4.7182	6.6702	5.26874	6.05222	6.36812	6.76441	4.66663	5.77516	3.05042	5.72279	6.47804	6.08011	4.55456	6.40995	4.19321	6.94349	6.72887	7.36341	5.21246
1552293_at	ENSG00000173452.13	TMEM196	protein_coding	chr7	3.99881	5.20244	5.24728	4.05539	7.77229	4.49933	5.17867	9.25757	4.24753	4.60166	4.48897	7.26424	4.29525	4.32224	5.90921	5.13475	6.24897	4.03244	7.70316	5.41216	4.9918	5.0435	5.5984	4.43452	7.15008	4.7839	4.93378	4.56326	4.43264	5.54213	4.91789	4.1695	5.06111	5.14545	5.83931	4.9523	6.02282	6.13567	4.48207	4.31227	5.07576	4.77625	6.32254	5.08018	4.48952
1552295_a_at	ENSG00000165915.13	SLC39A13	protein_coding	chr11	5.65113	6.64313	5.82831	6.10734	6.57457	6.28427	6.25374	6.12607	4.94291	6.4938	6.85305	6.3625	7.9553	5.49014	7.41268	6.85902	5.95959	5.66996	6.89015	6.3262	7.03361	5.95948	7.22549	6.59545	6.48995	6.20423	6.13394	6.11572	6.27628	6.40099	6.58267	6.17321	5.93985	6.66838	5.82758	6.02974	6.75478	7.16633	5.41543	5.9072	5.84897	7.72133	7.15191	7.26149	7.17959
1552296_at	ENSG00000142959.4	BEST4	protein_coding	chr1	5.52671	6.20856	6.1759	5.90128	4.94723	6.22535	6.22975	6.11622	5.62771	6.21142	7.15068	6.85395	5.92146	5.55901	7.1321	6.5556	6.39081	5.20643	6.55754	5.78856	8.79402	6.63588	6.25334	6.16816	6.42496	6.81393	6.40646	6.53834	5.3998	6.24	5.87061	5.95992	6.55177	5.87337	7.1383	6.48961	6.21026	6.94685	6.75756	5.37843	6.36016	6.63686	6.95367	6.9624	6.4303
1552299_at	ENSG00000155085.15	AK9	protein_coding	chr6	7.69773	8.25415	8.08806	7.20286	6.10902	6.74935	8.88779	7.93294	8.01541	6.60618	8.13231	8.2982	8.25549	7.58476	7.725	8.74293	7.75962	7.42381	7.19947	10.447	7.05831	5.17985	7.542	8.17324	8.19534	9.16714	8.06925	7.49351	8.53481	7.75745	8.39801	7.59737	7.68915	8.12643	8.85869	8.3841	8.1131	8.47915	8.52954	8.40748	10.3175	8.12399	8.39768	6.92047	8.30575
1552301_a_at	ENSG00000167549.18	CORO6	protein_coding	chr17	10.0679	7.14426	6.99384	9.8614	6.72688	4.92622	6.87786	5.69949	9.94764	6.08115	7.21794	6.73091	7.965	10.1841	6.79231	6.93721	6.41895	10.3436	7.04223	6.52097	8.85673	6.73517	9.5502	5.57043	6.49389	6.46444	7.33235	7.2215	5.41969	6.23493	7.00786	6.19152	6.03753	7.13509	7.41426	6.54447	7.17727	7.0043	6.76919	6.23674	6.70103	7.66286	8.82671	7.39508	7.66279
1552302_at	ENSG00000184988.8	TMEM106A	protein_coding	chr17	5.73143	5.06647	6.19522	5.13301	5.10749	6.87573	5.98819	6.70963	5.73494	5.87863	4.47253	5.47081	6.40536	5.00451	5.18466	5.94618	5.63248	5.36298	6.96842	4.92291	6.10094	4.11001	5.26114	6.26526	6.80143	5.40652	5.98026	5.02997	5.99008	4.53907	7.0078	5.824	5.06597	5.83101	6.05789	5.92626	5.46933	5.8241	5.3118	5.6241	5.38159	6.95005	7.12262	7.20106	5.89931
1552303_a_at	ENSG00000184988.8	TMEM106A	protein_coding	chr17	5.18028	5.396	5.7105	5.12653	4.96328	5.53488	5.94654	5.88493	5.23464	6.01932	5.11849	6.10215	4.85782	5.24145	5.93357	5.59355	6.1181	5.14464	5.61033	5.23259	5.72133	5.06378	5.54746	5.59804	5.95947	5.87365	5.68839	5.23966	5.57569	5.53982	4.96668	5.45322	5.54642	5.48701	5.45538	5.58939	5.50564	5.58343	5.78963	5.30072	5.51316	5.52535	6.01245	6.0579	5.65257
1552306_at	ENSG00000139133.6	ALG10	protein_coding	chr12	5.26029	4.92267	4.54418	4.49436	4.66967	4.53221	4.1919	5.08223	4.28924	4.66072	5.86051	4.08589	5.29614	4.33381	4.02711	4.74586	4.10826	4.99126	4.00559	3.54432	4.23784	4.39111	3.74483	5.01669	5.52207	4.21752	4.53813	6.11544	4.1294	4.46285	4.5828	5.45377	4.41832	5.23849	3.93301	4.32782	4.97167	5.56837	4.28866	4.06296	5.00515	5.88315	4.69376	4.15745	3.92112
1552307_a_at	ENSG00000168234.12	TTC39C	protein_coding	chr18	6.22964	5.3708	6.66325	5.77025	6.84047	5.8224	5.16397	6.37701	6.14468	6.05868	5.30251	5.82057	6.57573	5.52147	6.37687	6.51765	5.33735	5.40867	6.65706	6.11681	6.70784	5.10536	5.47681	6.48443	6.8493	5.79109	6.3438	6.44084	5.64569	6.68031	6.8403	6.82951	5.12487	6.77045	5.95134	5.91197	6.91825	7.47428	6.23234	5.80326	6.63904	7.53419	6.53352	7.02355	5.86306
1552309_a_at	ENSG00000162614.18	NEXN	protein_coding	chr1	10.798	5.15211	6.32635	11.3422	6.75296	6.54749	4.96924	6.37025	10.808	5.09028	7.29063	5.90056	6.91541	11.003	6.58957	5.73701	6.49089	11.0397	6.38394	5.53859	6.82955	7.79278	5.26173	5.63521	7.40109	4.7789	8.1373	4.90199	6.37294	5.83952	9.3686	7.20724	6.19848	7.71765	4.7899	7.12581	7.19437	5.3191	7.35617	8.61094	6.64726	6.43597	6.48314	6.09466	6.33349
1552310_at	ENSG00000169609.13	C15orf40	protein_coding	chr15	5.72657	4.60435	5.5482	4.87824	6.36124	4.56339	3.85496	6.14073	5.57604	4.69984	4.04811	4.60955	5.48993	5.30834	5.53192	4.20121	4.90958	5.81766	6.43941	6.76402	6.44148	5.79833	5.65479	4.43286	6.16112	3.72157	4.51793	5.98365	4.54551	4.99937	5.28083	5.90288	3.9081	5.22973	3.75452	4.91927	6.12476	5.73144	4.21412	5.68865	3.50563	6.40726	5.75647	5.32133	5.1753
1552311_a_at	ENSG00000173976.15	RAX2	protein_coding	chr19	7.07279	8.87852	8.84006	7.81234	8.01751	7.9034	9.34545	7.40258	7.71338	8.3746	8.24562	9.17716	7.23864	7.34866	9.16759	8.81055	8.65156	7.30966	7.64827	8.10823	8.83672	7.43744	7.85326	8.39395	6.94895	9.45816	8.40135	7.5126	8.21801	8.26704	6.27302	7.34975	9.15992	7.26119	9.70204	8.41871	7.42603	7.89737	9.14535	7.40065	8.77317	6.64049	7.85139	7.28545	8.55944
1552312_a_at	ENSG00000037749.11	MFAP3	protein_coding	chr5	5.53218	5.2689	4.15778	4.88548	4.17337	5.08756	3.73872	5.03407	5.54672	4.34786	3.47507	3.57898	4.30703	4.85441	4.74619	4.19941	3.95579	5.2537	4.27807	4.01168	4.28133	6.29028	3.88459	5.27775	5.8908	4.84656	4.4942	3.78604	5.36647	4.39635	5.01322	5.14137	4.22237	5.04418	4.0192	4.57839	4.71018	4.95718	5.29139	4.54499	4.73463	6.36899	4.30568	4.08468	5.14751
1552314_a_at	ENSG00000158161.15	EYA3	protein_coding	chr1	6.25771	5.16858	4.52874	6.11469	4.17653	4.64491	4.54655	5.41842	5.81679	4.32908	5.7302	4.21965	5.57489	6.05414	5.26329	5.44208	5.02185	6.18424	5.33408	4.37319	4.3485	3.63577	4.95552	6.24964	5.9174	4.42673	5.50315	6.37018	5.45572	5.03963	6.11308	6.36719	5.42625	5.31328	4.55657	4.84604	5.21064	5.93166	4.66503	5.76729	3.99756	7.12417	5.56308	5.95683	5.48278
1552320_a_at	ENSG00000139537.10	CCDC65	protein_coding	chr12	3.62593	3.6956	3.46708	3.25238	3.39538	3.7925	4.32174	3.43288	3.89169	3.75965	2.80056	4.14297	3.43333	3.74207	3.85548	3.73541	3.14549	3.41411	3.96533	3.92794	4.20434	3.43373	3.40645	4.08418	4.63482	4.57843	3.52385	5.18636	3.70492	3.03339	4.33268	3.69168	4.03754	3.6826	3.63608	4.16998	3.34203	4.06698	3.84142	3.60363	3.84805	4.18376	3.31804	3.48502	3.72629
1552321_a_at	ENSG00000139537.10	CCDC65	protein_coding	chr12	4.74236	5.22047	4.88811	4.92938	5.0521	5.69146	6.23236	4.86535	4.70326	5.93387	4.92958	5.34605	5.34726	4.79447	5.81076	5.63373	4.69335	4.65381	5.51648	4.72971	5.63424	4.64339	5.39065	4.99264	5.13367	6.19865	5.25668	6.64403	5.53871	4.73936	4.80457	4.71094	5.8058	4.89347	5.71067	5.17529	4.70916	5.29002	5.22425	4.72493	5.21546	5.07212	4.667	4.57568	5.1411
1552322_at	ENSG00000156500.14	FAM122C	protein_coding	chrX	3.64268	2.90313	2.70384	3.07983	3.07873	3.4089	2.97742	2.88516	3.54759	3.50916	2.912	2.96574	3.37109	3.58791	2.9267	2.98303	3.06127	3.38356	3.18294	4.45507	2.99279	3.21973	6.24957	3.24581	3.29414	3.33783	3.39355	3.21494	3.15461	2.77552	3.10946	3.82267	3.10943	3.90476	3.08119	3.58925	3.20677	2.83946	3.11822	2.9441	3.07175	2.91972	3.41607	3.01797	3.12188
1552323_s_at	ENSG00000156500.14	FAM122C	protein_coding	chrX	4.61765	4.17126	4.28243	4.63653	4.14292	3.21889	4.28824	4.09073	4.2546	4.37263	4.00074	4.3451	3.67365	4.28779	3.729	4.28462	4.2798	5.07394	4.44631	3.87659	4.27119	6.34429	6.75234	4.13293	4.66574	4.40765	4.27167	4.19685	4.2084	4.03007	4.72773	5.23556	3.92283	4.73812	4.13234	5.18905	4.39124	3.84403	4.28516	4.9916	3.92824	4.16027	4.3791	3.57531	4.4912
1552325_at	ENSG00000172361.5	CFAP53	protein_coding	chr18	5.25659	5.3769	5.82062	5.32301	7.10517	5.70756	5.10879	4.53813	5.91503	5.41472	5.19954	5.42649	6.50816	5.2323	6.54321	5.87644	5.19607	5.37557	4.7396	4.20914	5.73109	4.62998	7.53469	4.63235	4.82457	5.5387	4.2548	4.91452	5.13764	5.04182	3.74606	4.53375	5.03551	5.04395	5.32037	4.80865	5.13138	5.32127	5.07163	5.28349	5.44159	4.37916	5.95785	4.66975	5.23904
1552326_a_at	ENSG00000172361.5	CFAP53	protein_coding	chr18	4.74366	4.19205	4.64603	4.92301	4.97082	4.48878	4.45589	4.24388	5.38084	4.40712	5.23148	4.37161	5.50433	4.80658	4.36721	6.5127	4.32444	5.61488	4.98721	3.89061	4.51687	4.03984	4.87911	4.18758	4.18584	4.78187	3.82438	4.04813	3.87672	4.26395	4.47977	3.85034	5.21252	4.89813	4.53587	3.87885	4.12662	4.49842	4.39492	4.08793	4.11893	3.66983	5.39419	5.20196	4.53166
1552329_at	ENSG00000122257.18	RBBP6	protein_coding	chr16	6.352	4.82632	5.89527	6.4436	4.98275	5.14882	4.21185	6.06481	6.54614	5.97082	4.93897	4.48646	6.22202	6.71163	4.97338	5.0378	4.85495	6.28007	6.16153	4.73317	5.04875	4.38659	5.86769	5.88642	6.31948	4.98406	5.92562	6.43676	5.60101	5.88347	6.7118	6.28527	5.27478	6.4109	4.45674	6.17366	6.08174	6.04771	5.11776	6.25358	6.08425	6.44347	5.27593	5.41007	5.87952
1552330_at	ENSG00000177946.5	CENPBD1	protein_coding	chr16	4.86889	3.544	2.61326	4.37692	4.59507	4.7278	3.71779	4.96289	4.08083	3.88137	3.30993	3.44763	4.81319	4.92718	4.47029	4.54752	4.13672	4.74413	5.0959	6.76919	4.75588	3.41821	5.47141	3.93628	4.68101	3.3359	3.63066	4.87134	4.41449	3.54604	4.28357	4.95199	4.02108	4.3701	3.82288	3.69727	4.58505	4.96523	3.48787	3.66163	3.23562	6.35662	4.36252	4.93175	3.72223
1552332_at	ENSG00000100106.19	TRIOBP	protein_coding	chr22	6.88121	7.52715	6.52242	6.66289	6.18171	6.66336	7.44214	6.28192	6.46689	7.15679	7.20663	7.04051	6.77563	6.8742	7.03053	6.92301	7.11524	6.94923	7.24907	6.80179	7.02605	6.16736	6.32179	7.04698	7.15081	6.8445	7.40312	6.99682	7.18136	6.92446	6.92518	6.92173	7.34821	7.0044	7.41857	6.33455	6.58589	6.89417	6.87685	6.37525	7.14679	6.98213	6.88491	6.6393	7.04807
1552335_at	ENSG00000175294.5	CATSPER1	protein_coding	chr11	3.44764	4.24152	4.32712	3.8126	4.93537	4.88698	5.21355	3.73592	3.43747	4.26059	4.46616	4.45835	4.37504	3.5118	4.21233	4.21226	4.31327	3.66119	3.90374	5.6225	4.87181	4.57286	4.95434	4.04993	3.9266	4.24838	3.97727	4.02831	4.16022	3.96965	3.456	3.5207	4.48987	3.90865	5.08523	4.093	3.8267	4.10486	4.55502	3.73544	4.5502	3.8452	4.02506	4.63109	4.04812
1552338_at	ENSG00000133937.4	GSC	protein_coding	chr14	4.55898	5.46834	4.97705	5.24864	7.56866	7.03369	6.08396	5.19016	4.17929	6.18853	5.41959	5.71514	5.81297	4.78214	5.57932	5.68336	5.86583	4.85259	5.51055	6.37666	6.9873	6.28586	6.55185	5.16917	4.9341	5.2575	5.1076	5.21395	5.2772	5.81004	4.86386	4.55399	6.15892	5.49125	5.33878	5.04258	5.74771	5.69247	5.71651	5.5028	5.55834	6.75299	5.00322	5.63465	5.69605
1552340_at	ENSG00000170374.5	SP7	protein_coding	chr12	3.54431	4.13251	3.65132	3.1442	4.27601	4.34181	4.42597	2.95696	3.12197	3.81906	4.1405	4.45666	3.19658	3.3854	3.92576	3.90178	3.70217	3.14549	3.48099	3.94062	4.09047	3.46432	4.12266	3.97581	3.12772	4.36582	3.64737	3.98713	3.63641	3.77888	3.36377	3.73939	3.82531	3.54187	3.97992	3.73654	3.51304	3.69874	3.95474	3.26229	4.31298	3.8436	3.4625	4.09803	3.38943
1552343_s_at	ENSG00000205268.10	PDE7A	protein_coding	chr8	8.97368	7.37872	7.34862	9.16764	9.11638	5.66659	8.08005	7.40005	8.24632	6.67723	7.18921	8.5301	7.7538	8.78359	7.36718	8.35368	7.3296	9.61793	7.36389	6.27409	5.91036	7.00156	8.26005	7.51018	8.22391	8.58541	7.64479	7.44573	7.1224	6.22379	7.76012	7.05085	7.83461	7.84331	8.92042	7.71941	7.15562	7.66825	8.23064	7.30859	7.78629	6.99416	8.35384	6.05342	7.74835
1552344_s_at	ENSG00000198791.11	CNOT7	protein_coding	chr8	5.82731	3.3394	3.83041	5.88987	3.45447	3.87288	3.62156	4.76572	5.15403	4.18296	3.06642	3.32507	4.39821	5.86576	3.68673	3.76577	3.27904	6.14063	4.49217	4.13673	3.95717	3.97036	3.4793	4.13324	4.48997	3.5527	4.41266	4.78652	4.2111	4.35921	4.87555	4.84089	3.99226	4.42184	2.93562	3.49593	4.04651	4.11672	3.43428	4.36719	3.98001	5.27488	3.77101	4.6823	3.30535
1552348_at	ENSG00000103355.12	PRSS33	protein_coding	chr16	5.45281	6.60438	6.27327	5.67112	5.89959	6.27769	6.76777	5.33403	5.49066	6.77895	5.77205	6.53578	5.30569	5.55973	6.06974	5.92585	6.37553	5.54697	5.47843	5.18015	6.56538	5.56039	5.24248	5.9074	5.17092	6.76516	6.01078	5.64512	5.93916	5.97607	4.62557	5.48575	6.33678	5.33998	7.12126	5.44829	5.39746	5.60164	6.66574	5.15594	6.72034	4.83286	5.57162	5.3505	5.64924
1552349_a_at	ENSG00000103355.12	PRSS33	protein_coding	chr16	3.01002	4.66528	4.60511	3.51931	3.86837	3.48504	4.9578	3.06493	3.35896	4.5758	3.92336	4.04784	3.80215	3.37512	3.97781	3.96535	3.96232	3.32736	3.91084	4.16636	3.81635	3.59414	3.48586	3.93752	3.3893	4.99893	3.89173	3.89507	3.62693	3.65838	3.13211	3.2506	4.80399	3.37215	5.15701	3.69452	3.40716	3.60942	4.24989	3.46695	4.37076	2.94826	3.81695	3.5587	3.46439
1552354_at	ENSG00000099625.12	C19orf26	protein_coding	chr19	3.41132	3.97396	3.24931	3.00878	4.99591	3.93116	3.85435	3.18913	2.99287	3.12996	3.69195	3.6045	3.32516	3.18744	3.74546	3.37777	3.45613	3.09948	3.622	3.96967	3.81777	3.85321	3.65124	3.36636	3.37319	3.84234	3.35516	3.32005	3.18828	3.39988	3.18544	2.96806	3.51779	3.0587	4.2439	3.31102	2.98144	3.42403	3.63971	4.03707	3.38571	3.20292	3.38811	3.26893	3.54204
1552355_s_at	ENSG00000099625.12	C19orf26	protein_coding	chr19	3.77361	4.93251	4.84277	4.3516	4.45132	4.56366	5.40295	4.02251	4.53813	4.62615	4.88258	5.01236	4.31306	4.27651	4.68027	4.75833	4.86712	4.34525	4.40803	5.01708	4.44972	4.81914	4.49159	4.39107	4.05873	5.52854	4.6254	4.52146	4.93144	4.77845	3.93224	3.78779	5.53996	3.85316	5.39122	4.75751	4.09957	4.39525	4.92754	4.09916	4.74602	4.16823	4.19443	4.47548	4.50403
1552359_at	ENSG00000178460.17	MCMDC2	protein_coding	chr8	3.86976	3.23236	3.67962	3.86918	5.14392	3.82132	3.63813	3.43882	3.88334	3.55473	4.05138	3.90973	4.59194	3.30364	3.42746	3.19447	2.82074	3.4887	3.51217	3.64645	3.38472	3.26615	3.97821	3.95115	3.73464	3.95196	3.05582	3.00879	3.46764	3.18539	3.3227	3.63315	3.15042	3.39245	3.48049	3.366	3.44642	3.46772	3.49527	3.44119	3.4404	3.57897	3.29155	3.42045	3.17877
1552360_a_at	ENSG00000150455.13	TIRAP	protein_coding	chr11	4.52243	4.13899	4.28243	4.53135	6.20196	4.03693	3.90976	5.20131	4.53543	4.17037	5.04389	3.29921	4.18765	4.76015	4.69723	4.15196	3.43701	4.37357	5.33881	3.48691	4.90156	6.19404	6.08733	4.39623	5.05688	3.62522	4.57261	4.34217	4.07216	4.32694	5.03706	4.71273	3.43106	4.97767	3.42166	4.77033	5.13474	4.86481	3.3163	4.92975	3.42878	5.32855	4.66955	4.73707	4.22612
1552362_a_at	ENSG00000164406.7	LEAP2	protein_coding	chr5	6.5545	5.78676	5.48924	6.08681	5.52531	5.12941	5.24818	5.36064	6.05171	4.48358	4.65368	5.71741	7.18762	6.47692	4.99406	6.1883	4.78569	6.75178	6.75689	5.05795	6.20975	5.98567	5.83454	5.73779	6.68711	5.55103	6.16023	5.10282	5.53665	5.02445	5.93599	5.55322	4.97627	5.75717	5.76409	5.84846	5.70567	5.93298	5.54995	5.44534	4.96363	6.42934	6.03355	6.01264	6.43705
1552364_s_at	ENSG00000153944.10	MSI2	protein_coding	chr17	7.57378	6.5525	5.27699	8.17796	7.31535	5.36208	6.47637	7.1775	7.07616	6.39746	6.62332	6.41973	6.75925	7.41127	5.82734	7.0292	4.98268	8.11801	7.26409	6.78168	5.57174	7.30558	9.89217	5.49609	6.32236	5.74038	5.37807	6.26136	5.89847	6.49885	7.16389	6.21492	6.75004	6.36364	6.54695	5.6584	6.63213	7.3013	5.67927	6.38808	5.55557	7.68699	6.94356	6.76191	5.71038
1552365_at	ENSG00000006747.14	SCIN	protein_coding	chr7	4.83976	3.18454	4.70626	4.34693	3.86773	4.96363	4.15427	3.03381	4.59957	4.47447	6.48508	3.76544	6.97618	4.37764	3.05715	3.81281	3.76544	4.40611	2.69319	6.59839	4.21104	3.30032	4.97063	3.62987	3.18049	3.66947	3.40952	2.74225	4.15658	3.10211	2.62114	3.02663	4.10595	3.20943	3.56913	4.05986	3.14629	3.04453	4.27382	3.19843	3.12766	2.84866	2.80757	3.86696	3.35949
1552367_a_at	ENSG00000006747.14	SCIN	protein_coding	chr7	5.22806	4.31665	5.12944	5.97652	4.18976	5.37181	5.27416	4.18531	5.49194	4.84906	7.52029	4.52497	8.56621	5.58963	4.21881	6.12676	4.49265	5.4063	3.78136	4.28643	4.18895	3.97904	7.29098	5.10555	3.78619	5.26178	4.6869	4.75149	4.56652	4.53057	3.85104	3.94694	4.89127	3.79566	5.15993	4.45625	4.12877	3.85757	5.9397	4.41597	4.94843	3.60321	3.97961	4.45356	4.75621
1552368_at	ENSG00000124092.12	CTCFL	protein_coding	chr20	2.61413	3.19791	3.42677	3.25758	3.2778	4.2027	3.33388	2.84048	3.2655	4.26178	4.26573	3.79441	3.06308	2.5384	3.62205	3.33596	4.12051	2.95897	2.88388	4.55109	4.27372	3.33783	3.97518	3.12432	2.99725	3.98427	3.33371	3.19325	3.36319	3.92468	2.95897	3.42122	3.37672	3.21202	3.3287	3.61794	3.70348	3.33171	3.90481	3.07764	4.09711	3.05231	2.82128	3.21008	3.22359
1552370_at	ENSG00000151470.12	C4orf33	protein_coding	chr4	4.74533	3.85694	3.52153	3.99968	3.25699	4.92819	3.74313	5.89124	4.95006	4.15542	4.20375	4.26831	4.03338	4.61545	3.36896	4.58581	4.83283	4.10899	5.95284	4.66018	3.49104	4.52886	4.12266	4.00171	5.06397	3.67125	4.85899	4.00785	4.41492	4.26507	5.62466	5.60075	4.04329	5.27426	3.69546	4.58284	4.6765	4.90207	3.57189	5.64578	4.25705	6.05666	5.1306	5.26687	4.09732
1552372_at	ENSG00000151470.12	C4orf33	protein_coding	chr4	2.73495	2.52387	2.90347	2.50217	3.07912	3.36617	2.62056	2.70673	2.47854	2.81254	3.05068	2.63395	3.18044	2.53697	2.73164	2.37417	3.17043	2.76133	2.30202	2.57249	2.88935	2.60573	2.89868	2.56906	2.81537	2.6632	2.66428	3.14167	2.80372	2.87983	2.6983	2.66514	2.53995	2.8652	2.42132	2.74367	3.17578	2.62866	2.66492	2.74657	2.88449	2.47752	2.53697	3.23849	2.5542
1552373_s_at	ENSG00000151470.12	C4orf33	protein_coding	chr4	3.97713	3.32728	3.89086	3.47762	3.67962	4.43665	3.95379	3.81952	3.76987	4.32032	3.9139	3.71724	3.79472	3.59796	3.88919	3.84263	4.02807	3.42416	3.69798	4.43841	3.76109	3.84129	3.44095	3.42299	3.64185	3.78451	3.81427	3.7253	4.11052	3.82431	4.13955	3.77285	3.44803	3.63066	3.66678	3.74238	4.01722	3.95145	3.55262	4.12685	3.27145	3.63766	3.82777	3.70226	3.62361
1552375_at	ENSG00000160961.11	ZNF333	protein_coding	chr19	4.9271	3.97712	5.2931	4.97548	5.022	5.73534	4.69395	5.12844	4.76901	4.65443	4.90089	4.94432	5.79306	5.18751	4.92515	4.89127	4.8929	4.64301	4.90433	4.89689	4.52368	4.97192	4.5854	5.51358	5.26699	4.4846	4.80238	5.88034	5.25177	4.9317	4.81788	4.78309	4.51249	5.25612	4.30279	4.76901	5.11047	4.74902	4.88621	5.45891	4.68856	4.85745	4.82954	5.18611	5.23176
1552378_s_at	ENSG00000121039.9	RDH10	protein_coding	chr8	5.29137	5.12565	5.17105	5.80864	7.64247	5.10356	4.87091	5.47852	6.01324	4.59612	3.74518	5.23042	6.08248	6.07649	4.95268	5.40791	5.11561	5.57407	5.05864	5.17196	4.63852	6.5114	6.44969	5.26151	5.52612	5.31412	5.62632	6.37546	6.08435	5.46553	5.06156	6.12334	4.84728	5.6871	4.84115	4.87687	4.76498	5.2911	4.62339	5.15358	4.85258	5.89807	5.12023	4.12826	4.50366
1552381_at	ENSG00000154548.8	SRSF12	protein_coding	chr6	5.13043	4.87711	5.49583	4.56003	6.69974	4.93285	5.08233	4.29924	5.30384	5.52889	6.53907	4.85983	5.0511	5.02118	4.47602	5.25524	4.62499	4.64899	4.89907	4.51232	4.81835	3.75685	4.31655	6.19754	5.02458	5.13298	5.08478	5.51771	4.53975	4.57295	5.11684	5.00972	4.88288	4.71774	4.55867	4.95952	4.84499	4.83391	4.61489	5.29143	5.14744	4.76087	3.91702	4.41876	4.03294
1552383_at	ENSG00000162771.7	FAM71A	protein_coding	chr1	6.47532	8.05984	7.89567	6.43526	6.76948	7.05308	8.37701	6.4908	6.81276	7.42392	7.20241	8.10746	6.43363	6.82317	7.63302	7.92156	7.39673	6.44855	6.86423	6.69707	7.66822	6.92434	6.49795	7.14106	6.20824	8.42923	7.21239	6.62137	7.40747	7.42243	5.60113	6.54532	8.11491	6.76511	8.45034	7.65035	6.62137	7.00502	7.9895	6.71651	7.95203	6.00023	6.98298	6.29731	7.34406
1552384_a_at	ENSG00000162771.7	FAM71A	protein_coding	chr1	4.60889	5.9974	6.12223	5.36842	6.0949	5.60447	6.69653	5.06375	5.1499	5.516	5.81237	6.68156	4.21006	5.84273	6.2934	6.03185	6.11621	4.87243	5.31716	5.11217	6.00569	5.63707	5.33159	5.71027	5.04983	6.7455	5.8585	5.53304	6.07738	5.79762	4.25218	5.09001	6.46649	5.22374	6.9419	5.426	5.138	5.277	6.33523	5.1781	6.32961	4.6075	5.68458	5.14616	5.84495
1552386_at	ENSG00000175857.8	GAPT	protein_coding	chr5	3.14703	3.84681	4.7486	3.8478	3.31223	4.23306	4.54764	3.80529	3.94427	3.90216	3.36665	5.00337	3.35281	2.68063	5.54893	4.39024	4.20663	3.54448	3.72309	3.80742	3.87989	3.21683	3.451	3.66357	3.28517	4.25393	3.54187	3.63295	4.35492	4.5057	2.76789	3.89137	4.29064	3.23855	4.80075	3.71463	3.45216	3.92592	4.7506	3.46579	5.41744	3.0461	3.52013	3.53236	3.87671
1552388_at	ENSG00000159307.18	SCUBE1	protein_coding	chr22	4.85912	5.87087	5.78606	5.42822	5.38893	5.38123	5.96268	6.0862	5.05715	5.23715	5.0568	5.85865	5.07292	4.94825	5.69712	5.28363	5.47562	4.95008	4.54981	5.02812	5.22268	5.056	4.6913	5.246	4.60561	6.23317	5.15214	4.62069	5.61829	5.37373	4.51333	5.69686	5.67103	5.17577	6.71838	5.0603	4.21865	4.89041	5.91108	4.52944	5.33134	4.3166	5.04128	5.3192	5.34863
1552390_a_at	ENSG00000177459.10	ERICH5	protein_coding	chr8	3.86303	3.95685	5.21496	3.77485	3.75388	4.05932	4.54573	3.52987	3.76715	4.14873	4.95	4.6843	4.53197	3.76751	3.93109	5.22418	4.71393	3.94729	3.65057	4.22927	4.5359	4.05112	3.67944	4.13759	3.57971	5.26076	3.99642	4.27588	4.03835	4.04321	3.41291	3.55822	5.02646	3.72735	5.03258	4.17783	4.15232	3.6101	5.90983	3.55113	5.37608	3.57422	3.95455	3.56454	3.66541
1552391_at	ENSG00000178395.6	CCDC185	protein_coding	chr1	4.70696	5.36057	5.06375	4.90406	5.53962	5.25067	6.18658	4.63013	4.91615	4.97353	5.48362	5.94834	4.77502	4.7496	5.38129	5.01752	5.81766	4.72031	4.76933	6.31427	5.55588	4.97457	5.38082	5.16936	4.67785	5.94534	5.16523	5.65501	5.00171	5.05314	4.57332	4.27636	5.79354	4.76444	6.12152	5.03729	4.37146	4.89395	5.58891	4.53262	5.76717	4.68852	5.09682	4.77791	5.35973
1552393_at	ENSG00000176177.9	ENTHD1	protein_coding	chr22	2.61334	3.32728	2.92409	2.62679	4.25142	2.97016	2.88483	2.73936	2.86236	3.65871	3.22113	2.91134	3.13311	2.47854	3.00949	2.74035	3.6214	2.66612	2.85747	4.12001	3.2839	3.08033	3.36896	2.80362	2.65759	2.85525	2.71476	3.41044	2.69219	2.82595	2.62848	2.81233	2.92887	2.84518	2.86236	2.74931	3.08332	2.8993	3.07206	2.70764	2.94121	2.62303	2.6182	2.6413	2.61395
1552394_a_at	ENSG00000176177.9	ENTHD1	protein_coding	chr22	2.712	3.19992	3.88569	2.66057	3.21524	3.40075	3.88549	2.88904	2.65867	4.06423	3.65518	3.58277	2.97031	3.09374	3.23051	3.04206	3.26615	2.73237	2.55941	3.56171	3.49177	3.27527	3.21733	3.06966	2.76131	3.93198	2.70316	3.40656	3.46059	3.04426	2.34132	3.09753	3.43476	2.98218	3.70029	3.95992	2.96946	3.25894	3.12265	3.1666	3.64048	2.8213	2.98717	3.14245	2.88915
1552395_at	ENSG00000162526.6	TSSK3	protein_coding	chr1	5.56971	6.41924	5.27668	5.98474	5.45551	4.66623	5.87076	4.8285	4.54402	5.4207	5.38077	5.46205	6.71795	5.43152	5.33504	6.24368	6.06485	5.492	5.3353	4.8513	7.08897	4.78966	5.7855	6.02591	6.49233	6.28637	6.24286	4.71239	6.1213	5.35883	5.99247	5.63142	6.20298	5.36963	6.47944	6.1957	6.18293	5.83514	6.24594	5.37449	6.61962	5.51167	6.03608	4.62454	6.40122
1552398_a_at	ENSG00000172322.13	CLEC12A	protein_coding	chr12	5.68903	5.51902	4.61761	4.14874	5.13263	5.00526	4.47	4.80111	4.14116	5.28655	5.02171	5.30541	4.58831	4.70146	4.25451	6.11798	4.82659	3.8584	8.40944	6.12369	6.17053	4.33101	8.45959	5.17165	5.8446	5.74377	4.48994	3.92408	4.16645	4.67568	4.1306	4.23833	6.03377	3.79463	5.02593	5.05132	6.30837	4.20769	5.7444	4.06347	5.44791	6.08458	4.21912	8.00899	4.23136
1552399_a_at	ENSG00000185024.15	BRF1	protein_coding	chr14	7.61481	7.14386	7.75853	7.26587	6.1332	7.54156	6.96335	6.92924	7.00624	6.48894	7.12683	7.415	8.23131	7.54745	7.31727	7.83549	8.7374	7.71934	7.34925	5.65432	6.94122	7.89543	7.93285	7.75101	7.7525	7.50974	7.45706	6.6506	7.70355	7.00998	7.72112	7.73331	7.25811	7.65277	7.2205	7.85246	7.5101	7.41814	5.96286	7.94418	6.93737	7.58677	7.57054	6.6578	7.72984
1552400_a_at	ENSG00000169758.12	C15orf27	protein_coding	chr15	5.24999	4.82632	4.74709	5.84976	4.96747	5.02741	5.4147	4.12155	4.55616	4.68789	4.52135	4.78461	4.92928	6.06093	4.57896	4.36434	4.82156	5.86667	4.3548	4.4541	4.63663	4.39159	4.12266	4.53201	4.21058	4.84134	4.41548	4.52943	4.60493	4.68811	3.8159	4.28998	5.15005	4.53387	5.69761	4.6216	4.2638	4.41036	4.85039	4.15731	4.89069	4.34891	4.0093	4.36133	4.58855
1552401_a_at	ENSG00000156273.15	BACH1	protein_coding	chr21	4.91374	5.36032	4.971	4.81734	5.45979	4.27873	6.41432	5.32679	4.78752	4.81058	4.69621	5.41416	4.07388	4.76007	4.84265	5.07785	4.83647	4.5426	5.41273	4.95985	4.61306	5.11469	4.58272	5.1513	4.84538	6.36313	4.55778	4.29045	5.27223	5.54687	4.41056	4.82795	5.77521	4.92762	6.04743	5.29677	4.26478	4.87184	5.16417	4.59311	7.08528	5.80578	5.13503	6.55581	5.19034
1552405_at	ENSG00000171487.14	NLRP5	protein_coding	chr19	3.45161	5.53578	4.26969	3.73328	4.25142	4.42131	5.15144	4.01587	3.87535	4.97543	4.774	3.76418	3.95829	3.89681	4.46399	4.17175	4.32712	3.69163	3.94692	5.35393	3.86252	4.37306	3.8729	3.73745	3.56225	5.67835	3.90383	3.60269	4.24643	4.21783	3.78855	3.73444	4.81598	3.94869	4.51368	3.75652	3.90055	4.11995	4.84517	3.56587	4.41093	3.42639	3.89081	4.0641	3.98217
1552408_at	ENSG00000184650.9	ODF4	protein_coding	chr17	2.95514	4.25088	4.04664	3.22305	3.4211	4.22051	4.29685	3.19256	3.10002	4.07826	3.37431	3.63783	3.37737	3.11155	3.50371	4.10194	3.43117	3.35439	3.06721	3.83451	4.28253	3.29212	3.41049	2.98843	3.09167	4.86805	3.11031	2.81613	3.39562	3.63082	2.63934	3.02744	3.87175	3.2049	4.39182	3.00401	3.47278	3.45031	3.63082	3.13746	4.05442	3.01387	3.49192	3.26474	3.45955
1552409_a_at	ENSG00000184650.9	ODF4	protein_coding	chr17	4.18031	5.0947	5.16755	4.3683	5.39684	4.609	6.08917	4.18992	4.25833	4.52162	4.26123	5.49314	4.31845	4.17377	4.97518	5.52919	4.98144	4.17951	4.01961	5.01109	5.22678	4.48978	4.5697	4.43658	3.75262	5.96797	4.67782	4.36984	4.83689	5.05778	4.07849	4.17164	5.45767	4.32547	5.35825	4.99106	4.35413	4.50232	5.53902	4.07369	4.96363	3.82978	4.34056	4.55824	4.64751
1552410_at	ENSG00000152672.7	CLEC4F	protein_coding	chr2	5.10065	5.62719	5.62236	4.59839	5.13474	4.2027	5.83666	4.53948	4.60169	4.65057	4.77911	5.75277	4.85136	4.78554	4.90351	5.64272	5.33893	4.65523	4.14801	4.81556	5.48215	4.91615	4.1419	4.54642	4.41075	6.09095	4.66758	4.00389	4.3441	4.86763	3.96184	4.39348	5.7865	4.68872	5.99533	5.27918	4.24904	4.47426	5.00691	4.45169	4.76097	4.10357	4.67447	4.59441	4.79653
1552414_at	ENSG00000180205.3	WFDC9	protein_coding	chr20	4.89654	6.45782	5.64447	4.71477	4.93689	4.609	6.7506	4.96005	5.05071	4.58485	5.08937	6.60155	5.02205	4.90793	5.95684	6.00391	5.71625	4.92757	4.50682	5.55917	5.7843	5.3834	4.27824	5.64447	4.80376	6.93788	5.39117	4.58575	5.89088	5.63474	4.49172	4.75975	5.70548	5.05579	6.68744	5.9798	4.4842	5.31465	5.8636	4.91727	7.01035	4.31702	4.72694	5.0607	5.70899
1552415_a_at	ENSG00000180205.3	WFDC9	protein_coding	chr20	3.58909	4.30613	3.80298	3.69837	3.99693	3.40336	4.49503	3.41226	3.59	4.05801	3.65853	4.35336	3.10424	3.50346	4.02555	4.16226	3.98593	3.59015	3.48521	4.35773	3.96419	3.9823	3.21438	3.89316	3.36192	4.71947	3.55217	4.17347	3.86481	3.91233	3.2275	3.33388	4.63514	3.37769	4.53813	4.43818	3.21991	3.75399	4.42947	3.38722	4.44201	3.33439	3.37002	3.62191	3.46149
1552417_a_at	ENSG00000139350.11	NEDD1	protein_coding	chr12	7.64003	5.42311	4.83964	8.02299	7.33126	6.14092	5.19064	7.06798	8.14439	6.28438	5.71168	5.00987	6.47612	7.80261	7.00137	6.02401	5.11946	7.70248	6.61645	6.44279	6.04594	6.97581	5.56818	6.93286	6.94636	5.23429	6.4909	6.57806	6.47231	6.26254	7.1329	7.51976	5.20691	6.72392	5.2951	5.70542	6.94498	6.85453	5.40294	6.71583	5.03846	7.38338	6.84127	7.22893	5.85471
1552418_at	ENSG00000162571.13	TTLL10	protein_coding	chr1	5.30059	5.81339	5.66273	5.21578	6.13411	5.75625	5.83392	4.89655	5.09467	5.75726	6.03679	5.82434	5.18652	5.15374	5.80612	6.19579	5.72185	5.2339	5.20702	6.09939	6.07741	5.77833	5.35364	5.37512	4.95332	6.08459	5.38591	5.52445	5.30093	5.48432	4.85864	4.95178	6.01513	5.32673	6.22799	5.61837	5.20536	5.48636	5.94084	4.9916	5.52487	4.93511	5.11222	5.03132	5.35816
1552419_s_at	ENSG00000162571.13	TTLL10	protein_coding	chr1	4.11783	5.22796	4.86197	4.17804	5.07061	4.96527	5.27814	4.19132	4.26612	4.47005	4.60304	5.29365	3.7193	3.84668	4.99318	5.14728	4.84398	3.83221	3.96059	4.97092	4.67174	4.77545	4.12987	4.6703	3.85137	5.77272	4.21389	4.16477	4.44928	4.9994	3.37846	3.99765	5.01159	3.93234	5.6867	4.34659	3.75963	4.19041	4.72535	3.96706	4.72839	3.80179	3.96919	4.16401	4.36214
1552422_at	ENSG00000165511.6	C10orf25	antisense	chr10	4.02109	4.73054	5.04919	4.3839	6.58813	5.83291	5.80381	5.33763	4.86081	4.59916	4.6857	4.8887	4.66324	4.80698	5.65699	4.42277	4.93026	4.62382	5.23092	4.6935	8.94445	5.58576	3.86826	4.83522	4.92603	4.92592	4.39322	4.59399	4.35009	5.16504	4.95952	4.56904	5.55183	4.72729	5.11068	4.94941	5.7417	5.31967	5.80134	5.43781	4.91128	6.23228	4.70235	5.95221	4.81982
1552423_at	ENSG00000117036.11	ETV3	protein_coding	chr1	4.09925	5.25321	5.32648	5.00933	3.88956	3.33896	5.34859	4.95568	4.4649	4.42229	4.60401	4.89678	4.65615	4.36438	5.34062	4.75948	4.30686	4.2917	4.94825	5.10044	4.92955	4.85912	4.75317	5.886	4.57939	5.99218	5.70191	3.11042	5.23301	4.66319	5.04415	4.60141	5.68768	4.80609	5.93802	4.48234	4.30915	4.36835	5.68164	4.61734	5.51065	4.80905	4.6892	4.20113	5.06328
1552424_at	ENSG00000161594.6	KLHL10	protein_coding	chr17	4.45665	5.16858	5.24413	3.92032	5.23529	5.15809	5.85181	4.44166	4.24605	4.66702	5.07897	5.48622	4.36845	4.88955	5.24069	5.27356	5.10606	4.44476	4.57692	4.86112	5.83314	5.34398	4.49797	4.69384	4.19	6.36281	5.16344	4.5441	4.97464	4.96745	5.38199	4.1461	5.60167	4.48738	5.54421	5.77319	4.69047	4.42202	5.24446	4.51221	5.69005	4.29651	4.67037	4.04514	4.62403
1552425_a_at	ENSG00000161594.6	KLHL10	protein_coding	chr17	3.96741	4.27106	4.24253	3.86652	4.02046	4.39028	4.82082	3.53339	4.17981	3.91839	4.47951	4.40606	3.29711	3.87027	3.82902	4.82757	4.09922	3.81555	4.29863	4.78667	4.15737	3.48152	4.47659	4.04645	3.60406	4.99266	4.10743	3.92389	4.10633	4.3672	4.40986	3.662	4.32417	4.32867	4.90365	3.90975	3.7322	3.88917	4.04747	3.65697	5.01599	3.68344	4.95484	3.50274	3.82758
1552426_a_at	ENSG00000184277.12	TM2D3	protein_coding	chr15	9.90369	8.13514	9.26619	9.48242	9.58155	7.38316	6.73798	9.38586	9.98439	9.29859	9.43027	8.93977	9.80358	9.92744	9.07114	8.92521	8.42974	9.67656	8.93706	8.02852	8.34383	7.71656	9.44789	9.08362	9.61408	6.39027	8.98199	10.1869	8.60459	9.1546	9.28701	9.25834	7.8878	9.40308	7.40529	9.13932	9.24385	9.40312	8.1905	9.21455	6.92263	9.03585	9.00662	9.38525	8.99738
1552427_at	ENSG00000198298.12	ZNF485	protein_coding	chr10	3.07906	3.17035	3.26944	3.2656	2.93093	3.76903	2.99887	3.04511	3.25962	3.16632	2.99356	3.49331	2.88631	3.33388	3.01992	3.32471	3.14549	3.14739	2.82966	3.2528	3.3625	3.03887	4.8065	2.97818	2.89216	3.25849	3.1057	3.39737	3.16374	3.05564	2.636	2.97728	2.78777	2.98815	2.97386	2.85334	2.73892	2.98945	3.24155	2.83059	3.09483	3.16164	3.20134	3.23886	3.07776
1552430_at	ENSG00000150627.15	WDR17	protein_coding	chr4	3.30404	3.33893	3.88569	3.0849	4.25142	3.79097	3.07739	3.9791	3.18645	2.95077	5.87815	3.04707	4.0061	3.45385	3.20967	3.40749	3.54985	3.13078	2.92654	3.47705	3.04458	3.19856	3.13745	2.91619	2.9663	3.26309	3.05493	3.52892	3.20814	3.14939	4.54669	3.19368	3.58129	3.35378	3.87646	3.25468	2.95957	2.85045	3.66936	3.32172	3.525	2.95744	3.02993	2.90431	3.08831
1552432_at	ENSG00000185156.5	MFSD6L	protein_coding	chr17	6.03452	7.10175	7.05539	6.25579	6.14412	6.08577	7.71432	5.99943	6.4704	6.39052	6.7586	7.12659	6.61004	6.2137	6.9142	7.0053	6.97989	6.39833	6.49773	7.03441	7.22205	7.03842	6.14851	6.84012	5.71897	7.57372	7.08932	6.52247	6.80692	6.48172	5.9423	6.19241	7.11517	6.17733	7.8126	6.84497	6.25574	6.5363	7.05291	6.17708	7.44614	5.98525	6.40466	6.22984	6.75919
1552436_a_at	ENSG00000107736.19	CDH23	protein_coding	chr10	4.79888	6.59911	6.07927	5.73782	6.6498	5.32181	6.50154	7.14234	4.86034	7.4091	6.72885	6.6213	6.84958	5.53741	6.61761	7.24849	5.99482	5.13754	7.82289	5.63435	7.03377	6.78628	5.84524	6.00875	6.35315	6.51044	6.86572	6.21145	6.04195	6.63816	5.68151	5.6537	7.12001	6.45194	6.50809	6.18731	7.15694	7.56478	6.42554	5.52677	6.02386	7.72213	6.26207	7.64078	6.77502
1552438_a_at	ENSG00000151687.14	ANKAR	protein_coding	chr2	2.84481	2.71621	2.72246	2.71552	3.57665	2.7093	2.84481	2.62493	2.91095	2.9444	3.20538	3.02708	3.66048	2.84986	3.1142	2.65394	2.94232	3.10587	2.8224	3.64722	2.97377	2.97533	2.77231	2.88698	2.85399	3.07049	2.56578	3.08042	2.7362	2.83081	2.92025	2.85624	2.68373	2.64679	2.84882	2.88637	3.00371	2.69983	2.74866	2.67623	2.61377	2.50567	3.05968	2.93139	2.84469
1552439_s_at	ENSG00000157890.17	MEGF11	protein_coding	chr15	3.13105	3.43588	3.22912	2.95744	3.79466	3.61666	3.51374	3.13948	3.08557	3.64071	4.65407	3.6504	3.70781	3.20224	3.32872	3.456	3.12933	3.34421	2.95728	4.01053	3.18002	3.89319	3.57381	3.30518	3.58063	3.41178	3.78444	3.83787	3.78191	2.9267	4.6458	3.30453	3.63982	3.76495	3.57518	3.83337	3.43806	3.11008	3.42928	3.52053	3.74615	3.15074	3.07186	2.57876	3.67452
1552440_at	ENSG00000166856.2	GPR182	protein_coding	chr12	6.14729	8.2551	9.12479	6.18898	5.55198	5.84838	9.02696	7.00065	6.48556	5.49168	5.43684	8.46897	4.98006	5.89883	10.1105	8.84021	7.74579	5.89405	5.89082	5.2401	8.54772	4.69381	5.42189	7.37222	5.60989	9.12556	7.97083	5.26456	7.39353	6.99811	4.63537	6.49753	9.42687	6.48483	8.77977	8.09256	6.25294	6.62512	9.9011	6.61461	9.28567	5.58271	7.39267	5.67784	8.60173
1552445_a_at	ENSG00000123576.5	ESX1	protein_coding	chrX	2.42048	2.7558	3.10645	2.5545	3.73159	3.35374	3.13837	2.56291	2.65546	3.6448	3.60008	3.54928	3.2749	2.47643	2.77955	2.78396	3.28248	2.46017	2.39425	3.01907	3.11738	3.03004	2.97603	2.59369	2.4624	2.6632	2.81022	2.79832	2.54983	3.0272	2.2671	2.40238	2.71056	2.69545	3.10212	3.13837	2.5091	2.61869	3.33783	2.56124	2.88284	2.19039	2.52994	2.45862	2.62961
1552448_a_at	ENSG00000184608.8	FAM167A-AS1	processed_transcript	chr8	3.61083	3.69875	3.74994	3.64515	3.76625	4.1555	3.99786	3.44959	3.68026	4.06044	3.93002	3.6109	4.17568	3.74222	3.79348	3.51868	3.70164	3.88357	3.3785	4.08973	3.66561	3.68132	3.78985	3.55098	3.55684	3.53378	3.60764	3.5218	3.5067	3.52962	3.3358	3.1808	3.89107	3.95093	3.70833	3.69737	3.72166	3.79314	3.7369	3.5601	3.88583	3.78905	3.84717	3.53568	3.78862
1552450_a_at	ENSG00000163793.12	DNAJC5G	protein_coding	chr2	3.76995	4.39753	4.73075	4.14231	4.60419	4.11234	4.97284	3.95147	4.07496	4.82632	5.06248	4.60386	3.69456	3.82999	4.42595	4.24462	4.1914	4.0737	3.88662	5.46572	4.95961	4.16184	4.09701	4.13391	3.86128	5.40286	4.49026	3.90379	4.31055	4.2538	3.59239	4.10456	4.79192	3.82682	5.13639	4.94177	4.13498	4.12614	4.86359	4.11354	4.6198	3.89131	4.15111	4.19443	4.54446
1552452_at	ENSG00000166359.10	WDR88	protein_coding	chr19	3.9505	4.31166	4.21029	4.24654	4.32617	4.43464	4.71234	3.66221	4.07909	4.3712	3.9188	4.35348	4.06366	3.9041	4.314	4.11092	4.36339	3.64522	3.68666	4.24512	4.60095	3.86198	4.34458	4.18234	3.7874	5.1168	4.31759	3.88178	4.20672	4.44317	3.47286	3.82172	4.74001	3.79574	4.95533	3.95168	3.7381	3.97918	4.29666	3.89774	4.71771	3.35063	3.89464	3.88843	4.16207
1552453_a_at	ENSG00000166359.10	WDR88	protein_coding	chr19	3.73289	4.65103	3.87687	3.49199	3.96771	3.64483	3.84053	3.22278	3.45019	3.75178	3.31575	3.89025	3.45576	4.20804	3.52867	3.46487	3.36673	3.8053	3.26217	4.00059	3.53293	3.64794	3.44036	3.47996	3.38271	3.84104	3.7748	3.57865	3.82874	3.66213	3.23445	3.34422	4.01077	3.53235	4.16069	3.31857	3.24633	3.44013	3.57477	3.47751	4.09285	3.19445	3.61507	3.0981	3.45931
1552455_at	ENSG00000106772.17	PRUNE2	protein_coding	chr9	8.55532	6.689	5.93622	7.97472	6.65252	5.24742	6.37494	5.90179	7.48477	4.97855	6.09558	4.46106	7.68838	8.31312	7.94716	6.45179	5.35801	8.73356	5.57061	5.47334	5.89831	4.48443	8.59399	5.60105	7.69558	6.18726	6.94316	6.05249	6.20488	5.49308	7.82661	6.07697	6.19099	7.46291	6.42078	6.58137	8.24743	6.92501	5.6342	7.0521	6.03434	6.56159	6.30965	5.65665	6.68866
1552457_a_at	ENSG00000178031.15	ADAMTSL1	protein_coding	chr9	3.32752	3.96688	4.54969	3.69239	3.35495	4.33567	4.33178	3.45193	3.24156	4.41894	4.03575	4.79019	3.94262	3.50486	4.21881	3.67138	4.85027	3.62721	5.0398	5.02846	3.84354	4.02121	3.31451	4.52551	3.53017	3.88674	3.70178	3.45082	4.88887	3.73588	3.55042	4.66175	3.75305	3.62517	4.01037	4.20519	3.5603	3.27989	4.36839	3.93145	3.83122	3.89971	3.62292	3.75132	3.14627
1552458_at	ENSG00000170948.3	MBD3L1	protein_coding	chr19	3.36328	4.78054	3.97348	3.35906	3.93693	3.75048	4.30652	3.73143	3.53542	3.49073	4.06993	5.093	4.0482	3.29383	4.09065	3.56144	3.83684	3.32418	3.23988	4.13764	3.96702	3.76546	3.70015	4.02006	3.12917	5.02519	3.99879	4.07572	4.27876	3.83041	3.57669	3.46265	3.90245	3.10332	4.98791	4.12026	3.32821	3.78408	3.90935	3.61971	4.91814	3.33979	3.31041	3.47727	3.8632
1552461_at	ENSG00000174016.11	FAM46D	protein_coding	chrX	2.71823	3.394	3.02422	2.713	3.67962	2.88602	3.19932	2.60673	2.80023	3.72071	3.63858	3.15766	2.92164	2.61234	3.14635	2.73469	2.48813	3.01252	2.44776	4.06634	2.66668	3.19588	3.07382	2.71706	2.80491	2.90699	2.82185	3.74009	2.87807	2.9267	2.47854	2.86328	3.38381	2.81231	3.40749	3.5382	2.86863	2.87962	3.38267	3.17353	2.90773	2.52911	2.46712	2.82526	3.03276
1552463_at	ENSG00000206072.12	SERPINB11	protein_coding	chr18	2.69063	3.26261	2.94239	3.02155	3.19077	3.30435	4.14839	3.02608	2.81906	3.12754	3.31305	3.75725	2.92961	2.97821	2.9893	3.2509	3.38854	2.88249	2.70259	3.20567	3.6154	3.92679	2.98588	2.95432	2.54583	4.37148	3.12215	3.19545	3.59845	3.08352	2.79528	2.68887	3.97361	2.88655	4.53583	3.47301	2.73047	3.05521	3.5984	2.58174	4.11518	2.87542	3.12271	2.77829	3.1923
1552466_x_at	ENSG00000226935.6	LINC00161	lincRNA	chr21	3.94251	5.12038	5.00018	4.28213	4.7396	5.16754	5.1917	4.20417	4.42733	4.25251	4.29711	4.90216	4.51494	4.2605	4.54094	4.15223	5.18926	4.03576	4.40391	3.71141	4.7273	3.98516	3.91907	4.53131	4.21894	5.91885	4.96603	2.95744	4.99905	4.55722	4.13605	3.85637	5.52607	4.23723	5.35525	4.68017	4.3378	4.23005	5.36809	4.46832	6.40097	3.94155	4.97436	4.14241	4.62493
1552470_a_at	ENSG00000106077.18	ABHD11	protein_coding	chr7	4.92685	7.31797	6.24272	5.01437	5.62828	6.59719	5.96348	4.75368	4.46599	5.07481	4.7761	5.35982	5.17202	5.21759	7.21471	5.07094	5.51108	5.4855	5.42749	5.48783	6.31127	6.06408	5.97379	5.22163	4.40466	5.70299	5.28904	4.83286	4.44167	4.92643	4.61375	4.08745	6.13092	5.06705	5.83137	4.89649	4.62182	5.60334	4.92774	5.15315	5.72209	5.27307	4.90998	5.06598	4.85737
1552472_a_at	ENSG00000114331.12	ACAP2	protein_coding	chr3	8.0942	7.31263	6.85238	7.70074	6.96294	7.76436	5.96348	8.92175	7.86493	7.61207	7.6242	7.28905	8.12765	7.92083	8.29322	7.02274	7.25846	7.54655	8.18632	8.45976	5.33242	9.44859	6.32083	7.91266	8.86452	5.59899	8.27391	8.27673	8.08112	7.77245	8.62884	8.4297	6.58413	8.67745	5.92744	7.23598	8.61989	8.50196	6.60538	8.0436	5.88918	8.69977	8.3587	8.69254	7.36944
1552473_at	ENSG00000130005.11	GAMT	protein_coding	chr19	6.49479	5.42836	5.68246	7.62484	8.58697	6.02694	6.03213	5.73104	6.40555	6.35008	6.65536	5.93939	6.15044	6.96925	6.1883	5.75117	5.75357	7.58211	5.9581	6.82315	6.84016	5.83876	5.43479	5.27832	5.10664	6.13181	5.86431	6.23133	5.88951	6.23136	5.88063	5.17652	6.2435	5.0804	5.98373	5.98634	5.70494	5.6633	5.58567	5.35801	5.90946	5.73523	5.33709	5.41143	5.53348
1552474_a_at	ENSG00000130005.11	GAMT	protein_coding	chr19	7.90159	6.05265	6.23208	9.4006	5.60437	5.99162	6.76099	5.47283	6.9319	6.06309	6.32221	6.48945	5.52561	8.7332	6.53134	6.28335	5.90019	9.13054	5.78622	6.29028	6.80777	6.03048	5.68651	6.03606	5.45331	6.05056	6.32182	5.43991	6.06504	6.42089	5.76049	5.26954	6.21981	5.57555	6.14113	6.17761	5.43034	6.15721	6.26621	5.52742	6.84584	6.57996	5.99501	5.68305	5.95083
1552476_s_at	ENSG00000161714.11	PLCD3	protein_coding	chr17	8.05157	6.01391	4.73261	7.72976	6.00581	7.71366	5.88156	6.07285	6.67315	5.35166	6.2151	5.30459	6.88165	8.14039	7.49057	5.5349	5.58803	8.28295	5.87459	5.42672	5.74819	9.39453	7.36065	5.26938	5.77534	5.4359	5.8664	5.11973	5.49657	5.96922	6.6583	6.11517	6.0274	6.32372	5.74156	5.67596	6.49054	6.44064	5.59332	5.66976	5.8314	6.47254	5.92692	5.75855	6.55667
1552477_a_at	ENSG00000117595.10	IRF6	protein_coding	chr1	3.35205	3.93252	3.48663	3.41912	3.48566	3.24144	3.47172	3.44511	3.34403	4.52909	3.46807	3.53372	3.41922	3.35356	3.64856	3.41922	3.80931	3.45425	3.05611	4.51363	3.76417	3.68553	3.44196	3.27242	3.47321	3.86768	3.40136	2.78985	3.90524	3.5344	4.01496	3.70338	3.79947	2.99386	3.27529	3.66944	3.09951	3.34302	3.82959	3.73292	3.97304	3.17168	3.10258	3.18187	3.16008
1552478_a_at	ENSG00000117595.10	IRF6	protein_coding	chr1	4.58456	6.96892	6.30366	5.22354	5.48671	4.60539	6.73421	5.01396	5.69326	5.39932	6.39865	6.57996	4.65147	4.35079	5.86801	5.85251	6.10347	5.01184	4.81757	6.49371	7.03233	5.44979	5.63911	5.6807	4.36839	6.81033	5.46268	5.00887	6.20911	5.72286	5.60597	5.07612	6.99097	4.47103	6.70633	5.72124	5.04727	4.99832	6.27617	4.98799	6.46788	4.14404	4.5778	4.51627	5.81863
1552481_s_at	ENSG00000198162.12	MAN1A2	protein_coding	chr1	8.16249	6.46366	6.16425	7.72958	7.80774	6.7724	6.03882	8.51407	7.63539	7.82816	6.43977	6.39651	7.62325	7.70579	7.82424	7.45359	6.82543	7.88881	7.61415	7.30906	6.34144	6.95357	6.25553	7.44242	8.48214	5.68061	7.38192	8.11104	7.24206	7.50015	8.12235	8.08051	5.80622	7.93916	5.67665	7.15535	8.13022	8.21778	6.53495	7.53111	5.85103	8.83852	7.61601	7.80041	7.02962
1552482_at	ENSG00000173166.17	RAPH1	protein_coding	chr2	4.29036	4.34402	4.35615	4.38585	3.75454	4.32243	3.6246	4.64181	4.2539	4.3637	4.82556	3.91403	5.60843	4.49322	4.04673	4.95647	4.13548	4.42156	4.80487	4.08973	4.46101	4.58955	4.6767	4.85025	5.66097	4.09194	4.4971	5.52542	3.22531	3.93112	4.92081	4.20082	4.21056	4.90441	3.92735	4.46078	5.16897	4.46055	3.82796	4.68985	2.97837	4.64086	4.47868	4.37881	3.80811
1552484_at	ENSG00000176994.10	SMCR8	protein_coding	chr17	4.24976	5.4569	5.04356	4.8356	5.06678	5.07069	5.38632	5.07992	4.6246	4.81295	5.28754	4.99502	5.06111	4.90818	4.98125	5.1294	4.90547	4.59897	5.13552	5.16345	5.14557	4.87297	5.18459	4.68394	4.33593	6.06979	4.67831	4.95596	4.92423	4.86121	4.70115	4.78736	5.2847	4.7624	5.22003	4.84978	4.69554	5.16444	5.45044	4.59661	4.49473	4.39404	4.98943	4.74245	5.23189
1552485_at	ENSG00000103642.11	LACTB	protein_coding	chr15	6.00401	4.63025	4.33608	5.4976	6.96941	4.77763	4.42982	6.44498	5.45864	5.89252	5.40294	4.35843	4.78143	5.97355	3.92204	4.09503	5.64072	5.9989	5.55413	6.11073	5.46208	3.25664	4.58924	4.6477	5.79314	4.53544	5.28584	5.07088	4.83933	4.99099	5.71538	5.5217	3.60984	5.48628	4.09627	4.77799	6.24913	4.98392	4.23216	5.06532	4.5274	6.44611	5.12952	5.38157	4.69312
1552486_s_at	ENSG00000103642.11	LACTB	protein_coding	chr15	8.86052	6.21108	4.79215	8.55345	5.85505	8.22967	5.58687	8.392	8.50318	6.28178	6.42585	5.68244	6.31138	8.43805	6.38999	5.50272	6.98152	8.88359	7.2942	6.71709	6.4605	7.85318	5.66592	6.42164	7.49282	5.63546	6.777	6.75729	7.05093	6.89695	7.2692	7.52777	5.49249	7.27282	5.31393	6.31102	7.36605	6.99493	5.71716	6.90969	5.44393	7.87506	6.60078	7.89769	6.35835
1552487_a_at	ENSG00000169594.12	BNC1	protein_coding	chr15	2.74982	3.24714	2.58992	2.77094	3.60914	3.37823	2.75565	3.71482	2.7572	3.29665	4.6618	2.75585	3.80991	2.51445	2.63322	2.65635	2.77982	2.82607	2.61768	3.02996	2.73088	2.96723	3.07382	2.61729	2.92431	3.11934	3.0282	2.95751	2.7915	2.98344	2.53791	2.54893	2.94579	2.69047	2.68308	2.82744	3.04629	2.84515	2.98447	2.79264	3.04935	2.56537	2.60972	3.50063	2.59284
1552489_s_at	ENSG00000082126.17	MPP4	protein_coding	chr2	3.26112	3.201	2.96765	2.99364	3.08336	3.76938	3.293	3.00982	3.24153	3.77569	3.15309	3.12995	3.43921	2.96429	3.1263	2.9834	2.96462	2.97925	2.54684	3.45411	3.0312	3.78552	4.35281	6.109	3.2727	3.44737	2.62917	3.69525	2.99606	3.34462	2.72169	3.78565	2.79803	3.26137	3.50427	3.62593	3.01316	2.98805	2.98404	2.90061	3.1932	2.9236	3.21278	2.7796	2.77937
1552490_at	ENSG00000135537.16	LACE1	protein_coding	chr6	4.96269	4.16366	4.17028	4.39041	5.05138	5.82017	4.26641	4.38431	4.04715	4.78796	5.79509	4.26013	5.1104	4.80079	4.53813	4.19095	4.75822	4.74353	4.24805	5.38156	4.21702	4.83472	4.4158	4.20457	4.34683	4.08746	3.89026	5.78072	4.40743	4.05179	4.51031	5.02147	4.74024	5.10664	3.93962	4.21079	4.29268	4.46515	4.08979	4.1398	5.00375	4.504	4.23133	4.22159	3.72436
1552491_at	ENSG00000148377.5	IDI2	protein_coding	chr10	6.61971	5.45565	5.47187	7.80733	5.56215	4.95872	5.61534	5.22791	8.13872	5.47479	5.59197	5.775	5.29875	8.42275	5.37138	5.14905	5.98515	8.39944	5.13692	5.46729	5.83197	5.20009	5.20028	5.50587	5.30633	5.14868	4.94186	5.07142	5.38492	5.26943	5.01154	5.35543	5.46063	5.22488	5.80804	5.53517	5.53708	5.92185	5.55455	4.74923	5.42695	5.48706	5.20694	4.8532	5.19858
1552493_s_at	ENSG00000160882.11	CYP11B1	protein_coding	chr8	4.79631	6.27616	5.95592	4.99309	5.58519	6.28659	6.49047	5.15745	5.01416	5.19675	5.81003	6.19374	4.99081	4.85847	6.079	5.50904	5.72636	4.64852	5.53536	6.56714	5.94907	5.64965	5.59995	5.18102	4.70398	6.16763	5.59842	4.88125	5.38153	5.63672	4.4179	4.31287	6.4605	4.95337	6.36309	5.70861	4.9672	5.39429	6.08282	5.13685	6.45948	4.91426	5.51079	4.99936	5.389
1552496_a_at	ENSG00000106078.17	COBL	protein_coding	chr7	4.15889	4.51705	4.97434	4.89722	4.8218	4.2345	6.42009	5.68579	5.26801	3.77569	4.13323	5.33223	6.57273	4.57858	5.26786	5.17369	4.64333	4.38154	5.4582	3.91209	4.94833	5.51731	5.10239	5.0566	4.13363	4.83343	4.58703	5.63822	3.79901	6.06444	4.53796	3.84885	4.97437	5.33507	5.14236	4.73428	4.35757	7.23976	5.20246	4.50921	3.37153	7.07923	5.5064	5.11886	3.95157
1552497_a_at	ENSG00000162739.13	SLAMF6	protein_coding	chr1	3.63852	4.42162	6.88719	3.83527	3.00913	4.2027	5.45604	3.78591	4.15938	4.3687	5.51717	5.19019	3.79134	3.79639	4.01527	4.58956	4.39378	3.88572	3.98898	3.95945	4.31857	4.42231	3.95553	4.04619	3.73558	5.29802	3.69727	3.93838	4.04464	4.24636	3.47539	3.87128	5.65137	4.11938	5.05168	3.67455	3.34174	4.04656	4.51794	4.74723	5.52458	3.70038	3.41356	3.35797	4.69035
1552498_at	ENSG00000121903.14	ZSCAN20	protein_coding	chr1	4.99508	5.17613	4.82326	4.87063	6.11481	6.74651	6.32787	5.18143	5.59722	5.20832	5.13242	5.64083	5.15429	4.79576	5.27623	5.40493	5.74215	4.78744	5.18547	6.4814	5.08641	4.92324	5.47804	4.94663	4.96783	6.13978	5.31078	4.89576	5.28353	5.11854	4.59265	4.79485	5.68781	4.98424	6.2723	5.2498	4.7414	5.23149	5.74158	4.76088	5.20373	4.87707	4.95175	5.0331	5.54277
1552499_a_at	ENSG00000121903.14	ZSCAN20	protein_coding	chr1	5.14295	5.44304	6.176	4.98006	3.97168	4.609	5.4877	5.41641	4.90805	4.4454	4.7966	6.12469	4.98299	4.98647	4.7966	5.04083	5.79726	5.00482	5.20447	4.9875	6.11815	5.0788	4.25107	5.79415	5.37093	6.2575	5.04949	4.76504	4.91273	5.12014	4.47441	4.7839	5.1481	5.01345	5.75353	4.88459	5.27341	5.74959	5.37038	4.74518	5.47535	4.80097	5.43689	3.91602	5.29399
1552501_a_at	ENSG00000179921.14	GPBAR1	protein_coding	chr2	5.34606	5.81339	6.9996	4.92629	6.13176	4.96924	6.6753	6.45175	5.6048	5.25343	5.68446	7.01317	4.85819	5.46868	6.06165	5.31982	6.45526	5.42339	7.34041	5.11053	6.3464	5.48612	5.84454	5.19486	5.5327	6.42165	5.60384	5.3757	5.56232	5.8429	5.21839	5.02564	6.66359	5.97304	6.7033	5.67859	5.22412	5.10558	6.03993	5.33268	6.31979	5.08829	5.74432	5.8771	6.14246
1552502_s_at	ENSG00000158315.10	RHBDL2	protein_coding	chr1	4.68184	4.06129	4.05532	3.89053	4.60276	4.05306	4.32103	3.68185	3.8922	3.68937	3.57869	3.59985	3.82865	3.71028	3.99599	3.77676	4.52093	4.36252	4.00781	4.40219	4.04125	3.10001	5.2692	4.06263	5.4659	3.78245	4.27649	5.01121	3.90778	4.12375	3.48953	4.80776	3.33772	4.40875	3.91968	4.56349	4.04324	4.20238	4.07716	3.66968	4.10359	5.08076	4.40839	3.68553	4.44607
1552503_at	ENSG00000138759.17	FRAS1	protein_coding	chr4	4.39069	4.63959	4.83656	4.93734	3.71953	4.1167	5.62219	3.71236	4.51361	4.72808	4.47979	4.7354	4.51494	4.02871	4.79799	4.56129	4.21841	4.59772	3.71814	4.42559	5.09975	5.45964	4.12266	4.10543	3.55735	5.83029	4.17568	3.87846	4.62266	4.20306	3.52452	3.80912	4.81142	3.45925	5.54206	4.79603	3.40759	3.91168	4.83252	4.0949	5.10972	3.17101	4.24995	3.5953	4.06445
1552504_a_at	ENSG00000160469.16	BRSK1	protein_coding	chr19	4.19843	5.23054	4.94448	4.30215	5.72883	5.55383	5.40959	4.3238	4.07063	5.25558	5.01611	5.41117	4.65382	4.02049	5.06538	4.58165	5.37303	4.01985	4.5803	6.26121	5.97371	5.41048	4.75304	4.2826	4.17735	5.50252	4.50048	4.55691	4.91449	4.99657	4.46048	4.38698	5.47597	4.2843	5.62588	4.90106	4.62554	4.83391	4.60527	4.34061	6.23061	4.60224	4.85232	5.40111	5.03359
1552506_at	ENSG00000148204.11	CRB2	protein_coding	chr9	3.82304	4.72707	4.65894	3.77194	4.50255	4.80195	5.09838	3.58887	3.81992	4.05476	4.97819	4.2724	3.78305	3.92507	4.45045	4.756	4.79863	3.89853	3.93884	4.95894	4.48216	3.7301	3.98276	4.48842	3.53268	4.85151	4.08909	4.83546	3.94643	4.73299	3.66837	3.48709	4.44739	3.76887	4.54866	3.9873	3.78195	4.16855	4.51112	3.8824	4.48998	3.60791	4.25522	3.99864	3.82093
1552507_at	ENSG00000152049.6	KCNE4	protein_coding	chr2	5.00057	5.60582	7.29882	4.02392	4.36565	4.10649	4.44719	4.54815	4.75424	6.43933	5.10283	4.95142	4.80896	4.60662	5.13674	5.24106	5.63474	4.12788	4.00039	5.01696	4.41433	4.44815	4.09077	5.72967	6.97657	5.08222	6.45741	4.19636	5.11071	4.72504	6.65631	6.00373	4.90905	5.63829	4.64138	5.71655	6.65816	5.20946	4.25584	6.22542	5.0326	6.48132	4.87418	4.70758	4.99684
1552508_at	ENSG00000152049.6	KCNE4	protein_coding	chr2	4.87787	4.59474	4.5344	3.81129	4.42385	4.10823	4.10426	4.97717	4.26167	6.92331	4.05894	3.61388	4.34727	4.53976	7.01177	3.99004	4.7375	4.03322	3.81614	4.00523	4.68049	9.44183	4.46008	7.0665	7.39049	4.17639	5.21473	6.47403	4.75607	4.40993	7.55251	6.76202	4.17534	5.93278	4.43014	5.94191	6.3822	5.44669	4.32814	6.21103	4.9317	7.28506	4.29191	5.67516	4.94677
1552509_a_at	ENSG00000161649.12	CD300LG	protein_coding	chr17	7.12022	5.09122	5.26297	6.81208	4.08875	5.06256	4.43715	4.06364	7.98824	4.50613	4.83996	6.4093	4.25022	7.14032	4.03785	4.57813	4.50146	5.90302	4.09131	4.28534	4.39246	5.15656	4.44655	4.99076	3.93721	5.20805	5.79672	4.11406	4.85734	4.4736	3.82498	6.99781	4.41289	4.7306	4.98858	5.57957	4.62143	4.27401	5.5703	5.24384	4.88601	3.85366	4.06169	3.92212	4.37109
1552510_at	ENSG00000198569.9	SLC34A3	protein_coding	chr9	5.05486	5.57142	5.65388	5.52906	5.42592	6.0903	5.95364	4.87168	4.87426	5.22766	5.2997	6.21772	5.98683	5.06526	5.27693	5.33107	5.68	5.00713	5.16262	6.38898	5.57691	5.7339	5.58428	5.50473	4.73907	6.28915	5.68511	5.50272	5.06241	5.34779	4.63837	4.98979	5.86121	5.05336	6.18077	5.42457	4.94458	5.08795	5.87196	5.07946	5.40022	4.90106	5.56002	5.20196	5.38472
1552511_a_at	ENSG00000165078.11	CPA6	protein_coding	chr8	3.19712	3.22849	2.86401	3.04333	3.45994	3.38367	4.1642	3.31783	3.0648	2.91173	3.20043	3.61813	2.78823	2.80526	3.02512	2.98736	3.09428	2.9442	2.81745	3.37216	3.15249	3.35246	4.1786	3.24024	2.63642	5.03153	3.1134	2.55674	3.84728	3.20086	2.80496	2.70076	3.56787	2.63349	3.71242	2.71679	2.62303	2.81685	3.14727	2.65876	5.37928	2.65483	2.82867	2.55207	3.21353
1552514_at	ENSG00000183066.14	WBP2NL	protein_coding	chr22	2.98249	3.07692	2.58158	2.78458	3.13352	3.45059	2.98454	2.67614	2.78846	3.14828	2.92305	3.12952	2.96069	2.70661	2.6529	2.74989	2.78756	2.79354	2.77696	3.03081	3.11501	3.35538	2.66591	2.86745	3.07776	2.90465	2.80256	3.5969	2.58996	2.87444	2.85815	2.82887	3.08267	2.78846	2.95172	2.79857	3.09661	2.67626	2.82835	2.63361	2.82771	2.91661	3.05913	3.06257	2.80208
1552515_at	ENSG00000163349.21	HIPK1	protein_coding	chr1	3.91939	4.13552	4.5496	3.83041	3.70827	5.1341	3.7197	3.25888	3.63477	3.68076	3.84035	3.59009	3.58136	3.64213	4.02555	3.88993	3.98284	3.60697	3.62491	3.56584	3.77686	4.71632	3.94651	3.78495	3.77597	4.28195	3.68257	3.58553	3.88243	3.70027	4.14032	3.72954	4.3034	3.64936	4.09572	4.22504	3.78041	3.72017	3.49982	3.45691	4.16303	3.63066	3.46407	3.52788	3.38013
1552516_a_at	ENSG00000163349.21	HIPK1	protein_coding	chr1	7.37136	6.21465	5.03472	7.77611	7.9055	7.77596	6.89669	7.50383	7.02762	6.62136	6.46973	4.81688	7.41725	7.31833	8.76487	6.38977	5.97711	7.73715	7.49282	6.95877	7.59818	8.08909	7.39956	6.74255	7.21189	5.30745	6.37512	6.84662	6.367	7.17101	8.23309	7.33151	7.02867	7.16096	6.16334	6.56448	7.78134	7.80709	7.65568	7.59107	6.25007	8.19444	7.12985	7.85298	7.11477
1552518_s_at	ENSG00000172167.7	MTBP	protein_coding	chr8	4.22386	4.02377	4.21419	3.81314	4.71655	3.41443	4.17693	4.11966	4.18683	4.63486	4.35553	3.9401	5.06111	4.07208	3.81975	4.22081	4.03528	3.74475	4.33115	4.22372	4.42613	4.36444	4.35855	4.53693	4.71972	4.15571	4.58769	4.88941	4.19277	4.24311	4.5156	4.25888	4.24721	4.34847	3.91012	4.22257	4.29822	4.52122	4.05102	3.79509	4.68645	5.14525	4.53144	4.09559	4.28166
1552519_at	ENSG00000123612.15	ACVR1C	protein_coding	chr2	2.9927	2.65364	3.17951	2.75949	4.58759	3.55988	2.84191	2.5444	3.02145	3.24663	2.81535	2.73068	2.71558	2.9728	2.93327	2.86941	3.24557	2.86905	2.32243	4.06157	3.32013	2.47735	3.07654	2.88491	2.41827	2.90427	3.01181	3.40903	2.91843	2.5842	3.32727	2.79896	2.62061	4.1078	2.86157	3.20754	2.72415	2.60133	3.3005	3.23499	3.6442	2.72415	2.75739	2.48524	2.75177
1552520_at	ENSG00000164841.4	TMEM74	protein_coding	chr8	4.65328	5.1124	5.2591	4.60804	5.66464	4.92514	5.04139	4.29717	4.83377	5.97593	5.23411	5.44065	4.13458	4.43927	5.42546	5.33111	5.42092	4.60056	4.17648	5.98381	6.73486	4.26434	6.75814	4.75655	4.53695	5.34847	4.71842	5.2339	5.2071	5.66615	4.19733	4.85774	4.9652	4.66953	4.71576	5.69829	4.77191	4.90774	5.74724	4.79127	4.57604	4.52553	5.51662	4.47443	4.61491
1552521_a_at	ENSG00000164841.4	TMEM74	protein_coding	chr8	2.60113	2.77364	2.80217	2.71149	3.85823	5.02014	2.6696	2.34716	2.67624	3.30313	2.81819	2.72286	2.75118	2.90255	2.90844	2.71151	3.05019	2.97078	2.54589	3.28733	3.75868	2.95526	5.28283	2.6768	2.51799	2.6632	2.71887	3.19205	2.77671	2.92887	2.55236	2.94027	3.60933	2.83116	2.76054	3.06216	2.90829	2.72786	2.80398	2.93988	2.93133	2.73049	2.43147	2.93933	2.65778
1552522_at	ENSG00000169989.2	TIGD4	protein_coding	chr4	7.92499	4.32637	4.24916	10.0292	4.34966	4.04981	3.99507	3.92411	8.60396	3.61054	4.02907	4.69306	4.07577	7.03457	3.97564	3.58306	4.08895	8.15925	3.98085	4.34849	3.759	3.93123	4.3166	4.24363	3.82951	3.9979	4.31665	3.84683	4.0199	3.42109	2.96334	3.76938	4.09736	3.98467	4.10038	3.73331	3.71049	4.20769	4.55878	3.66911	4.69306	3.38134	3.98467	3.49923	3.60271
1552523_a_at	ENSG00000169989.2	TIGD4	protein_coding	chr4	6.14389	3.65084	3.8481	7.94557	3.1002	4.16824	4.04036	3.31925	6.96569	3.4151	3.23669	4.03526	4.53328	5.22243	3.82093	3.23418	3.46431	6.73049	3.37748	3.8157	3.54114	3.12002	3.34333	3.56209	3.24007	3.92745	3.544	3.07481	3.70967	3.32992	3.08873	3.28271	4.04643	3.35243	3.68846	3.56594	3.1348	3.62599	3.95346	3.20559	4.38573	3.37889	3.74483	3.25764	3.28966
1552524_at	ENSG00000167311.13	ART5	protein_coding	chr11	4.46284	4.20925	4.33166	4.14719	4.00728	4.3691	4.67992	3.64918	4.24226	4.82632	7.03655	4.02491	4.654	4.44474	4.17365	3.82355	4.63661	4.56146	3.54071	4.72978	4.6912	5.08468	4.27321	4.13219	3.79451	4.85492	4.10532	3.74489	4.22108	4.16018	3.53273	3.52565	4.69621	3.85059	5.1183	4.13879	4.00661	4.0299	4.53074	3.48973	4.59337	3.51508	3.76288	3.94813	4.35713
1552526_at	ENSG00000180219.1	FAM71C	protein_coding	chr12	4.91832	4.86763	5.0536	5.00865	5.20207	4.98671	5.54878	4.43473	4.96126	5.04128	5.2155	5.01785	5.46242	4.65445	4.9783	5.0388	4.90958	4.93306	4.61038	6.53773	4.93989	5.05536	4.36885	4.46394	4.3968	5.594	4.78215	4.7204	4.52677	4.52558	4.94159	4.31615	5.34729	4.90399	5.87023	4.65788	4.53182	4.992	4.97724	5.21908	5.95556	4.62961	4.88224	4.27066	4.70292
1552528_at	ENSG00000183250.11	LINC01547	lincRNA	chr21	5.84192	6.6376	6.45952	6.36331	7.35472	6.76806	6.99001	5.76665	5.78436	6.24951	6.45944	6.83282	6.16419	6.29381	6.4758	6.49748	6.49677	5.89051	6.29212	6.77024	6.67881	6.51475	6.07231	6.11718	5.76956	6.95548	6.36723	5.89398	6.09553	6.39503	5.59765	5.79201	6.74249	5.84402	6.96171	6.13235	5.7502	6.25097	6.55477	6.06744	6.69279	5.63331	6.21192	5.82132	6.23828
1552531_a_at	ENSG00000179873.14	NLRP11	protein_coding	chr19	2.95574	3.88064	3.20829	3.21256	4.04258	4.2027	3.966	3.05681	3.31182	4.31717	3.05194	3.93378	3.47403	3.29129	3.46207	3.38433	3.18923	3.06804	2.96944	3.86137	3.45382	3.62557	3.66269	3.3627	3.1477	4.60952	3.01429	3.28861	3.22308	3.83041	3.10067	3.28849	4.04139	2.97971	4.06192	3.18157	3.36822	3.34558	3.23127	3.21047	3.27502	3.16891	3.35638	2.77511	3.19488
1552532_a_at	ENSG00000143882.9	ATP6V1C2	protein_coding	chr2	5.61125	4.83736	4.45761	4.68585	5.13474	4.609	5.07163	4.83271	4.94682	4.40591	4.3032	4.61325	4.35442	5.16266	4.52454	4.49594	4.42492	5.13584	4.80965	4.94484	4.70632	4.46666	4.82527	4.66181	5.0261	5.44977	4.18707	4.47328	4.89441	4.34	5.09886	4.43032	5.22536	5.07716	4.754	4.45882	4.32489	4.88909	5.01497	4.81266	4.70962	4.834	4.68321	4.9415	4.45115
1552535_at	ENSG00000164007.10	CLDN19	protein_coding	chr1	5.14657	7.04121	5.97335	5.88161	6.17665	5.68469	7.30729	5.2646	5.45429	5.83688	6.2317	6.95711	5.14094	5.3897	6.37651	6.40448	6.00899	5.21289	5.3827	5.68954	6.78234	5.57717	5.22024	6.18753	5.15995	7.19342	6.23237	5.12788	6.204	6.27438	4.67265	5.13311	6.97338	5.40191	7.0642	6.2053	5.35059	5.66158	6.36782	5.19597	6.49389	5.14303	5.60219	5.3192	5.83856
1552536_at	ENSG00000151532.13	VTI1A	protein_coding	chr10	5.54403	5.55213	5.55582	5.06679	5.19868	4.51512	6.01327	5.2703	5.04324	5.44152	5.49542	5.88763	5.37141	5.21509	4.60783	5.28869	4.89391	5.68654	5.29986	4.57438	6.31933	6.73665	5.23847	5.67677	5.99653	5.90384	5.69165	5.04171	5.85904	4.77683	6.26656	5.40002	5.95598	6.07626	6.42993	6.10017	5.41248	5.27024	5.44424	5.06948	5.69602	4.99027	5.02928	5.38246	5.22781
1552538_a_at	ENSG00000164627.17	KIF6	protein_coding	chr6	4.9441	5.86853	6.01824	4.9217	5.32121	5.68669	6.3184	4.80833	5.18775	4.9733	6.19678	6.37397	4.87435	5.35181	5.70824	6.29273	5.47562	5.04235	5.06861	5.79807	6.6161	4.99468	5.76789	5.43149	5.16573	6.1781	5.41663	5.32599	5.79741	5.83149	4.55681	5.03999	6.12767	5.08784	6.00307	5.724	5.34303	5.38328	5.98213	4.78131	5.37334	4.61713	5.70297	5.53667	5.33656
1552540_s_at	ENSG00000166578.9	IQCD	protein_coding	chr12	5.79404	7.35807	6.53605	6.17641	8.57758	6.86298	7.26356	6.38533	6.19163	7.32905	6.70522	7.23581	6.89745	6.28526	6.77294	7.04935	7.42454	6.01663	6.96842	5.66873	7.45848	6.29526	7.1784	6.35183	6.2302	7.37719	6.62568	6.39634	6.7506	6.99911	6.16227	6.12102	7.31496	6.21021	7.03383	6.93465	6.6955	7.12312	7.41049	6.21748	7.4769	6.62464	7.30666	6.7795	6.97365
1552542_s_at	ENSG00000164691.16	TAGAP	protein_coding	chr6	4.40825	4.22098	4.19082	4.4279	5.93462	3.33474	4.29567	5.00917	3.87807	4.20977	3.88663	4.42765	5.11633	3.80249	4.21116	4.85412	4.28199	4.15044	4.74029	4.08002	4.03255	5.86721	4.05994	3.81	4.3519	4.42716	3.9254	3.83131	4.33014	4.61097	4.07209	4.09442	4.13008	3.97425	4.196	4.13188	4.08591	4.03489	4.17135	3.83865	4.32738	3.93382	4.06441	4.66941	4.05484
1552543_a_at	ENSG00000140022.9	STON2	protein_coding	chr14	7.62944	6.51549	5.10585	7.84414	5.57596	9.07615	6.62926	6.6528	7.04933	5.63792	7.4597	5.99812	6.24234	7.17829	4.2452	5.63505	7.35137	7.87405	6.1662	7.02901	5.48153	4.94003	7.18515	4.43439	7.23398	6.4085	7.07407	4.87512	6.80474	7.15137	6.33387	7.05453	6.32543	5.93372	6.21901	5.61916	7.60921	4.62973	6.20595	7.91936	6.64325	6.18687	5.40168	5.1162	6.98264
1552544_at	ENSG00000165953.9	SERPINA12	protein_coding	chr14	2.95706	3.86078	4.35936	3.36574	4.55827	3.57229	3.84758	2.98408	3.46708	3.56815	3.22707	3.81447	3.53111	3.41696	3.75116	3.76703	3.67757	3.65702	3.69585	3.67642	4.39255	3.76758	3.67301	3.58263	3.27797	4.50241	3.73632	3.54072	3.5507	4.11945	3.24788	3.27708	3.93604	3.44074	3.83322	3.41347	3.54082	3.85185	3.6145	3.56807	4.02908	3.71143	4.50404	3.39736	3.70608
1552548_at	ENSG00000162399.6	BSND	protein_coding	chr1	3.33783	3.91464	4.05685	3.40734	4.2694	3.63486	4.76968	3.52713	3.51182	4.43332	4.255	4.12032	3.11579	3.63436	4.06685	4.23887	3.64121	3.31569	3.18704	3.63719	3.64419	4.24445	4.07199	3.72987	3.25734	4.45808	3.64528	3.65409	3.44134	3.77166	3.47877	3.20438	4.47888	3.50083	4.94654	3.92896	3.04727	3.68371	3.59647	3.25436	3.87812	3.51321	3.66728	3.59764	3.75537
1552549_a_at	ENSG00000162399.6	BSND	protein_coding	chr1	4.74465	6.01218	6.05317	5.04974	5.62466	5.73712	6.54661	4.75975	5.16121	5.88466	5.0263	6.18321	4.63516	5.02049	5.33754	5.64611	5.66127	4.74353	4.97495	5.61867	5.80856	4.68881	5.08038	5.48294	4.66827	6.33499	5.56469	5.20669	5.3541	5.36976	4.43022	4.596	6.1513	5.07375	6.59069	5.70662	4.60311	5.1966	6.01513	4.57612	6.10682	4.37575	5.14915	4.87225	5.25456
1552552_s_at	ENSG00000198178.10	CLEC4C	protein_coding	chr12	3.44656	4.14635	4.00216	3.64471	3.87389	5.00818	4.36013	3.34629	3.44696	3.86222	4.21543	4.12922	3.6644	3.80743	3.81809	3.93648	4.31024	3.28538	3.00615	4.88755	4.0034	3.54889	3.69303	3.8955	3.01291	4.36092	3.78933	3.55298	3.69195	4.21083	3.24123	3.50621	3.97506	3.27678	4.39056	3.58111	3.35303	3.38549	4.03832	3.2932	4.66266	3.29759	3.45809	3.23298	3.63425
1552553_a_at	ENSG00000091106.18	NLRC4	protein_coding	chr2	5.65499	4.79598	5.74923	5.43669	5.55598	4.23761	5.66254	6.67215	5.67895	4.67142	5.07746	5.66805	5.2796	5.60271	4.7351	4.94221	5.21245	5.25228	7.67742	5.11236	5.35099	5.9651	4.83578	4.78293	5.63461	5.20836	5.85696	5.2095	5.50167	5.49761	5.09278	5.99847	5.98426	5.67077	5.68774	5.5041	5.37142	4.88384	5.06899	5.31555	5.86553	6.33971	5.7244	6.89011	5.37905
1552554_a_at	ENSG00000091106.18	NLRC4	protein_coding	chr2	2.95532	4.1502	4.03691	3.01134	4.25523	3.51167	3.58429	3.31522	3.30461	3.77569	3.17202	4.22648	3.3367	3.61596	4.02793	3.71615	4.10584	3.37119	3.70235	4.57194	4.13154	3.84857	3.51191	3.49682	3.25137	4.01314	3.50423	3.67964	3.5982	3.47272	2.87377	3.89323	3.90766	3.16475	4.04522	3.6107	3.37707	3.43254	4.25918	3.41939	4.24026	3.54105	3.57827	3.02515	3.61002
1552555_at	ENSG00000178226.10	PRSS36	protein_coding	chr16	4.55943	5.73507	5.4753	5.49601	5.2444	5.26321	5.83458	5.05901	4.90145	5.23751	5.25997	5.44312	4.66717	4.94152	5.52323	5.20714	5.35354	4.91362	5.3619	5.22107	5.43821	6.20672	5.37214	4.8286	4.30742	5.78275	5.11071	5.12664	5.00797	5.26523	4.66173	4.49422	5.48856	4.66699	5.76742	5.12945	4.26933	4.99396	5.45109	4.2545	5.52876	4.98141	5.32914	5.17307	5.23794
1552557_a_at	ENSG00000102383.13	ZDHHC15	protein_coding	chrX	3.18998	3.76337	3.88689	3.39593	3.8145	3.35549	3.63066	3.96308	3.54368	4.10785	3.94576	3.95691	3.75101	3.47373	3.72444	3.41431	3.67366	3.76337	3.58393	4.2443	3.92373	4.15584	3.15806	3.60017	3.88959	3.66488	3.42914	4.90841	3.99438	3.90582	4.00727	3.74078	3.36703	3.60651	3.57808	3.5181	4.55743	4.0392	3.81821	4.36128	3.55975	3.41823	3.41994	4.15656	3.72883
1552558_a_at	ENSG00000108557.17	RAI1	protein_coding	chr17	6.18585	7.15815	6.82172	6.32682	6.8668	6.83518	7.38268	6.12429	5.88803	6.98304	6.73583	7.35047	6.3432	6.38662	7.36482	6.90021	7.02995	6.44986	6.38582	5.95562	6.92948	6.69323	6.00107	6.4736	6.29888	7.50225	6.76464	6.41433	7.11812	6.46274	6.00473	6.24164	6.84127	6.4321	7.6261	6.67843	6.37139	6.62501	7.0605	6.0971	6.61234	6.78073	6.72882	6.34443	6.95178
1552559_a_at	ENSG00000138395.14	CDK15	protein_coding	chr2	3.8799	3.761	3.66837	3.8976	3.35989	4.27536	5.07908	3.56068	3.71706	4.1838	4.18489	4.20471	3.43921	3.61142	4.20638	4.00565	3.99348	3.57231	3.84465	4.52449	3.92035	4.42334	4.23931	3.25152	3.32755	4.3186	3.82712	4.06839	3.86139	3.71028	3.14946	3.449	4.92461	3.46749	5.15084	3.48212	3.07145	3.85276	4.16414	3.66812	4.17115	3.47121	3.63445	3.60231	4.01129
1552562_at	ENSG00000171827.10	ZNF570	protein_coding	chr19	6.11333	6.58101	6.48268	5.38038	5.70469	7.20777	6.97676	6.33771	6.61609	4.72308	4.53848	6.86244	5.76883	5.50339	7.77503	5.87135	5.38549	6.22436	6.23234	6.54699	6.44881	4.04204	5.20028	5.90567	6.35361	6.79509	6.34906	6.44832	6.19788	5.92969	6.33072	6.26144	6.95235	6.46044	6.543	6.05601	6.80883	6.24782	6.42033	5.81416	7.50626	6.71966	5.77685	6.0906	5.3326
1552568_at	ENSG00000163825.3	RTP3	protein_coding	chr3	4.59036	4.80906	5.01692	4.52333	5.19751	5.44244	5.36386	4.14396	4.74953	5.50867	5.62073	5.24253	4.81224	4.31439	5.27081	4.6338	5.05616	4.58899	4.47465	5.20338	5.17258	4.86249	4.8068	4.88074	3.8752	5.59903	4.48902	4.7531	4.72271	5.05148	4.06264	4.02229	5.10186	4.29922	5.70799	4.57449	4.51488	4.60428	4.85859	3.86486	5.1233	3.8074	4.5971	4.58879	4.55216
1552569_a_at	ENSG00000163825.3	RTP3	protein_coding	chr3	4.21874	5.12603	5.07468	4.57885	4.68413	4.92882	5.47826	4.75152	4.77211	4.42901	5.69589	5.6982	4.91396	4.5025	5.25727	5.2934	5.25912	5.08786	4.55586	5.46225	5.18767	4.53064	5.20028	5.24691	4.27331	6.02169	4.8767	4.9676	4.50952	5.0819	3.97338	4.36142	5.49336	4.44781	6.27446	5.3083	4.2417	4.91978	5.18994	4.29822	4.62901	4.2165	4.44526	4.4553	4.5805
1552570_at	ENSG00000175894.14	TSPEAR	protein_coding	chr21	2.48855	3.95685	3.93102	3.09104	3.22513	2.78826	4.23444	2.7277	2.83389	3.58679	3.01828	4.37137	2.92906	2.98137	3.6568	3.76033	3.852	2.88871	2.70397	2.91641	3.02288	3.13107	3.07133	3.36314	2.78613	4.74347	3.66405	2.58001	4.02061	3.27793	2.74664	2.87439	4.27156	2.7765	4.4307	3.06185	2.82891	2.98994	3.8205	2.654	3.96435	2.5585	2.82992	2.83226	3.21072
1552573_s_at	ENSG00000151338.18	MIPOL1	protein_coding	chr14	4.91652	4.20054	4.2401	4.17856	6.53581	4.91797	4.07841	4.51022	4.86542	4.14096	6.25426	4.62372	5.92783	5.04879	3.66347	4.70662	4.30802	5.06482	4.57539	6.29979	4.67787	3.94437	4.12266	4.48344	5.02732	4.35241	4.7247	3.88801	4.24448	4.87414	5.05324	4.92608	4.18264	4.67369	4.40967	4.20428	5.49168	4.89576	4.32705	4.83316	4.61137	4.58207	5.05287	3.63328	4.39254
1552575_a_at	ENSG00000197261.11	C6orf141	protein_coding	chr6	5.70524	5.07884	5.63501	4.54278	4.91538	5.15601	5.45728	4.59483	6.30448	4.57964	4.45676	5.85687	3.9916	5.09782	8.06609	5.79542	4.74757	4.79824	4.64593	5.21767	5.15778	4.57365	4.66587	5.53584	4.5573	5.52579	5.38985	4.43966	5.02844	4.64195	4.87574	5.9786	6.33764	4.81985	5.82243	6.46187	4.7928	4.40358	7.03585	6.53113	5.24875	3.90751	5.09993	3.91886	4.84316
1552578_a_at	ENSG00000071909.18	MYO3B	protein_coding	chr2	3.01368	3.78305	3.27138	2.81234	3.99216	4.21244	3.49708	3.09423	2.90107	3.52961	3.33097	3.98325	3.27138	2.8951	3.59699	3.2599	3.23546	3.08728	2.64381	3.90053	3.55411	3.1869	3.48516	3.31467	2.81127	3.65906	3.66581	3.07706	2.97841	3.22717	3.06189	2.90814	3.68064	2.83709	3.40131	3.20932	3.46094	2.89124	3.66647	3.27974	3.75563	2.95993	2.79579	2.99477	3.30283
1552580_at	ENSG00000179046.8	TRIML2	protein_coding	chr4	4.4265	6.06035	5.82781	4.64575	4.87994	5.09883	6.61097	4.5091	4.64167	4.82139	5.4617	5.31002	4.75369	4.93657	5.7048	5.34056	5.64504	4.17101	4.7396	5.78198	5.68103	5.37608	4.64522	4.96604	4.49454	6.34188	5.22313	5.13515	5.23798	5.04223	4.29878	4.31924	6.06922	4.8394	6.44263	5.04357	4.51982	4.94836	5.99504	4.06392	5.77851	4.53049	5.1985	4.87735	4.89901
1552582_at	ENSG00000243064.8	ABCC13	transcribed_unprocessed_pseudogene	chr21	3.59458	6.57468	8.11335	7.06276	3.02669	4.96363	8.62765	6.2333	5.40154	3.77569	3.56716	7.05312	3.86857	4.57645	4.0936	6.30673	6.10391	3.59094	5.07224	5.12638	6.09775	4.20981	4.54237	6.32651	4.04277	8.70997	7.68246	2.65032	7.26363	6.68648	3.22673	4.19847	7.28994	3.91261	9.15699	7.89528	3.89128	5.37718	9.23903	4.29866	10.4176	3.46207	5.03715	4.37841	6.50859
1552583_s_at	ENSG00000243064.8	ABCC13	transcribed_unprocessed_pseudogene	chr21	3.1479	3.60627	3.54908	3.32212	3.67317	3.74645	4.53416	2.90466	3.19621	3.79565	3.62265	4.82165	3.01685	2.81405	3.77931	3.68123	3.38533	2.91944	2.85275	4.17754	3.3894	3.50113	3.80579	3.28824	2.84698	4.02168	3.22109	3.19248	3.70827	3.39224	2.62174	3.25917	3.81899	2.76587	4.25749	3.70716	2.6855	3.31206	3.85979	3.15082	3.73556	3.03755	3.28618	3.00666	3.68187
1552584_at	ENSG00000096996.15	IL12RB1	protein_coding	chr19	4.78756	5.55213	5.12475	4.75889	7.46265	4.11551	5.98864	6.78885	5.47367	5.11594	4.73798	5.67085	4.56861	4.84491	5.15163	5.10502	5.34047	4.48055	6.43324	4.8	5.18308	4.48386	4.01823	5.23339	5.23543	5.38594	4.76906	4.73076	5.06162	5.48338	4.45275	4.67117	5.62813	4.71186	5.66075	5.10957	4.17049	4.62005	6.07227	4.70736	4.57884	4.63956	5.72757	5.80324	4.93643
1552587_at	ENSG00000176571.11	CNBD1	protein_coding	chr8	2.73609	2.88149	3.01694	2.91423	3.83454	3.35374	2.9441	2.70705	2.89074	3.11055	3.10452	3.06951	3.0633	2.90465	3.00011	3.10234	2.86604	2.82845	2.71128	3.03763	2.69287	3.312	3.85361	2.89573	2.73365	3.75709	3.09219	2.92029	2.65209	3.18315	2.71464	2.77558	2.95595	2.68302	3.15309	3.13602	2.86553	2.75098	3.15309	2.90887	3.19939	2.51104	2.9177	2.68997	2.84668
1552588_a_at	ENSG00000176571.11	CNBD1	protein_coding	chr8	2.88723	3.64722	3.16206	2.87444	3.27511	2.96468	3.48492	2.9357	3.02024	3.07764	3.31272	3.02708	3.20369	2.49941	2.95988	2.91026	2.93995	2.62154	2.84556	3.23701	2.96462	2.98241	3.58343	3.04932	2.70825	3.14861	2.89611	2.95744	2.86545	3.26797	2.66632	2.90341	3.37422	2.82369	3.48673	3.01417	2.80098	2.80098	3.4722	2.83372	3.64313	2.79907	2.89007	3.02415	2.95528
1552590_a_at	ENSG00000140798.15	ABCC12	protein_coding	chr16	3.19574	3.38392	3.81567	3.176	3.83689	4.1979	4.1184	2.66576	3.34465	3.79833	3.56417	3.44451	2.93582	2.90706	2.97538	2.9619	3.22731	3.02523	3.09053	4.1196	4.00487	3.21446	3.75706	2.98804	2.89728	3.66445	3.15386	2.77345	2.93145	3.05079	2.59669	3.09488	3.12625	2.89728	3.62136	3.32713	2.90149	3.04892	3.19518	2.9494	3.4464	2.8666	2.80542	2.91376	2.78238
1552592_at	ENSG00000154485.4	MMP21	protein_coding	chr10	3.10783	3.20163	3.37906	2.99753	3.12455	2.90349	3.46869	3.28343	3.10178	3.47629	3.2552	3.83392	3.86311	2.8444	5.44658	3.63404	2.79996	2.91428	3.73742	3.23019	4.82235	3.82546	2.87986	3.08952	4.49185	4.33529	2.60586	5.54769	2.97715	4.72639	3.83586	3.09146	3.62353	4.03895	3.46389	3.26092	2.97727	4.01262	3.6349	3.80481	3.46389	6.41182	3.82843	3.38766	3.31703
1552594_at	ENSG00000160472.4	TMEM190	protein_coding	chr19	6.0054	7.62931	6.99921	6.56867	7.02462	7.17793	7.44589	6.02078	5.89682	6.97741	7.18326	7.33779	6.21419	6.28299	7.31693	7.30468	7.02223	6.16792	6.32717	7.43925	8.10968	7.39893	7.16626	6.85602	5.72244	7.25883	6.71874	6.96114	6.59256	6.8689	5.92303	5.64379	7.5839	6.23937	7.2234	6.52665	5.7808	6.65326	7.10779	6.20019	6.80677	6.82965	6.93852	7.45549	7.06186
1552598_at	ENSG00000168418.7	KCNG4	protein_coding	chr16	3.8874	4.82802	4.46763	4.40393	4.72607	4.96363	5.6425	4.29026	4.3678	4.59789	4.74132	4.79716	3.84632	4.60159	4.505	4.62497	4.50263	4.01319	4.18302	4.60562	4.66666	4.10956	4.46879	4.53164	4.01041	5.93896	4.48871	3.89507	4.24643	4.49835	3.74168	4.08568	5.33522	4.22674	5.62895	4.62064	3.99825	4.325	5.07344	3.83704	5.25088	4.02703	4.12494	4.13656	4.41335
1552599_at	ENSG00000179165.10	PXT1	protein_coding	chr6	3.16742	3.71451	4.75371	3.89459	3.97168	4.21957	5.51051	3.53491	3.78976	4.49296	3.33161	4.64736	3.86844	3.11585	3.74067	4.56211	3.85623	3.28513	2.72242	3.67729	4.19356	3.99134	3.43946	4.2348	3.18786	5.05106	3.75327	3.29936	4.35228	3.78119	3.19082	3.35656	5.29399	2.79454	4.41512	3.39732	3.45316	3.62437	4.27096	3.39151	4.90928	3.28521	3.52458	3.14789	4.98848
1552602_at	ENSG00000075429.8	CACNG5	protein_coding	chr17	4.30878	6.19189	5.93678	5.16098	5.30326	5.49812	6.42393	5.22525	4.80595	6.06248	5.59729	6.46876	5.10713	5.13476	5.67589	5.50857	6.08744	4.80097	5.04379	5.86364	5.78255	5.55608	5.67664	5.27212	4.70257	6.64915	5.33292	4.84274	5.3445	5.542	4.79298	4.73862	6.59788	5.02249	6.52888	5.51725	5.12061	5.37989	6.33217	5.04583	6.1467	4.77642	5.16656	5.17567	6.08119
1552608_at	ENSG00000180083.10	WFDC11	protein_coding	chr20	3.30312	3.96584	3.54849	3.39291	3.28561	3.42775	4.15128	3.34185	3.43491	3.72514	2.89663	4.32099	3.08168	3.09374	3.71585	3.17347	3.95367	3.26024	3.09818	4.28752	3.9595	3.98278	3.48029	3.54886	3.20371	4.34601	3.47138	3.74947	3.37586	3.37571	2.31616	3.2925	4.1257	3.13722	4.99854	4.12109	3.70849	3.36619	3.92595	3.03459	4.3205	2.92643	2.76944	3.22365	3.48949
1552610_a_at	ENSG00000162434.11	JAK1	protein_coding	chr1	10.0353	8.22632	7.08387	9.93835	9.65142	8.23945	6.83196	9.39213	9.61575	6.89286	8.20654	6.78314	9.16797	9.3792	8.4335	8.35242	7.8026	10.0273	8.72479	8.91006	7.08221	8.80271	7.35767	9.33122	9.4665	6.75549	9.09185	9.10255	9.25485	7.92595	9.59216	9.77635	7.73004	9.31914	7.26894	7.95059	8.99328	9.31266	7.8983	9.32529	6.16955	9.56292	8.87662	8.29336	8.87472
1552611_a_at	ENSG00000162434.11	JAK1	protein_coding	chr1	9.44658	7.58201	7.9321	9.52115	5.98168	7.80922	6.6328	9.07563	9.45595	7.97919	7.80569	7.17565	8.50207	8.95467	8.50399	7.86466	7.93658	9.47467	8.35785	7.96422	7.31208	8.31425	7.88236	9.2068	8.91486	6.76789	8.48197	8.29115	8.9354	7.84496	9.13518	9.33567	7.13744	9.18313	6.61993	7.97755	8.73544	8.64828	7.2849	9.27484	6.63326	9.03291	8.36822	7.84757	8.2729
1552612_at	ENSG00000158985.13	CDC42SE2	protein_coding	chr5	8.83178	8.19974	6.55525	8.57574	7.42518	8.52644	7.02983	9.15434	8.2155	7.73221	7.68392	6.30131	8.96538	8.55701	7.16184	7.71973	7.37811	8.25578	8.16896	9.50509	6.09597	7.64379	6.77789	8.73812	9.21803	7.83447	8.94564	8.12776	8.99005	8.24108	8.95822	9.3047	7.77103	8.41081	7.43395	8.4894	9.00499	8.47829	8.01599	9.09709	7.78517	8.60513	7.83762	7.49878	7.68721
1552613_s_at	ENSG00000158985.13	CDC42SE2	protein_coding	chr5	7.5446	6.65311	5.21809	7.20743	5.98098	7.58274	6.39197	8.00389	7.13125	6.98563	6.7261	5.39434	7.45709	7.19947	6.7914	6.33824	5.97357	7.19151	6.9913	8.15352	5.93269	6.44104	7.19542	7.3326	7.74773	6.23259	7.34904	6.90572	7.56857	7.14718	7.7957	7.96052	6.32548	7.4053	6.29082	6.98047	7.52615	7.28301	6.13136	7.63086	7.29072	7.49907	6.47383	6.89931	6.33853
1552615_at	ENSG00000076555.15	ACACB	protein_coding	chr12	8.49098	9.59286	9.10854	8.83787	8.84667	7.98891	9.90167	7.81608	8.22034	8.87871	9.04424	8.94019	7.93018	8.5563	9.19959	8.81723	8.99041	8.3237	8.27257	8.56563	8.99635	8.35679	8.4839	8.69013	7.81579	9.74593	8.85477	8.16185	9.07513	8.80932	7.66534	7.97278	9.52035	8.70605	9.95233	8.65946	8.02835	8.46029	9.21429	8.52081	9.37964	7.66356	8.59163	8.30611	8.73888
1552616_a_at	ENSG00000076555.15	ACACB	protein_coding	chr12	8.13164	6.63081	5.68797	8.30941	5.30326	5.95592	5.9617	5.50687	6.76957	6.28178	6.37127	6.24787	6.16026	7.52804	7.07962	5.87942	6.53679	7.47402	5.74254	6.20083	6.49612	7.7199	7.24783	5.4007	6.2675	5.64708	7.00156	5.76348	6.13998	5.37501	7.45042	6.6339	7.04732	8.18436	6.39012	5.9747	6.37567	6.05951	6.13082	7.13677	6.43755	6.29004	6.77131	6.1023	6.41167
1552617_a_at	ENSG00000143207.19	RFWD2	protein_coding	chr1	9.32553	7.85391	5.98215	9.24618	8.1589	8.49299	7.53053	9.2511	9.0872	9.25647	7.67866	7.3225	8.23441	9.07857	8.76282	8.58817	7.98461	9.29933	9.26304	8.48535	6.65548	8.58119	6.65868	9.03001	9.59749	7.06962	8.86361	8.74816	8.88838	8.44834	9.19195	9.34531	7.7106	9.40405	6.88181	8.40681	9.32411	9.19109	7.66565	9.28159	7.10267	9.47595	9.17687	8.97082	8.59501
1552619_a_at	ENSG00000011426.10	ANLN	protein_coding	chr7	4.47498	4.50075	4.03543	3.9061	4.3691	4.76708	4.47122	3.94157	4.12996	5.80119	4.09502	4.51884	4.19237	3.69521	4.20774	4.35111	4.20498	3.86617	4.40885	5.28883	3.81175	3.94504	4.28581	5.61164	5.43071	4.7263	4.14319	3.65026	4.29137	4.82632	4.46872	6.46404	4.02628	5.6863	4.57386	4.21036	4.21398	3.78032	4.89843	4.07751	4.56779	6.09502	3.59384	4.33231	3.84629
1552620_at	ENSG00000184148.3	SPRR4	protein_coding	chr1	4.48144	5.72291	5.29826	4.94458	5.00989	4.24871	6.16216	4.41512	4.37751	5.20741	4.79499	6.03592	4.81013	4.49355	5.52915	4.88586	5.32826	4.45922	3.96661	4.86568	5.10003	4.63955	4.60089	4.90984	4.15184	5.95874	5.31515	4.72241	5.43693	5.00324	4.15752	4.63398	5.07414	4.44902	5.39502	4.95707	4.37729	4.77083	5.48071	4.47744	5.20984	4.3804	4.57771	4.29688	4.81312
1552623_at	ENSG00000196684.12	HSH2D	protein_coding	chr19	4.16404	5.07247	4.49526	4.09623	4.59184	4.89246	5.25052	4.21695	4.05832	4.629	4.88249	5.09767	4.23232	3.93064	4.94593	4.8939	5.0414	4.31997	4.25606	4.50138	5.06	5.37995	5.3767	4.60191	4.06779	4.95458	4.41581	5.12664	4.60165	4.41166	3.94508	4.44937	4.86708	4.13157	5.2197	4.8843	4.27266	4.37609	4.66307	4.29508	4.92055	4.21368	4.15169	4.46794	4.54372
1552625_a_at	ENSG00000072756.16	TRNT1	protein_coding	chr3	8.32844	7.26547	7.45196	8.04874	7.21597	7.03197	5.61367	8.31327	8.31327	5.73905	8.14762	6.96808	8.02405	8.10654	6.63345	7.10152	6.8183	7.9452	8.29386	7.02309	7.1302	9.211	7.62835	8.06095	8.95252	6.55584	8.17937	8.95332	8.22744	7.54382	8.75566	8.45452	6.50405	8.71241	5.84331	7.36657	8.55938	7.92137	7.36375	8.62427	6.09243	8.51334	7.96888	7.83717	7.54702
1552626_a_at	ENSG00000152128.13	TMEM163	protein_coding	chr2	3.14288	3.4621	3.23618	4.32842	3.43107	3.24072	3.54293	3.4627	3.56801	3.39228	3.2036	3.5315	2.95414	3.45226	3.9456	3.43476	4.02101	3.3012	3.64297	5.17196	3.63107	3.80575	3.47131	3.49159	3.34204	4.06854	3.32224	3.25477	3.30327	3.66029	3.07079	3.50881	3.82005	3.49844	3.96928	3.31212	3.13501	3.40076	3.44267	3.14812	3.76538	3.77297	3.28457	3.7798	3.40749
1552628_a_at	ENSG00000122557.9	HERPUD2	protein_coding	chr7	7.0939	6.07656	6.31829	6.55601	6.30461	5.92272	5.96791	7.64802	5.77972	7.12175	7.78769	5.86162	7.0688	7.01797	6.92856	6.10252	5.61882	6.67783	7.24457	4.84574	5.66298	7.31889	6.09061	6.61839	7.56229	5.52135	6.26335	7.57065	7.12278	6.24145	7.68434	7.13542	5.66158	6.9403	5.74098	5.85574	7.3307	7.54839	6.45813	7.00722	5.77736	7.79521	6.86836	6.9804	6.36311
1552629_a_at	ENSG00000070495.14	JMJD6	protein_coding	chr17	4.08596	4.48517	4.28963	4.04811	4.19288	5.07439	3.79762	3.72269	3.93352	4.48064	4.27614	4.0906	4.13045	4.02121	4.17773	4.18837	4.09974	4.59635	3.5833	4.07023	4.99258	4.53928	3.82004	4.62094	3.91096	4.275	3.72051	4.08796	3.87925	3.95119	3.87183	3.71883	4.28694	3.69024	4.52115	4.14583	3.81428	4.07348	3.81811	3.88863	3.68366	4.10156	3.61943	3.89584	4.30415
1552631_a_at	ENSG00000142733.14	MAP3K6	protein_coding	chr1	5.05486	5.42513	5.83556	4.93128	5.99449	5.3747	6.02477	5.43671	5.25795	5.72234	6.73869	5.7809	6.35561	5.00201	6.18444	5.31772	5.85221	5.17741	5.77456	6.42118	5.93442	6.00427	6.65168	5.35968	5.08299	5.8067	5.6382	5.56549	5.17577	5.48432	5.62581	5.18401	5.90446	5.29852	6.17592	5.4362	5.53176	5.7956	5.51422	5.62295	5.67493	5.53905	5.59113	5.63036	5.56069
1552633_at	ENSG00000181896.11	ZNF101	protein_coding	chr19	4.31577	5.38556	4.75992	4.28173	4.99906	4.86401	4.80145	4.12897	4.22983	5.28561	4.762	4.7014	4.69432	3.70418	4.59981	4.55363	4.56207	4.30581	4.6319	4.86568	5.58785	4.32393	5.30423	4.61987	4.32976	4.70643	4.56702	4.24672	5.25127	4.95885	3.89338	4.24901	4.9257	4.42271	4.75992	4.6509	4.44437	4.33482	4.61137	4.43344	4.93959	4.30985	4.73054	4.45282	4.29781
1552634_a_at	ENSG00000181896.11	ZNF101	protein_coding	chr19	5.82729	4.96324	4.87166	5.11867	4.87937	6.12957	4.89317	6.23176	5.91031	3.81822	4.61124	4.58432	5.96881	5.68507	5.41049	5.70578	5.84107	5.67044	6.38637	3.89817	5.37457	6.17043	5.68062	6.68647	6.7587	5.51327	6.22858	5.97394	6.28411	5.37097	6.78833	6.61907	4.76336	6.71719	4.4568	5.89293	6.49247	6.40601	5.67019	6.14799	4.67029	6.67307	5.93227	6.71498	5.50022
1552637_at	ENSG00000179295.15	PTPN11	protein_coding	chr12	4.09727	4.80762	3.26593	4.13572	4.05015	3.35374	3.78669	3.34725	4.00063	3.73803	3.76473	3.65741	3.31708	4.24632	3.79848	3.80081	3.54934	4.89506	3.33563	4.54391	3.77767	3.56265	3.93447	3.47623	3.74069	3.72426	3.87944	3.77576	3.48372	3.58082	4.24066	3.42213	3.88928	3.65061	4.7367	3.69923	3.48372	3.771	3.46844	3.40204	4.4366	3.71428	3.72695	3.26312	3.48232
1552639_at	ENSG00000130487.5	KLHDC7B	protein_coding	chr22	3.69405	5.13671	5.43584	4.1338	4.31256	4.52931	5.54186	4.14501	4.37647	4.5647	4.25614	5.39228	3.92229	4.3823	4.78624	4.61797	4.73666	3.64765	4.19136	4.98325	4.61705	4.74105	3.47995	4.60666	3.89342	5.43836	4.45371	4.01706	4.6109	4.67792	3.53095	3.58199	5.8454	3.82883	5.67653	4.89567	3.68733	4.64631	4.88896	3.91778	4.76518	3.5626	4.2151	4.01928	4.36929
1552644_a_at	ENSG00000173889.15	PHC3	protein_coding	chr3	6.66457	5.35213	4.65785	6.21277	5.25515	6.60535	4.42708	6.91327	6.94424	7.22078	6.56631	4.87516	7.48352	6.33786	6.60484	5.58247	5.9169	6.40055	6.05445	4.89831	6.21825	5.33972	7.13678	6.23002	6.8699	4.81502	6.20879	5.74864	5.66648	5.51662	7.09898	6.56374	5.48886	6.79744	4.99353	5.28603	6.83505	7.21452	5.30819	6.69126	4.92471	6.88438	6.19044	6.27629	5.68695
1552646_at	ENSG00000137070.17	IL11RA	protein_coding	chr9	6.07847	6.73608	6.239	6.24103	6.48116	6.39314	6.44495	5.8144	5.84563	6.07769	6.58578	5.64335	7.16845	5.99406	5.87791	6.96693	6.40099	6.28829	5.86763	4.86568	7.59544	7.32888	6.26179	5.4452	6.80062	6.45973	6.62979	5.0474	6.44288	5.77119	6.63583	6.19633	6.63607	6.41044	6.9259	6.67102	6.5208	6.41914	6.09121	6.41076	5.73367	6.57511	6.43056	6.52795	7.06808
1552648_a_at	ENSG00000104689.9	TNFRSF10A	protein_coding	chr8	5.59366	6.52112	5.52308	5.37163	5.81237	5.57189	5.5806	5.2369	5.38621	5.64376	5.61997	5.5599	5.49395	5.64554	5.81155	5.56532	5.89091	5.4063	5.28657	6.00298	5.65659	5.75674	5.6777	5.90286	6.35635	6.01888	5.62611	5.83787	5.88821	5.74455	6.22607	5.87432	5.99395	5.63417	6.02196	5.67338	4.68669	5.18902	5.69671	5.89213	5.4878	5.34057	6.16752	5.98173	5.38445
1552652_at	ENSG00000100099.20	HPS4	protein_coding	chr22	6.73937	6.96065	6.25337	5.36137	5.61261	6.7175	7.33055	6.39133	5.86228	6.74348	5.1199	7.00932	6.41044	6.16042	6.84231	7.84592	6.90342	6.78034	7.69772	5.66851	6.89233	9.92718	6.60015	6.6531	7.23671	6.83602	6.52805	6.68939	6.33791	6.63643	7.01654	6.05726	6.7712	6.78741	6.81909	7.1445	6.60157	6.22174	6.33662	6.2163	6.69927	7.43457	6.98431	7.15524	7.55131
1552656_s_at	ENSG00000152332.15	UHMK1	protein_coding	chr1	8.29136	7.25047	6.37337	8.45421	5.97788	6.76806	6.86561	8.73069	8.26014	6.84999	6.95884	5.88273	7.43008	8.24245	6.72391	6.66963	6.45452	8.33663	7.5531	5.9567	7.45621	7.74301	5.37112	7.84805	7.93367	6.42525	7.21866	7.87897	7.79197	7.15941	8.25481	8.01804	6.96581	8.10428	6.5939	6.54416	7.75132	8.00678	6.20533	7.74519	6.52051	8.16976	7.36822	6.68947	6.78861
1552657_a_at	ENSG00000168454.11	TXNDC2	protein_coding	chr18	5.42324	7.4246	7.2381	5.4461	6.77371	7.27895	7.52836	6.09567	6.02691	6.29994	6.62904	7.01331	5.60392	5.66269	6.24244	6.78718	6.74208	5.24792	5.41106	5.64063	6.65156	6.15294	7.10759	6.81899	5.73839	7.83324	6.60699	5.92072	6.51259	6.39163	5.59308	5.65357	6.64005	6.14641	7.7497	6.51633	5.41651	6.21573	7.90217	6.02713	7.94619	5.70848	5.72086	6.00529	6.67963
1552658_a_at	ENSG00000067798.13	NAV3	protein_coding	chr12	8.5354	6.33503	6.63579	8.99855	4.91307	6.4815	6.36342	5.01087	8.51091	6.66373	6.22325	6.18925	4.94443	7.93806	5.94099	5.95758	6.48519	8.36772	5.03096	5.60313	5.62335	7.43141	4.65869	5.98699	5.30106	7.03141	6.89083	3.52947	6.36964	6.69864	5.57478	7.29982	6.86791	5.6097	6.76052	6.23689	5.56826	4.83391	6.93068	6.61279	6.96287	6.58448	4.43266	6.32114	5.66942
1552660_a_at	ENSG00000082213.17	C5orf22	protein_coding	chr5	6.53272	4.52458	4.188	5.81202	4.93678	4.90667	4.37358	5.01607	5.77171	5.9632	4.25878	4.54867	5.24985	5.89111	4.05655	4.38976	4.52039	6.27668	5.2439	4.67266	3.41604	4.84365	4.57897	4.72732	4.76838	4.15636	4.01273	3.93749	5.22639	4.02554	6.1393	5.2507	4.27301	5.00731	3.67997	4.14465	5.21102	4.9892	4.25909	5.09564	3.94613	5.55399	4.20909	3.81753	4.23217
1552663_a_at	ENSG00000082805.19	ERC1	protein_coding	chr12	6.77862	6.48941	5.65773	6.85298	6.96805	6.65605	6.76394	8.15547	6.26765	5.79744	6.39651	6.38319	6.56891	6.46495	7.61257	6.9298	6.15693	6.41794	8.03593	6.13675	7.2211	6.83108	7.46316	6.53986	7.34364	6.27351	6.69382	6.02192	6.17881	6.92267	7.85797	6.69329	7.24709	6.72651	6.72573	6.80288	7.33015	7.38713	6.72217	7.38398	5.86996	8.00521	7.16071	6.70409	6.76805
1552665_at	ENSG00000272767.1	JMJD1C-AS1	antisense	chr10	6.48192	6.74279	6.66254	6.28681	5.46106	7.29173	7.43758	6.63888	6.38161	6.49681	6.53567	7.02645	7.1047	6.62431	6.77744	7.27245	6.10967	6.93412	6.29766	5.42311	6.6419	6.69312	6.65791	6.55746	7.11273	7.61416	7.08682	6.75702	6.8726	6.62664	6.60748	6.82915	7.426	6.63346	7.50596	6.97575	7.06559	6.87931	6.67835	6.55074	7.31945	6.49588	6.85073	6.99301	6.89177
1552666_a_at	ENSG00000033122.18	LRRC7	protein_coding	chr1	3.58211	3.90677	3.7274	3.60912	4.24842	3.16945	3.5118	3.48923	3.53133	3.76298	3.46242	4.07558	3.52742	3.59718	3.88114	3.77753	3.782	4.02803	2.91536	4.86408	4.19056	3.71333	3.88518	3.90538	3.27954	4.27844	3.31129	3.4174	3.64753	3.97251	3.28859	3.58498	3.75223	3.25547	3.83616	3.59163	3.58786	3.67519	4.48863	3.3538	4.13438	3.01474	3.53006	3.46886	3.58356
1552667_a_at	ENSG00000095370.19	SH2D3C	protein_coding	chr9	5.74881	6.05726	6.07199	5.16623	6.67343	5.98875	6.64514	5.43292	5.69144	6.28591	6.15724	6.17223	5.69229	5.82321	5.97846	6.22013	6.44604	5.66282	5.89155	7.75149	6.41555	7.17368	6.26979	6.70441	5.511	5.954	6.54379	5.62909	6.82967	5.6674	5.94879	6.30926	5.71842	5.83766	5.98498	6.15135	5.31321	5.73964	6.43855	6.83202	6.26531	4.72537	5.79434	5.19337	6.72882
1552670_a_at	ENSG00000173281.4	PPP1R3B	protein_coding	chr8	8.78612	6.19329	5.13253	8.34981	5.41675	5.02053	5.21464	5.89131	6.3855	5.75847	4.90667	4.84742	5.09791	7.83413	6.09757	5.33027	5.30903	8.11414	4.69255	4.45452	4.556	4.56715	4.97868	5.43196	6.01479	5.56622	5.365	5.33834	5.05363	5.33501	7.59363	6.08451	5.20813	5.8454	5.61399	5.5723	5.60127	6.25786	7.43512	6.36848	5.85134	6.70877	5.52598	5.04862	5.2071
1552671_a_at	ENSG00000065923.9	SLC9A7	protein_coding	chrX	6.03178	4.88541	4.72215	6.21795	4.74626	5.36389	5.61801	4.61338	5.8852	5.83758	4.8166	5.26635	5.19911	6.24637	5.21722	5.23474	4.90958	5.79657	4.77387	4.50138	4.72109	4.6854	4.49797	4.96283	4.24069	5.74602	4.90543	4.6107	4.71429	4.78222	4.36857	4.75521	5.84556	4.51386	5.84685	5.17441	4.27975	4.87017	5.31509	4.85043	5.32884	5.05657	4.43945	4.8624	4.89024
1552672_a_at	ENSG00000143061.17	IGSF3	protein_coding	chr1	5.92943	6.08297	5.19538	5.23364	5.9093	5.47726	5.77284	5.5381	5.24396	5.2465	5.99332	5.36239	6.53521	5.25989	6.76779	6.25289	5.76084	4.8596	5.68069	7.25149	5.94781	5.85888	5.86441	5.33162	6.40875	5.66302	5.53941	5.88023	5.12058	5.81472	5.92559	5.75739	5.71684	5.67706	5.90666	5.20055	5.86368	6.70402	5.42703	5.18856	5.41733	6.67402	6.07741	5.70415	5.98017
1552673_at	ENSG00000185002.9	RFX6	protein_coding	chr6	2.81782	3.27913	3.0362	2.88399	4.29176	3.00195	2.9738	2.66635	3.00427	3.77569	3.1889	3.25094	3.12671	3.04609	3.42133	3.18927	3.18305	2.92017	2.87618	3.32805	2.81821	3.58382	2.8072	2.918	2.61589	3.13078	2.81459	2.96332	2.98816	3.05565	2.73614	2.61719	3.57097	2.64324	3.09292	3.08193	2.82759	3.01749	3.04468	2.94999	4.12612	2.70178	2.75396	2.66902	2.79835
1552674_at	ENSG00000223523.1	AC079613.1	sense_overlapping	chr2	2.57865	3.63	3.27209	2.9058	3.17632	2.70845	4.03164	2.81824	2.75895	3.24663	3.20044	3.5261	2.34514	2.47854	2.89141	3.27595	2.96462	2.76527	2.66548	2.87471	3.54988	3.04265	2.83421	3.26805	2.45641	4.13411	3.0756	2.78196	3.35804	2.98409	2.59647	2.96459	3.63042	2.64069	3.64487	3.21184	2.95162	2.80626	3.2633	2.93474	4.09959	2.46502	2.87928	2.98388	2.80332
1552675_at	ENSG00000172404.4	DNAJB7	protein_coding	chr22	3.83539	3.96613	4.50659	4.16183	4.27604	3.84754	4.55027	3.79416	4.61441	4.62421	4.02447	4.68892	3.5048	4.41242	3.61864	4.29299	3.45359	4.2533	3.96766	4.21882	3.79588	4.05617	4.14281	4.15194	4.45332	4.838	4.76693	3.7328	4.01419	3.41667	3.87935	4.21774	3.92064	4.5381	4.4509	4.23822	4.19904	3.79252	4.92436	3.94899	4.54633	4.21867	4.1935	4.14378	4.04489
1552676_at	ENSG00000178473.6	UCN3	protein_coding	chr10	5.23547	6.49299	6.59881	5.69762	5.98689	5.94787	7.12984	5.44545	5.58829	6.25605	5.69006	6.59916	5.7988	5.37761	6.38282	6.32442	6.41747	5.53828	5.50225	6.45555	6.4014	5.87205	6.60827	5.74704	5.31718	6.78211	6.08279	5.86184	6.09761	6.08974	4.96224	5.05136	6.8511	5.41913	7.27186	6.25613	5.64977	6.00892	6.60849	5.22272	6.0527	5.13754	5.8895	5.65249	6.04144
1552677_a_at	ENSG00000160305.17	DIP2A	protein_coding	chr21	7.197	6.75274	7.1265	6.87236	5.36347	5.76077	5.81143	6.64358	6.9574	6.31253	5.7649	6.29876	6.92165	6.78806	6.20887	6.9089	6.17845	7.15906	6.92686	5.82044	6.33839	7.50318	6.53019	6.32865	7.63812	6.42038	6.97077	6.26277	7.03437	6.87078	6.80705	7.16851	6.12242	7.47552	6.81667	6.82255	6.57649	6.68261	5.96784	7.51295	5.61266	7.08574	6.83084	6.31769	7.01286
1552678_a_at	ENSG00000048028.11	USP28	protein_coding	chr11	7.95826	4.05377	3.63651	7.4114	7.52505	5.2703	3.57319	5.6845	6.56884	4.32908	3.95922	3.47175	5.91592	7.20981	4.90465	4.99558	3.69005	8.15135	5.60885	7.55562	3.66585	7.38395	5.07693	5.11577	5.93375	3.79561	5.25354	6.05323	4.87861	4.58367	5.70599	5.69284	3.98875	5.70747	4.59226	4.90406	4.81826	5.73781	4.00737	5.86215	4.80895	6.16938	5.39455	5.44358	4.76759
1552680_a_at	ENSG00000137812.19	CASC5	protein_coding	chr15	4.43088	4.28045	4.50088	4.2343	4.23095	4.67419	4.22327	3.96462	4.62916	4.81259	4.18208	4.63672	3.89312	3.84395	4.30329	4.36947	5.06541	4.10272	5.05624	5.07866	4.41279	3.87919	4.21812	5.87962	5.0741	5.02636	4.36197	4.56337	5.99116	4.46332	4.32547	6.57522	4.78237	5.30879	4.78783	3.90177	4.29578	4.07633	4.8709	4.22237	4.15838	5.98867	4.41936	4.48608	3.76938
1552682_a_at	ENSG00000137812.19	CASC5	protein_coding	chr15	4.70525	3.98282	3.56222	3.47294	4.20293	4.28346	3.72874	3.63615	4.32801	3.16565	3.40723	3.72093	3.59942	3.6683	3.31063	3.50813	4.0118	3.14404	5.29105	3.4679	3.38373	3.06104	3.38966	6.28953	5.24259	3.83412	3.6975	3.27924	5.04415	3.30747	3.81057	6.11831	3.36744	5.24796	3.62136	3.42284	3.1348	3.35663	3.37463	3.12335	3.36881	5.86019	3.5081	3.42952	3.00361
1552684_a_at	ENSG00000166192.14	SENP8	protein_coding	chr15	4.85608	4.0161	3.45579	4.15369	4.40885	4.2027	4.38525	4.11782	5.41846	5.4906	5.10741	4.60193	4.03507	4.22743	4.52146	3.90913	4.25928	4.55398	4.30052	4.66724	4.02974	4.73364	4.95986	3.77271	3.76098	4.32222	3.62139	3.69525	3.62679	4.15083	4.4854	3.91396	4.81931	4.11684	4.39677	4.3186	3.62068	4.27618	3.97516	4.08921	4.49359	3.98122	3.76455	3.8417	3.62468
1552685_a_at	ENSG00000134317.17	GRHL1	protein_coding	chr2	3.36444	3.70898	3.69332	3.23562	3.86901	3.44394	4.69914	3.16918	3.24846	4.24474	3.43219	3.9596	3.43921	3.4012	3.95224	4.19149	4.29187	2.97778	3.50182	3.91785	3.83579	3.18217	2.99966	3.44856	3.55809	3.45893	3.24257	3.39798	3.88816	3.73844	3.32217	3.32592	4.74001	3.75798	3.25989	3.40728	2.97257	3.49157	3.66647	3.33396	4.09742	3.06824	3.65852	3.22073	3.37095
1552687_a_at	ENSG00000149646.12	CNBD2	protein_coding	chr20	4.55925	5.98872	5.60813	4.91915	4.83906	5.45804	6.42033	4.50784	5.56059	4.98296	4.9739	5.97248	4.47236	4.68185	4.92687	5.57945	5.54298	5.17196	4.64066	5.28192	5.61472	5.16917	6.30062	4.91353	4.4198	6.51097	5.53188	5.15748	5.2071	5.302	4.52704	5.24427	6.2387	4.38338	5.72653	5.03314	4.53594	5.088	5.79768	4.80172	5.72642	4.83187	4.80077	4.8181	5.29928
1552689_at	ENSG00000167971.15	CASKIN1	protein_coding	chr16	7.48554	8.11613	6.68316	7.69924	7.30815	7.89837	6.36647	7.77171	7.45608	7.46177	8.28278	6.8827	8.2275	7.58047	7.30174	6.80173	8.4395	7.84197	7.8992	5.91045	7.55122	9.16316	6.84282	8.06629	8.14424	7.24393	8.11327	7.44803	8.33842	7.50892	8.30512	8.1859	6.58974	7.84951	6.56895	7.78086	7.8063	8.04558	7.00436	7.72352	7.29091	8.84628	7.72962	7.96813	8.06861
1552690_a_at	ENSG00000151062.14	CACNA2D4	protein_coding	chr12	5.06469	5.92322	5.37222	5.28192	4.96626	5.67321	5.74674	5.34351	5.25236	6.37063	5.68207	6.04847	5.94188	5.29947	5.64151	5.63459	5.49659	4.87991	5.72819	5.71859	6.21025	5.70175	5.40894	5.72557	5.20508	6.03704	5.49007	4.80604	5.41764	5.57835	4.82502	5.23135	6.131	5.15342	5.50511	5.46023	4.95906	5.30044	5.36668	5.27562	6.00807	5.27788	5.61246	5.10363	5.44046
1552693_at	ENSG00000152213.3	ARL11	protein_coding	chr13	2.70816	3.25906	3.94313	3.15234	4.35148	3.92167	3.95782	3.38791	2.93402	3.34048	3.09419	3.39329	3.42367	2.61729	3.21205	3.20136	4.39749	3.14549	3.72233	3.55457	3.58882	3.21387	2.98992	3.27583	2.84849	3.41272	2.92966	3.25088	3.2269	3.70186	2.94044	2.97056	3.37438	3.08894	3.41784	3.50711	2.95102	3.20039	3.50861	2.50159	3.80539	3.47121	3.31619	3.44135	3.10224
1552694_at	ENSG00000151229.12	SLC2A13	protein_coding	chr12	6.5422	7.20867	7.67573	6.68566	5.9093	6.09451	6.35667	7.91477	7.7333	4.82243	8.45694	7.2281	8.80059	5.82615	4.73054	7.29558	6.69767	5.68521	6.47447	3.98096	3.62478	5.44708	3.60938	7.70741	7.66124	6.86672	6.86767	7.23763	6.73571	6.9913	7.85323	8.1466	5.22689	7.52999	6.58419	6.97691	7.44669	7.67057	7.24556	7.36944	7.73569	7.27942	7.00309	6.7209	6.05754
1552695_a_at	ENSG00000151229.12	SLC2A13	protein_coding	chr12	5.20697	4.98561	5.50851	6.16088	4.77057	6.02919	5.31101	6.3561	6.10438	6.01187	5.91413	5.46044	5.93334	4.48462	4.26033	5.054	4.73198	4.71142	4.8407	4.94918	5.48786	4.25596	4.81132	5.10957	6.24177	4.44324	4.90543	6.46922	5.19861	5.71769	5.24704	6.22202	5.18514	5.97771	4.94945	5.38111	5.79398	5.91113	5.54917	5.5676	4.50692	5.94138	5.131	5.37345	4.38411
1552696_at	ENSG00000170113.15	NIPA1	protein_coding	chr15	7.74251	7.66664	7.27484	8.28726	6.50372	6.86057	7.75962	8.34962	8.44321	7.46515	7.74957	7.65019	9.03426	7.55736	8.64281	7.77835	6.92627	7.72985	8.20071	6.76402	7.93366	6.72744	7.89403	7.86089	8.02761	7.43373	7.6622	8.48858	7.49406	8.054	8.64262	8.24141	8.33483	8.35693	7.71609	7.03261	7.5549	8.22662	7.63668	7.53266	6.5706	8.46279	8.27837	7.87965	7.908
1552698_at	ENSG00000161149.11	TUBA3FP	transcribed_unprocessed_pseudogene	chr22	3.33783	4.83049	3.90864	3.35046	4.14443	4.46609	4.01863	3.59815	3.4872	4.26962	3.86388	4.18015	3.91908	3.38106	4.11705	4.81382	3.8199	3.10997	3.40787	3.84223	4.2913	3.18099	3.91908	3.59026	3.92735	3.96746	3.66597	3.21156	3.85992	4.07813	3.75041	3.24348	3.86573	3.39245	4.25995	3.81425	3.37315	3.88837	3.77246	3.03405	4.5409	3.67192	3.48304	3.69424	3.68559
1552701_a_at	ENSG00000204397.7	CARD16	protein_coding	chr11	6.00008	4.93184	4.55549	3.41076	3.40907	6.2149	3.90631	6.39558	5.10874	4.33599	3.97703	4.95286	2.96358	5.25942	2.64533	4.97629	5.56431	3.73812	6.4674	3.64722	2.96462	3.87798	3.55119	4.15859	4.84817	4.45717	3.7335	5.35427	5.12713	5.29206	4.75422	5.6334	3.78074	4.65732	4.14404	4.12737	3.76809	3.09374	5.1298	5.59989	5.01033	4.67972	5.57857	6.379	4.80332
1552705_at	ENSG00000162999.12	DUSP19	protein_coding	chr2	2.83065	2.78718	2.88077	2.72505	3.62486	3.12268	2.57122	2.76934	2.78982	4.06717	3.54265	2.67165	2.83491	2.60164	3.19972	2.63919	2.99641	2.49869	2.77748	3.35681	2.62822	2.95483	4.22679	2.58209	2.63172	2.60686	2.71887	2.98952	2.75423	2.84599	2.94946	2.90676	2.77193	2.75423	2.3658	2.90002	2.82573	2.97184	2.76666	2.86929	2.78017	2.65818	2.83939	3.13603	2.57801
1552712_a_at	ENSG00000157064.10	NMNAT2	protein_coding	chr1	7.37136	6.70101	6.93703	7.44678	6.29497	6.43387	6.5269	5.53646	7.43488	4.92422	5.68853	6.66277	5.30432	6.60538	5.66511	6.38058	5.96462	7.17168	5.37598	6.55994	5.83902	7.95388	4.68195	6.20908	6.02773	6.94967	6.8902	5.35606	6.71734	5.98129	6.41388	7.15757	7.01264	6.4973	6.88836	6.793	5.6483	4.99788	6.79758	7.07538	6.57077	4.63278	6.66415	5.2468	5.93492
1552713_a_at	ENSG00000004939.13	SLC4A1	protein_coding	chr17	3.13816	4.17261	3.58383	3.09472	4.11789	4.25462	4.56762	2.85336	3.46078	4.50039	4.74491	3.50955	3.82247	3.02844	3.41104	3.71311	3.47865	3.18375	3.07249	5.14078	3.9868	4.40319	3.62329	3.56839	2.9662	4.27779	3.61066	3.45686	3.3233	3.32886	3.18285	3.00935	3.69128	2.98466	4.73384	3.51783	3.29666	3.12658	3.61008	3.3024	3.79639	2.89398	3.46291	3.12077	3.41438
1552714_at	ENSG00000175874.9	CREG2	protein_coding	chr2	2.70037	4.17382	3.33155	2.86935	4.65056	3.31409	3.63066	3.08642	3.62243	3.68662	3.30109	4.50054	3.52874	3.19419	3.8687	3.53626	3.439	3.10909	2.90683	3.49998	4.25802	3.22946	3.52874	3.40749	2.93414	4.80917	3.71291	3.73833	3.6376	3.29223	2.76789	3.65257	3.3997	3.25232	4.2021	4.06085	3.18594	3.10414	4.72218	3.1721	5.75829	3.29574	3.43861	3.24487	3.28771
1552715_a_at	ENSG00000171509.15	RXFP1	protein_coding	chr4	2.78738	3.03488	2.91282	2.83817	3.62417	3.74958	3.12229	2.87694	2.78738	3.45801	2.90155	3.01262	2.93724	2.67843	3.15832	2.88775	2.8441	2.79061	2.91536	3.62673	3.32846	3.46486	4.00299	3.03554	2.61886	3.80706	2.8319	3.24131	2.81504	3.21058	2.80504	2.9227	3.09109	2.91095	3.16757	3.01204	2.87324	2.78899	3.04587	2.92265	3.14515	2.79819	2.68578	3.23292	2.77484
1552716_at	ENSG00000152582.12	SPEF2	protein_coding	chr5	4.35063	5.63988	5.90127	4.59965	6.06218	6.01059	4.93246	5.79293	4.80289	5.50723	5.43825	5.1194	6.51277	4.47689	6.19232	5.1618	4.56559	4.18476	5.43743	4.09893	5.55695	4.08433	5.39341	4.70132	6.27275	5.52906	5.27268	4.70849	4.38088	4.61963	5.42633	5.45394	5.31092	5.97349	4.70439	5.10957	6.47521	5.82586	5.01821	5.4325	5.25054	6.44424	6.13516	6.24303	4.99255
1552718_at	ENSG00000125821.11	DTD1	protein_coding	chr20	4.50725	4.55832	4.95146	4.93416	4.10384	4.12545	4.45832	3.99072	4.89682	5.35035	4.88077	4.47185	5.78344	4.55308	4.71943	4.42561	4.58275	4.96625	4.62466	4.08973	4.82027	5.4387	4.47102	5.02657	4.71771	4.67778	4.66207	5.33424	4.72189	4.71822	5.0603	4.49828	4.3019	4.30715	4.6778	4.54021	5.087	4.67743	5.36861	4.70965	4.72786	4.73616	3.76321	4.67113	4.45512
1552719_at	ENSG00000166734.18	CASC4	protein_coding	chr15	6.13402	5.84371	6.42537	6.17186	5.55732	4.73167	6.60536	5.69167	5.97915	5.82857	5.17378	6.03034	6.62206	5.94843	5.28905	7.8834	6.28198	5.93432	6.25116	5.32451	6.036	6.2157	6.50637	6.23993	6.63758	7.0505	6.48689	6.0863	6.18853	6.15661	7.23907	5.90547	6.06639	5.8253	6.42993	5.80781	5.99505	6.34416	5.879	5.91967	6.58692	5.98205	6.03117	5.67474	6.4142
1552721_a_at	ENSG00000113578.17	FGF1	protein_coding	chr5	4.53403	4.39561	4.41547	5.35907	4.2978	5.2703	4.52576	3.79225	4.70354	6.70249	4.08194	4.52206	3.56056	4.29144	5.49272	4.86329	4.59223	4.69382	3.85109	4.8115	5.62572	4.69532	4.20133	4.61222	4.60642	4.38391	4.45166	6.56457	4.62324	4.85412	4.98466	5.51612	4.66741	4.41539	5.06672	4.22995	4.37882	5.81457	4.53204	5.20762	4.62901	5.07034	4.94999	4.61322	4.3533
1552722_at	ENSG00000172995.16	ARPP21	protein_coding	chr3	4.20012	2.89519	2.92333	3.34215	3.03125	3.27477	3.15373	2.63978	3.19561	3.19098	3.36939	3.41539	2.95713	5.58194	3.0429	2.86941	3.2882	4.47623	2.83491	4.22574	3.3741	2.42787	3.12994	2.85659	2.54555	3.39245	2.74717	2.92155	3.07541	3.45462	2.82582	2.74589	3.05144	2.73973	2.9772	3.06776	3.07145	2.7972	3.07519	3.20155	2.81341	2.81988	2.73292	2.89415	3.04163
1552724_at	ENSG00000101883.4	RHOXF1	protein_coding	chrX	3.96453	5.20546	5.31605	4.23233	4.77562	4.32654	5.4847	3.91878	4.08973	4.9772	4.60688	4.58627	4.66717	4.4506	4.42637	5.33636	5.38537	3.80905	4.41414	4.45116	5.39193	6.57679	4.25998	4.03557	4.48592	4.82957	4.79711	4.32807	4.26817	4.41019	3.54245	3.51525	5.51658	4.59163	5.34206	4.70244	4.3959	5.18608	4.68454	4.00175	4.54437	3.93397	4.4867	5.29676	4.82881
1552725_s_at	ENSG00000140470.13	ADAMTS17	protein_coding	chr15	5.10388	6.07332	5.41858	5.22486	5.51928	5.06859	6.79976	5.76373	5.05229	3.9665	5.62298	6.21981	6.01391	5.31695	5.67542	5.48815	4.69057	4.91563	7.00271	5.08915	5.95991	5.57509	8.47939	5.00803	5.65528	6.07111	5.65861	5.65483	5.50971	6.30298	5.63609	4.82683	6.3475	5.03053	6.68544	5.40746	5.52044	6.00223	5.32858	4.74254	5.71657	5.83589	5.48747	5.8936	5.78687
1552726_at	ENSG00000140470.13	ADAMTS17	protein_coding	chr15	6.12422	4.95091	3.79935	5.84395	5.29712	5.10736	4.50765	7.36809	6.16596	6.28568	4.79499	6.68655	6.211	6.06981	7.62126	6.82341	4.47542	5.7243	8.43295	5.42311	7.82842	4.55713	5.30405	3.82267	7.27704	4.98184	6.01632	5.64294	4.37849	6.6311	5.69165	5.20285	6.31889	5.99251	5.47591	3.98246	6.65792	7.51579	4.21621	4.40561	3.69502	7.35857	6.95132	5.47232	6.11332
1552729_at	ENSG00000233016.6	SNHG7	antisense	chr9	4.47248	5.04759	4.58176	4.67935	4.77583	4.72737	5.1902	4.3036	4.46676	5.10103	4.52819	4.91258	4.22914	4.81886	5.08404	4.65732	4.6982	4.79173	4.73598	5.36732	4.94299	4.20145	3.76633	5.04107	4.69695	5.02176	4.99328	4.58089	4.8301	4.61428	4.47868	4.63514	5.14278	4.43797	5.4669	5.13054	4.27248	4.34019	4.9524	5.04583	4.55072	4.16267	4.70772	4.34373	4.55266
1552730_at	ENSG00000139549.2	DHH	protein_coding	chr12	4.21455	5.26088	5.26181	4.31258	5.02629	6.42639	5.82662	4.1236	4.1739	5.42771	5.00558	5.69936	4.43503	4.81425	4.99605	4.66004	5.31579	4.13839	4.25309	5.14614	5.21308	5.94574	5.50798	4.79653	4.0906	5.27979	4.85899	3.92169	5.44131	4.9214	4.36606	4.41874	5.21936	4.58212	6.07143	4.85943	4.17571	4.65716	5.21936	5.24279	5.70144	3.75157	4.56728	4.07607	4.73879
1552731_at	ENSG00000174429.3	ABRA	protein_coding	chr8	9.091	5.09122	4.81535	8.49826	4.80757	4.0261	4.93238	3.85212	9.36823	5.0384	4.52819	4.34426	5.22787	8.9969	5.14783	4.1122	4.44459	9.57339	4.32352	3.97302	4.39663	4.61397	4.02232	3.83284	4.18708	4.54332	4.46046	4.40242	4.37459	4.46369	5.32003	4.29253	4.8868	4.49166	4.82988	4.40001	4.3197	4.232	4.44562	4.36982	4.32195	4.01072	4.23368	3.81779	4.13894
1552732_at	ENSG00000174429.3	ABRA	protein_coding	chr8	7.02595	2.50944	2.6018	7.25425	2.64309	3.42712	2.63552	2.44772	8.30314	2.82141	2.79252	2.48758	2.8992	8.00072	2.49188	2.77473	2.54186	7.81675	2.52814	2.98957	2.96827	2.9184	2.83253	2.5169	2.42126	2.55773	2.63409	2.77609	2.70593	2.63817	3.18927	2.63817	2.39739	2.50944	2.54911	2.47259	2.77448	2.69378	2.48375	3.11419	2.67298	2.65145	2.49832	2.87535	2.32401
1552733_at	ENSG00000197776.7	KLHDC1	protein_coding	chr14	5.77941	5.3192	6.14602	5.57003	7.30508	4.83886	3.56367	6.2455	6.39651	6.28327	7.55914	5.00669	7.25398	6.29463	5.22954	5.02495	4.62142	6.07261	6.01788	3.93889	6.60863	4.10954	8.30792	5.28701	6.30608	3.75206	6.14476	7.11477	5.37713	5.05515	5.99108	6.23567	4.27769	6.14602	3.9079	5.83028	6.68265	6.37548	4.46586	5.80508	3.89051	6.26691	6.59511	7.20335	5.95237
1552734_at	ENSG00000164327.12	RICTOR	protein_coding	chr5	4.34738	3.93123	4.59467	4.52328	4.3662	5.50264	4.45762	4.15364	4.3764	4.7148	3.68155	3.90684	3.62659	4.2493	4.36216	4.55404	3.36258	5.22739	3.84707	4.97212	4.26159	2.88881	4.35638	4.05915	4.05915	4.74643	3.99391	4.63914	3.73513	4.18679	4.65719	4.12504	4.78902	3.74088	4.62992	4.33568	4.1797	4.01937	4.50395	4.43945	4.62755	3.89699	4.2422	3.4902	3.69504
1552736_a_at	ENSG00000166342.18	NETO1	protein_coding	chr18	3.34808	3.55004	4.03427	3.35143	3.03718	3.36429	4.3565	3.10668	3.04398	4.75612	3.37771	3.64779	3.10478	2.94823	3.40305	3.30041	3.85915	3.39107	3.25874	4.67016	4.12408	4.10059	3.44502	3.51588	2.92801	4.23803	3.37865	3.09496	3.24388	3.44136	2.94433	3.14722	3.44136	3.32259	4.57279	3.47502	2.92923	3.29965	3.80184	2.79264	4.03334	3.15615	3.40272	3.37987	3.20281
1552738_a_at	ENSG00000007341.18	ST7L	protein_coding	chr1	3.87633	3.36257	4.14007	4.13142	5.80435	4.19236	3.91639	3.84304	4.39226	4.82995	4.8339	3.95392	3.83962	3.88683	3.5445	3.49777	3.76339	4.20576	4.30275	4.0015	3.76227	3.72799	3.91733	3.55022	4.42543	4.31031	3.90383	4.26618	3.57471	4.43154	4.17092	4.15565	3.68922	4.76643	4.15966	3.6967	3.99738	3.77157	3.80158	4.18501	3.89422	4.13338	3.92638	4.04573	3.87176
1552739_s_at	ENSG00000007341.18	ST7L	protein_coding	chr1	5.2805	4.52704	4.6761	5.4016	4.74164	4.66384	3.74685	5.63121	5.57121	4.51457	5.77498	4.73387	4.39354	5.28358	5.27514	4.46081	3.79652	5.35472	4.94825	4.00413	4.45045	4.27261	4.22815	4.23167	5.50578	4.77683	4.88502	3.82485	4.38623	4.73456	5.78639	5.35034	3.79652	5.48753	4.14404	4.44235	5.30642	5.47151	4.23556	5.27099	4.84025	5.32829	4.95279	4.77002	4.47836
1552742_at	ENSG00000183960.8	KCNH8	protein_coding	chr3	3.21132	3.38061	3.5981	3.19477	3.80402	3.51015	4.32174	3.03938	3.1368	3.79223	4.13075	3.69538	3.24583	3.06854	3.83794	3.8187	3.08119	3.34711	3.14474	3.67387	3.75309	3.58963	3.32389	3.16383	2.90603	3.86465	3.28782	3.34393	3.38098	3.55374	3.09797	3.15706	3.61834	3.17581	4.32369	3.92331	3.39824	3.31002	4.19933	3.26745	3.89908	3.07494	2.78582	3.25263	3.17832
1552743_at	ENSG00000126217.20	MCF2L	protein_coding	chr13	3.63261	4.10307	4.18472	3.63435	4.01991	4.65641	4.42622	3.33575	3.63483	3.94704	4.17045	4.01985	3.78396	3.71265	3.86859	3.8665	4.65266	3.65338	3.91023	4.50138	4.28921	4.76879	3.865	3.81498	3.58472	4.28689	4.23789	4.26292	4.28293	3.93533	3.58642	3.61541	4.10425	3.83337	4.65215	3.92331	3.52995	4.03918	4.4606	3.80401	4.10616	3.64881	3.91315	3.69205	4.03941
1552745_at	ENSG00000205359.9	SLCO6A1	protein_coding	chr5	3.33333	4.03458	4.09187	3.40364	4.53295	4.28237	4.55257	3.10505	3.19207	4.43665	4.01418	3.9877	3.41543	3.24334	3.80874	4.18148	3.98711	3.31792	3.57027	4.74119	4.46793	3.92274	3.67466	3.38981	3.22201	4.39216	3.69204	3.85459	3.79023	3.74744	3.27771	3.36052	3.75762	3.38899	4.84586	4.13467	3.27944	3.82304	3.66647	3.55601	4.96993	3.32461	3.32822	3.67041	3.61826
1552747_a_at	ENSG00000183977.13	PP2D1	protein_coding	chr3	5.71229	5.81807	5.87664	5.48362	5.70885	5.39997	5.50259	5.70742	5.89682	5.77265	5.61563	5.86012	6.06163	5.79459	5.65539	5.81822	5.85794	5.64458	5.48555	5.97035	5.57785	6.02033	5.52862	5.6373	5.58203	6.02277	5.91991	6.23337	5.61587	5.38765	5.79714	5.69137	5.56089	6.07037	5.7078	5.6938	6.01365	5.61135	5.64039	6.11788	6.65677	5.53195	5.57948	5.60632	5.65514
1552749_a_at	ENSG00000104892.16	KLC3	protein_coding	chr19	4.28732	5.49752	6.02105	5.52146	5.70469	4.81174	7.48589	4.70982	4.80826	5.14816	5.0732	7.9148	4.40965	4.19406	5.41824	5.31012	6.53848	4.60924	4.62439	5.33584	7.80615	5.22389	4.66878	6.32271	6.45572	6.81867	5.51353	4.98585	5.09791	5.61968	4.35381	4.26274	6.865	4.17805	8.82567	4.95192	4.47281	5.13345	8.09855	5.41834	6.68709	4.16682	5.01585	4.7804	6.82479
1552750_at	ENSG00000141977.9	CIB3	protein_coding	chr19	2.91555	3.3031	3.1794	2.81116	3.05735	2.94782	3.54677	2.7817	2.8531	3.03761	3.54496	3.1676	2.93129	2.77974	3.14484	3.12016	3.04244	3.26457	2.89204	3.9492	3.70285	2.73667	3.48348	2.75896	2.45027	3.64527	3.07526	2.79832	2.91064	3.07537	2.67888	2.81728	3.03064	2.68968	2.99269	2.7678	2.43975	2.6919	2.98717	2.79264	3.13352	2.74926	2.93646	2.92301	2.93269
1552751_a_at	ENSG00000141977.9	CIB3	protein_coding	chr19	5.05926	5.84861	6.16621	5.25448	5.83335	5.75941	7.14478	5.10003	5.31634	5.55969	6.3989	6.35339	5.44148	5.20964	6.31058	5.15122	5.7271	5.09574	5.22374	6.22235	6.09265	5.18445	5.40759	5.19873	4.86286	7.33098	5.68171	5.60067	5.794	6.22604	4.67486	4.79078	6.77849	4.91838	7.22929	5.68176	5.01396	5.51967	6.04257	5.50707	6.24179	4.84557	5.36565	4.81698	5.73385
1552752_a_at	ENSG00000175161.13	CADM2	protein_coding	chr3	5.46314	4.11961	3.96747	5.50187	4.45156	5.49483	3.94542	3.31502	5.27949	5.17409	3.73539	4.02841	3.49591	6.1982	4.24436	3.51842	4.23669	5.75672	3.57866	4.18744	4.29236	3.60579	3.44671	4.07681	3.21936	3.86915	3.69727	4.11635	3.51413	3.66704	3.08977	3.70837	4.32103	3.28554	4.05832	4.3628	3.51678	3.47609	4.15556	3.66733	4.23921	3.23792	3.59455	3.48765	3.61527
1552754_a_at	ENSG00000175161.13	CADM2	protein_coding	chr3	5.83106	4.60503	4.67127	5.78608	3.85951	4.6058	4.03205	3.31338	5.91343	3.6029	3.83334	4.64592	3.41324	6.18012	3.41698	3.99528	3.60519	6.54107	2.70819	3.85473	3.21611	3.74827	3.97029	3.47704	2.84098	5.02831	3.63856	3.30816	3.21119	3.65306	3.1844	3.17118	3.96311	2.97941	4.39714	4.00651	2.9371	3.08791	5.04938	3.18798	5.00226	2.80795	2.98157	3.17221	3.60639
1552755_at	ENSG00000183784.6	C9orf66	protein_coding	chr9	3.96972	4.53712	4.82935	3.67545	5.5631	4.24306	4.86381	4.18135	4.36311	4.54069	6.2443	4.80231	4.0832	4.07582	4.81151	4.63561	5.31945	3.68776	4.26066	4.3273	4.40176	3.76613	4.37024	4.46902	4.05251	4.90477	4.31459	4.3138	4.42624	5.10202	3.78994	3.91646	4.07661	3.81849	4.82366	4.32898	4.60063	4.85869	4.10539	4.03101	5.48105	4.63791	4.61958	9.01363	4.13002
1552757_s_at	ENSG00000183784.6	C9orf66	protein_coding	chr9	3.06613	3.79855	3.51882	3.18613	3.88431	4.2027	4.29052	3.40981	3.26214	5.4169	3.45306	4.36687	2.88192	2.93609	3.58712	4.16502	3.20913	3.14412	4.62594	3.71632	3.29286	3.62256	4.29344	3.11929	3.05355	4.90546	3.15609	4.20305	3.18904	3.29206	3.06332	3.04668	4.74101	3.07404	4.56091	4.19839	3.46994	3.40557	5.01406	3.13774	5.61406	3.57556	3.32546	3.81061	3.21428
1552758_at	ENSG00000048052.21	HDAC9	protein_coding	chr7	3.8764	3.767	4.06689	4.4004	3.51793	3.33375	4.93838	3.70132	3.65655	4.26919	3.93811	4.17347	3.50672	4.04552	3.74724	4.24918	3.87901	4.06675	3.63513	3.95991	4.51641	3.84434	4.40585	3.98555	3.69726	4.63652	3.54702	4.01625	3.9434	4.10539	3.51447	3.36269	5.13861	3.56112	4.60603	4.16011	3.75847	3.9756	4.45411	3.73391	3.94639	3.53687	3.72261	3.87398	4.13905
1552760_at	ENSG00000048052.21	HDAC9	protein_coding	chr7	5.60661	5.09122	5.70476	5.34891	4.23684	4.02998	4.69153	5.06149	6.28086	3.68329	5.35047	5.01384	3.98033	5.68805	4.31544	4.53356	4.74134	5.87438	4.17693	4.54465	4.50131	4.20963	3.90242	6.15346	5.97473	5.25172	5.39117	4.24801	5.0378	5.23613	4.68839	5.78578	4.34095	5.50126	5.08273	5.17182	6.37958	5.37113	5.05346	5.21162	6.5839	6.1453	4.95828	5.30102	5.71632
1552761_at	ENSG00000174326.11	SLC16A11	protein_coding	chr17	4.72634	6.22172	5.96082	4.97535	5.02954	4.42597	6.30998	4.74474	5.15941	5.68096	5.30685	6.29632	5.38951	5.05558	6.4205	5.95888	5.89644	4.99185	4.91622	4.08973	6.34939	4.97904	4.58192	5.91869	4.68704	6.92682	5.60205	4.6537	5.5935	5.68594	4.66052	4.91514	6.21068	4.8698	6.6405	5.96665	5.1185	5.84333	6.33669	4.84785	5.66938	4.73585	5.36007	5.02089	5.50773
1552763_at	ENSG00000164953.15	TMEM67	protein_coding	chr8	3.10424	3.35307	3.01694	3.36577	4.25142	3.64521	3.48747	3.10424	2.87501	4.23478	5.54352	3.15886	4.0773	2.8816	3.3001	3.00586	3.73713	3.14071	3.59764	3.58102	3.55301	3.27113	3.54767	2.98892	3.44846	3.34899	3.0147	3.57925	3.3081	3.55177	3.85985	3.33548	3.41132	3.34909	3.22918	3.23666	3.67379	3.31883	2.94449	3.20022	2.95903	3.79412	3.16209	4.10013	3.15113
1552765_x_at	ENSG00000164953.15	TMEM67	protein_coding	chr8	3.35491	3.20839	3.5078	3.00852	3.93047	4.66045	3.7217	3.14108	3.46708	4.29687	5.36869	4.10849	3.43568	2.87419	3.25041	3.68141	3.78175	3.21359	3.72861	4.64987	4.65893	3.59181	3.23636	3.55321	3.69243	4.09522	3.16943	3.83806	3.62487	3.98273	3.12873	3.39863	3.23249	3.58082	3.58042	3.4513	3.89154	3.88151	4.03776	3.14965	3.58032	3.85751	3.20463	4.04514	3.58868
1552766_at	ENSG00000171004.17	HS6ST2	protein_coding	chrX	3.03753	3.27339	3.29859	4.76247	3.84851	4.01284	3.48744	2.91939	4.46935	3.686	3.3426	3.34295	4.10512	3.88244	3.58734	3.00767	3.2859	3.46188	4.37945	4.15202	3.29104	3.07087	4.15329	3.37338	3.36741	3.14934	3.15717	3.13717	3.00539	3.2597	2.69621	3.32606	3.36688	2.7561	3.50465	3.30695	3.28898	3.14834	3.21979	2.86941	3.07475	2.8306	2.85624	3.19167	3.09303
1552767_a_at	ENSG00000171004.17	HS6ST2	protein_coding	chrX	4.07231	3.24532	3.10645	5.75979	4.68539	3.13279	3.32885	3.34257	7.43824	3.82717	3.75305	3.37758	4.08684	5.24481	3.29953	3.13636	3.63882	5.10047	6.58421	3.63797	3.68933	3.25949	3.54724	3.30151	4.29668	3.38933	4.22685	3.12152	3.57777	3.93247	2.55236	3.66076	3.49759	3.64568	3.77237	3.94372	3.72281	3.09374	3.57418	3.23749	3.33641	3.67035	2.82237	4.19443	3.09645
1552768_at	ENSG00000004660.14	CAMKK1	protein_coding	chr17	4.55591	5.67674	5.35841	4.83548	5.60996	4.9456	6.02776	4.45604	5.02008	5.55018	5.36687	5.53053	5.27409	4.82474	5.42114	5.3179	5.44873	4.83441	5.06079	5.9157	5.56368	5.38681	5.56123	4.93073	4.58685	6.24363	5.10027	4.70131	4.76562	5.07664	4.57592	4.55863	5.73245	4.79767	6.02483	5.2187	4.45167	5.11493	5.62207	4.78444	5.28081	4.65865	4.98653	4.7811	5.22208
1552770_s_at	ENSG00000188868.13	ZNF563	protein_coding	chr19	3.77584	4.03143	4.58613	3.80155	4.07968	4.9941	4.5549	3.97903	3.98622	5.32596	3.97519	5.27455	4.09706	3.87578	4.51396	3.805	4.91419	3.43072	4.14148	4.98112	4.80104	3.69466	4.26443	4.13153	4.01659	5.11945	3.70048	3.70278	3.95327	4.40188	3.15309	3.9507	4.36252	3.8724	4.80075	3.99285	4.16359	4.06854	4.86549	4.15514	4.44402	4.03974	3.6603	3.98015	4.16192
1552772_at	ENSG00000166527.7	CLEC4D	protein_coding	chr12	3.17245	3.62262	4.25293	3.46908	4.30771	4.02681	4.52936	3.10948	3.34091	4.123	3.39352	3.88243	3.89222	3.11726	3.78752	4.10535	4.05725	3.36789	3.62548	4.25249	4.06303	3.39352	3.79052	3.63374	2.97851	4.82632	3.61455	3.28542	3.75436	3.55674	2.99965	3.17504	5.07238	3.20282	4.29096	3.60716	3.03663	3.45863	4.08792	3.34292	4.78504	2.9214	3.33537	3.1114	3.49531
1552773_at	ENSG00000166527.7	CLEC4D	protein_coding	chr12	4.65282	5.62441	6.51915	5.18428	5.91048	5.51117	7.73475	5.30995	5.3293	5.41841	5.50866	6.45376	4.96847	5.00182	5.77328	6.54763	6.12848	4.93041	4.954	5.92066	5.77301	5.28556	5.56548	5.5197	4.74277	7.18585	5.72945	4.94327	5.64118	5.67564	4.49528	5.20375	6.28605	5.0579	6.66551	5.89729	4.84581	5.23822	6.672	4.98257	7.65425	4.63109	5.11275	4.87238	5.20054
1552774_a_at	ENSG00000153291.15	SLC25A27	protein_coding	chr6	6.99581	6.20819	6.08032	6.68382	5.89849	4.67406	5.13669	6.10469	6.68701	4.97621	5.83077	6.40104	7.605	6.64444	5.84079	6.41937	5.88272	6.73391	6.39842	3.90061	6.14766	5.05146	7.10893	5.71777	6.89689	5.36135	6.07534	5.91976	5.95819	5.74261	7.11455	6.2742	5.41907	7.00657	5.28685	6.33067	6.35234	5.93027	6.21202	7.08782	5.67083	4.76087	6.9684	5.44664	6.75079
1552775_at	ENSG00000173612.9	GPRC6A	protein_coding	chr6	3.92052	5.02311	5.7088	4.04762	4.45628	5.20192	5.48202	4.27018	4.53859	4.18693	5.02221	5.23989	4.30986	3.88846	4.51006	4.748	5.13692	4.27277	3.93609	4.75912	5.61916	4.33772	4.08914	4.53068	3.8158	5.94842	4.82841	4.12253	4.32685	4.49281	3.68084	4.11455	5.19211	3.97139	5.77815	4.11115	4.0181	4.22848	4.85973	3.95536	6.03754	3.90629	4.1334	3.80589	4.6369
1552777_a_at	ENSG00000164520.11	RAET1E	protein_coding	chr6	4.07526	5.41223	5.74669	4.17294	4.26364	5.13475	6.27949	5.20994	3.64489	3.77569	4.3316	5.11365	7.20868	4.17554	5.61788	5.57218	5.26013	3.72097	4.11532	4.13583	4.86383	3.75628	4.99953	5.01814	5.86284	6.22762	5.66446	4.93886	4.60251	5.20531	4.51754	4.06759	5.54972	4.81727	6.09441	5.4119	4.60284	6.59697	5.51505	4.07333	5.40663	4.85842	5.0346	4.00852	5.26863
1552779_a_at	ENSG00000137968.16	SLC44A5	protein_coding	chr1	2.93036	3.19562	3.44292	3.15144	3.418	3.18694	3.39245	2.57146	2.79853	2.86066	2.90045	3.33015	3.05522	3.17626	3.66514	2.94737	3.52993	3.39687	2.60185	3.88708	3.07164	2.80327	3.14647	2.79105	2.56652	3.31186	3.02749	3.69186	2.96456	3.27673	2.66376	2.83005	3.47027	2.57955	3.10161	2.6299	2.73832	3.66335	2.72429	3.10805	3.24446	3.06529	3.05355	2.85566	2.7177
1552782_at	ENSG00000137968.16	SLC44A5	protein_coding	chr1	2.77965	3.03347	3.06813	3.71907	2.99857	3.38417	3.33388	2.84447	3.0183	3.48157	3.17898	3.81509	3.40792	3.15691	2.94318	3.12707	3.49393	3.5034	2.87456	3.89035	3.04458	3.38046	2.88681	2.96932	2.81698	3.99899	2.9114	3.932	3.1117	3.12509	2.76714	2.76245	3.48499	2.92547	3.50504	2.94755	3.00512	4.28393	3.37219	2.61983	3.22164	3.41687	3.35697	2.71823	3.06699
1552787_at	ENSG00000127311.9	HELB	protein_coding	chr12	4.07546	4.11938	3.29685	3.66444	3.77915	3.81004	3.74011	3.47359	3.27585	4.17041	4.41687	3.84217	4.65088	4.12079	3.47755	4.52275	4.28662	3.03318	2.66456	4.61249	4.46475	3.57286	2.74994	4.58129	3.72313	3.77235	3.83428	3.90446	3.76098	3.83779	4.23139	3.3972	4.23104	3.67365	3.56684	3.57455	3.67851	3.78133	3.93388	3.90485	3.19445	2.84206	3.62702	3.50398	3.42494
1552788_a_at	ENSG00000127311.9	HELB	protein_coding	chr12	5.65333	5.70411	4.37072	5.26858	6.54393	6.14529	4.43656	5.29477	4.62964	5.33139	5.30118	4.82791	5.3887	5.29171	4.74143	5.28619	5.39724	5.13574	5.70169	4.60767	5.44959	4.51227	5.96259	5.81931	5.41027	5.41785	5.20069	5.4615	5.07521	5.08438	5.17564	4.968	5.30691	5.67011	4.97289	4.55616	5.48229	5.29425	5.27187	5.4831	5.00518	5.64578	4.69986	4.9641	4.98041
1552789_at	ENSG00000008952.16	SEC62	protein_coding	chr3	6.62917	5.88539	6.25031	6.44893	8.02683	6.82939	5.89026	7.54281	7.24216	6.86568	6.60943	6.24165	6.94199	6.91564	6.41006	6.3252	5.68	6.58274	6.41574	6.20086	6.49115	7.26633	4.92023	6.24964	7.37303	4.01441	5.4587	7.08227	6.02925	6.23393	6.55989	6.93549	6.45644	6.20372	4.58032	5.72967	7.63403	7.74345	5.87994	6.48945	5.41752	7.25522	6.61248	6.26711	5.54611
1552790_a_at	ENSG00000008952.16	SEC62	protein_coding	chr3	6.08907	5.35017	5.98284	5.98198	7.81428	5.82849	5.08239	7.40005	6.95841	3.89063	5.38476	5.75254	7.21477	6.72078	5.86999	5.6887	4.55549	6.41928	6.40981	5.56569	6.31048	6.26999	4.30273	6.13361	7.09867	3.33783	5.59653	7.44147	5.23946	6.10367	6.67544	6.81457	5.88073	5.97349	4.51856	6.08597	7.39661	7.41429	5.83195	6.01127	4.25696	7.07995	6.23446	6.55408	5.04306
1552791_a_at	ENSG00000186439.12	TRDN	protein_coding	chr6	9.85616	3.45142	5.02566	10.2184	3.42104	3.94276	5.69266	3.64274	9.79237	3.85137	3.666	4.66303	3.50944	10.2811	3.31951	5.0411	4.58955	10.249	3.06856	3.9137	3.31732	2.98103	3.12669	3.43315	2.65298	5.57412	5.3529	2.95744	3.90156	3.58082	2.55236	3.19888	4.1788	2.72363	5.45465	3.50068	2.69693	3.13589	6.10678	2.88378	5.8693	2.56027	3.67871	3.60201	3.84297
1552792_at	ENSG00000180008.8	SOCS4	protein_coding	chr14	6.46454	4.92956	5.23948	6.00484	6.77256	7.63567	6.12478	6.8885	6.6516	5.9586	4.35309	4.50522	6.61578	6.3491	5.26786	5.14789	5.70572	6.34518	6.08361	5.797	5.86039	6.41424	5.48706	6.30705	6.47748	4.94867	5.88305	6.82896	6.26223	6.11789	7.08064	6.77239	5.87854	6.45677	4.20624	5.39663	6.99175	6.77206	5.77933	6.71083	5.98685	7.07677	5.83573	5.89635	5.5642
1552796_a_at	ENSG00000112246.9	SIM1	protein_coding	chr6	5.0923	4.45534	4.21153	3.93804	4.01962	4.03317	4.77326	3.77402	3.71347	5.04128	4.44602	4.62504	4.05591	4.06157	4.40906	4.81309	4.17165	3.71881	3.89581	3.92319	4.75094	4.10438	3.84203	4.43176	3.48358	4.87005	4.35575	3.94107	4.39147	3.90256	3.67038	3.62934	4.14462	3.95587	4.67136	4.30969	3.51764	3.81223	4.90594	3.61555	5.08234	3.66991	3.52403	3.99596	3.84713
1552797_s_at	ENSG00000155066.15	PROM2	protein_coding	chr2	5.24656	4.86799	6.02929	3.93831	4.86128	4.83203	4.89077	3.48646	4.64149	6.23967	5.94154	5.2877	4.94057	4.9264	3.96925	7.22241	4.91081	4.82725	7.529	7.01527	5.51017	6.80388	7.48147	4.78642	5.1552	4.63235	3.91859	5.44806	4.54687	4.87335	4.56643	4.52282	4.68245	4.8713	4.51775	5.15613	5.11773	4.90113	5.75111	4.93014	4.93342	5.77514	4.99233	4.73182	5.26517
1552798_a_at	ENSG00000136869.13	TLR4	protein_coding	chr9	7.08593	7.70705	6.38896	6.94944	5.11294	6.88543	6.39145	8.37269	6.95513	5.97593	6.79578	6.07741	7.87956	6.6914	6.42555	6.4715	6.81181	7.57121	7.44876	8.12944	5.66216	4.44907	6.53486	6.04273	7.49333	6.42799	7.24189	5.57203	6.78758	6.41379	7.22285	7.22028	6.41163	7.65539	6.40814	6.34172	7.79502	7.16721	6.45428	6.44264	6.18087	6.7573	7.09873	7.32914	6.74614
1552799_at	ENSG00000171045.14	TSNARE1	protein_coding	chr8	4.57589	5.05314	5.72783	5.11417	4.46025	4.7031	6.31541	4.93	4.81258	4.84107	5.73942	5.95592	4.96608	4.25398	5.29256	5.38324	5.28847	4.9326	5.18673	4.73447	5.46568	5.88744	5.30405	5.0299	4.41095	6.03327	5.1539	4.66754	5.15473	5.20196	4.28302	4.73352	6.13222	4.49288	6.19583	5.28729	4.62994	5.09647	5.7194	4.60864	5.18466	4.63364	5.33879	4.34928	5.25793
1552800_at	ENSG00000106077.18	ABHD11	protein_coding	chr7	4.7214	5.39236	5.42712	4.82038	5.34299	5.82507	6.011	4.47835	4.76882	4.87709	5.20877	5.82956	4.23157	4.9246	5.32059	5.5123	5.30294	4.60006	4.54938	5.25437	5.4573	5.05936	4.9965	5.17085	4.76758	5.79629	5.20214	5.00621	5.14553	5.19222	4.41662	4.24227	5.51004	4.48942	5.79957	4.90951	4.70452	5.01708	5.52423	4.6271	5.51174	4.76087	4.86273	4.54668	5.04687
1552801_at	ENSG00000162949.16	CAPN13	protein_coding	chr2	2.79627	3.58711	3.10645	3.07348	3.67962	3.30339	3.42332	2.95629	2.8478	3.06761	4.53915	3.78739	3.30751	2.87805	3.46214	3.30342	3.09687	3.1757	3.18005	3.42985	4.01985	3.24098	3.353	3.23312	2.88668	3.60733	3.0322	3.57298	2.9309	3.46774	2.84372	2.86606	3.66698	3.07248	3.33268	3.48278	2.89373	3.17129	3.46708	2.68423	3.42022	2.96288	2.83842	3.02356	3.15512
1552803_a_at	ENSG00000117632.20	STMN1	protein_coding	chr1	3.03753	3.30583	2.91895	2.77573	3.39276	4.05939	2.96586	3.126	2.7568	3.55329	3.15309	3.19955	2.85667	3.47814	3.08983	2.9794	3.00256	2.79803	3.04383	3.34021	3.00491	4.13753	2.97859	5.31291	3.04685	2.71575	2.81989	3.30424	2.8571	2.92784	3.09495	2.81387	2.99606	2.84508	3.42925	3.46409	2.83274	3.1536	3.01359	2.62022	3.01346	2.85672	3.14178	2.507	2.86081
1552804_a_at	ENSG00000150455.13	TIRAP	protein_coding	chr11	6.288	7.49967	6.83841	6.54226	6.63268	6.47717	7.27725	6.24013	6.01239	6.1661	6.73873	7.14385	6.39651	6.45658	7.03641	6.70152	6.92197	6.33329	6.34295	8.4589	6.72038	7.0196	6.82544	6.22792	6.34354	7.10415	6.67919	6.45166	6.63682	6.55935	6.7452	6.41627	7.06333	6.54238	7.29572	6.08353	6.38542	6.71074	6.85767	6.5274	6.50562	6.71572	6.4318	6.64163	6.90107
1552806_a_at	ENSG00000142512.14	SIGLEC10	protein_coding	chr19	5.2399	6.92266	6.2404	5.48629	5.79815	6.34638	6.70507	5.6121	5.98155	5.46171	5.81707	7.13566	4.71976	5.57409	6.27938	5.95262	6.24875	5.42447	6.10678	6.55413	6.29672	5.32155	5.73413	5.7242	5.5239	6.79009	5.92729	5.5677	6.35207	5.86701	4.58287	5.51335	7.0255	5.31574	7.02172	6.03272	5.26718	5.42147	6.45407	5.18825	6.05023	5.21079	5.52885	5.61657	5.8752
1552807_a_at	ENSG00000142512.14	SIGLEC10	protein_coding	chr19	5.66114	6.5709	6.20797	6.37273	6.72455	5.27515	7.0699	6.23985	6.07489	6.05236	6.14461	7.20024	6.26173	6.14278	6.55049	6.23249	6.00685	5.88643	6.70565	5.84077	6.33251	5.81298	5.76632	6.33361	5.70572	6.72155	6.76279	5.9531	6.70283	6.22119	5.53699	5.83525	6.90722	5.8022	7.1065	6.47257	5.74594	6.01896	7.03467	6.21003	6.87984	5.90558	6.27151	5.65655	6.58344
1552808_at	ENSG00000178031.15	ADAMTSL1	protein_coding	chr9	3.36201	3.78676	3.83041	3.24328	3.08725	3.23465	3.36593	2.87598	3.46569	2.89919	3.51086	4.02192	3.32809	3.51113	3.2775	4.0977	3.8374	3.36934	4.14289	4.27135	3.69575	3.6973	3.1516	4.04931	3.20434	4.05546	3.91192	3.43885	4.16666	3.36592	3.12666	3.43103	3.55089	3.04701	3.75466	4.0215	3.31449	3.0481	3.3849	3.18621	3.63134	3.30258	3.4921	3.20074	3.85202
1552809_at	ENSG00000111783.12	RFX4	protein_coding	chr12	3.36945	4.05211	3.29653	3.23085	3.79593	3.37603	3.5473	3.29184	3.45032	3.49035	3.52529	4.11093	3.30582	3.4966	3.61662	3.5899	3.63693	3.45256	3.25095	3.06194	4.03838	3.33804	3.15535	3.56801	3.3333	3.85061	3.23978	3.38311	3.54758	3.43236	3.28358	3.17522	3.98854	3.06189	3.97219	3.86186	3.20184	3.3667	3.88582	3.44847	4.08704	3.33143	3.51895	3.36357	3.28681
1552811_at	ENSG00000127578.6	WFIKKN1	protein_coding	chr16	4.93193	5.88146	5.3387	4.87044	5.29382	6.24198	5.56562	4.98679	5.10308	5.44929	5.87968	5.92817	5.3753	5.32871	5.40497	5.86913	5.23107	5.11894	5.2791	5.74676	5.81746	5.48777	5.13025	5.47889	4.80964	5.69569	5.15384	5.29548	5.55193	5.54833	4.94268	4.67998	6.1957	5.18995	6.35671	5.4873	5.21684	5.37289	5.87144	5.10661	5.55676	4.94617	5.27082	5.28353	5.43298
1552812_a_at	ENSG00000079387.13	SENP1	protein_coding	chr12	6.13758	5.74142	5.25964	6.22355	5.58519	6.90878	5.89003	6.979	6.61747	6.17924	6.16819	5.68343	6.9254	6.21041	7.26476	6.54844	5.68275	6.44721	6.47847	5.62627	6.4354	6.41201	4.83196	7.29041	7.07786	6.6453	6.03718	6.21134	6.80312	6.59194	7.33413	7.05005	6.14007	6.523	6.04165	6.54338	7.19352	7.11731	6.4886	6.62321	6.18462	7.42899	6.17659	6.42395	6.13336
1552813_at	ENSG00000266265.2	KLF14	protein_coding	chr7	3.13995	3.70001	3.17439	3.41918	3.67962	3.99829	3.80929	3.17281	3.32261	3.93919	3.39385	3.76153	3.80991	3.1725	3.60793	3.58849	3.75393	3.25896	3.43554	4.08973	3.6264	3.65854	3.68226	3.46489	3.09048	3.5689	3.41792	3.52738	3.24331	3.47984	3.41232	3.27312	3.47198	3.27834	3.77808	3.19329	3.11617	3.39156	4.87351	3.17353	3.48249	3.12274	3.45082	3.45052	3.5803
1552814_a_at	ENSG00000266265.2	KLF14	protein_coding	chr7	3.63079	4.03945	4.37072	3.81241	4.76729	4.99889	4.65397	3.8479	4.00816	4.70119	4.54047	4.64434	4.4916	3.8842	4.26749	4.09998	4.7717	3.85771	4.06723	4.56214	4.50018	4.26473	4.668	4.05456	3.69535	4.48048	4.06999	4.28069	4.09384	4.25548	3.39746	4.15553	4.58877	4.02566	4.30608	4.27139	3.90398	3.88069	4.29781	4.10162	4.60726	4.06454	4.01757	4.00623	4.18835
1552816_at	ENSG00000130045.15	NXNL2	protein_coding	chr9	3.48932	3.5451	3.5088	3.58687	3.67962	3.89139	3.82189	3.32374	3.52755	3.50395	3.30578	4.09406	3.8559	3.56824	3.79516	3.68875	3.59217	3.21514	3.30507	4.23173	3.34809	4.06784	3.41012	3.46575	3.71672	4.23374	3.76809	3.68233	3.69173	3.68919	3.49628	3.1845	3.71814	3.2632	3.83875	3.53805	3.4907	3.3583	3.3518	3.36202	4.41818	3.2491	3.758	3.01099	3.56347
1552818_a_at	ENSG00000102239.4	BRS3	protein_coding	chrX	2.79655	3.10558	3.27301	2.73664	2.97601	3.15335	4.62331	5.10048	2.75309	3.10673	3.0361	4.35634	2.56333	2.93223	3.11041	3.64008	3.08094	2.905	2.63064	3.04337	3.4207	3.40042	3.00927	3.14944	2.54496	3.46835	3.15309	3.24322	3.20026	3.64754	5.27861	2.80866	4.38182	2.8129	4.51498	3.62312	2.91934	3.01191	3.4775	2.48861	4.2413	2.72588	2.861	3.02458	3.14773
1552822_at	ENSG00000166479.9	TMX3	protein_coding	chr18	4.59571	4.01971	4.9075	4.10577	3.39538	4.50082	4.00262	4.36852	4.65152	3.91679	4.37609	3.84498	4.31142	5.10121	3.83863	4.28888	4.53746	4.59696	4.12709	4.50138	4.21068	6.30305	4.85402	5.04475	5.22277	4.01003	4.38954	4.62687	4.48245	4.07813	5.29435	4.77403	4.07933	4.96346	3.63478	4.70383	4.77886	4.042	3.83444	4.74639	2.80292	4.24608	4.17002	4.31255	4.23823
1552825_at	ENSG00000186496.10	ZNF396	protein_coding	chr18	3.85935	4.4118	5.38115	4.15949	4.46698	4.4722	5.58402	4.50784	4.46784	4.84037	6.02236	5.56775	4.53909	3.35787	5.3286	4.89809	4.67188	3.79637	3.89683	5.17196	5.43468	4.02046	5.08745	6.15143	4.45472	6.09175	4.81433	4.21375	4.27956	5.01617	3.42392	4.344	3.83402	4.17832	5.7229	4.78992	4.55776	4.44974	5.19396	4.12076	6.45304	3.68392	4.31335	3.94565	4.58652
1552826_at	ENSG00000147606.8	SLC26A7	protein_coding	chr8	2.55759	3.64474	2.8491	2.61996	3.44531	4.07553	4.10958	2.4291	2.9351	3.90679	3.11026	3.02241	3.06764	2.74452	2.88391	2.85505	3.41359	2.34377	2.45353	3.26894	2.84768	2.94121	3.6117	2.84831	2.3865	3.79095	2.75506	4.85229	2.87325	2.84413	2.55152	2.63126	2.82294	2.37113	2.81601	2.81614	2.68703	2.77208	2.95353	2.66359	5.42546	2.44767	2.20283	2.737	2.72864
1552827_s_at	ENSG00000147606.8	SLC26A7	protein_coding	chr8	3.93958	4.15693	4.85039	3.15259	4.00614	3.65219	4.21712	2.94286	3.28395	3.76865	4.26173	4.62272	3.49162	2.71463	3.27687	3.75272	3.11916	2.77925	2.7403	4.38945	4.28217	3.24956	3.27418	3.4371	2.77141	3.99432	3.24615	3.19952	3.59208	3.40637	2.57611	2.95992	3.522	2.87938	4.36536	3.14912	3.04676	2.96422	4.30756	2.80191	5.19433	2.64772	3.2353	2.61843	3.28557
1552828_at	ENSG00000178996.12	SNX18	protein_coding	chr5	6.78257	6.65868	6.46814	6.65201	7.75564	7.54694	6.62875	7.62619	6.48194	6.47955	8.01129	7.14217	7.68863	6.61367	7.24906	6.80295	7.47425	6.49231	7.10843	6.38087	6.79632	6.96804	7.22466	6.56445	7.68783	6.72765	6.99228	8.0901	6.50429	7.04101	7.49212	7.1644	6.90213	6.75981	7.40833	6.87719	6.9705	6.97208	6.98027	7.74436	6.92174	7.3177	6.74799	6.90823	7.24647
1552829_at	ENSG00000198964.13	SGMS1	protein_coding	chr10	4.98693	4.71472	5.21329	4.46862	5.0626	5.53447	5.54623	4.95484	5.18136	4.47826	5.35414	4.96363	4.39991	4.48627	4.27523	5.09157	4.8933	5.15969	5.36745	4.99258	4.82406	5.37471	4.55777	4.76601	5.3058	5.34754	4.99082	4.43122	5.05878	4.84296	4.36857	4.86165	4.78175	5.61694	5.11894	5.41953	4.87447	4.93528	4.7907	4.73251	4.23202	4.1753	3.86584	5.38572	4.74905
1552830_at	ENSG00000177294.6	FBXO39	protein_coding	chr17	3.62495	4.36346	4.14603	3.69406	5.5821	4.43964	5.25845	3.79819	3.6665	4.53235	4.39861	4.79716	3.72515	3.87188	4.49286	5.07599	4.60736	3.69962	3.68971	4.90644	4.43632	3.91692	4.37041	4.16363	3.57498	5.26097	4.15649	4.05754	4.04266	4.06931	3.6704	3.8763	3.73476	3.46858	4.49309	4.04904	3.91453	3.6704	4.31817	4.10687	4.92174	3.57039	4.13353	3.80719	4.0882
1552833_at	ENSG00000198488.10	B3GNT6	protein_coding	chr11	5.50675	6.61949	6.20532	5.94087	6.43554	5.62514	6.43104	5.6182	5.67104	6.23428	6.43597	6.38717	6.28748	6.01037	6.20975	6.12968	6.11944	5.56675	5.83743	6.78433	6.78898	6.52643	6.6513	5.55374	5.52383	6.89206	5.79258	5.51823	6.23856	6.13333	5.61565	5.30212	6.85525	5.64606	6.21882	5.943	5.53548	5.89324	6.2887	5.86096	6.35497	5.57735	5.83518	5.99804	6.10173
1552834_at	ENSG00000198488.10	B3GNT6	protein_coding	chr11	5.78803	6.60882	6.58267	5.93479	6.13458	6.33205	7.19125	5.72449	6.02794	6.61644	6.3134	6.95732	5.98226	5.98617	6.35772	6.3895	6.44668	5.77461	6.20529	6.40004	6.5595	6.28451	5.89699	6.4736	5.45394	7.30452	6.13088	5.98119	6.1953	6.29341	5.52705	5.77081	6.96351	5.54036	7.56843	6.55204	5.649	6.17308	6.44241	6.05735	7.32887	5.4342	6.078	5.93688	6.2577
1552835_at	ENSG00000213047.11	DENND1B	protein_coding	chr1	3.8994	3.74436	3.86715	3.48482	3.73928	4.04582	3.38842	3.17961	3.45956	4.50894	3.77726	3.51919	3.35889	3.49773	3.63903	3.34533	3.58115	3.71573	3.46937	4.26959	3.40511	3.33865	3.66015	3.09314	3.64744	4.06282	3.63786	3.73282	3.49411	4.04582	3.19669	3.52286	3.77859	3.61083	3.96516	3.29729	3.54068	3.77903	3.45783	3.64948	3.46241	3.33295	3.87436	3.3857	3.25762
1552836_at	ENSG00000177873.12	ZNF619	protein_coding	chr3	5.45033	5.56752	5.56325	5.62069	5.16008	5.76077	5.70211	5.45147	5.09865	4.07251	5.64956	5.07233	5.46313	5.15956	5.92227	5.20894	5.54938	5.46665	5.30842	5.42311	5.0894	4.59718	5.18136	4.91974	5.72826	6.12037	5.47936	5.35907	5.48706	5.27409	5.10014	5.16516	5.30895	4.92551	5.68071	5.28989	5.46878	5.51507	5.47043	5.7117	5.7587	5.56244	5.71968	5.03713	5.52357
1552837_at	ENSG00000112144.15	ICK	protein_coding	chr6	3.04771	2.9815	3.25763	3.35914	3.49442	3.65422	2.99617	3.08073	3.33153	3.34674	3.69195	3.41608	3.22511	2.91303	3.14913	3.22754	3.42352	3.15893	2.87882	3.66894	3.3391	3.12654	3.03542	3.23723	3.07644	3.15506	3.22109	3.65037	3.22769	3.5847	2.78813	3.54792	2.88446	3.43081	3.18136	3.15999	3.49401	3.08697	3.02092	3.36633	3.39924	3.18733	3.12354	3.19163	2.80933
1552839_at	ENSG00000172717.15	FAM71D	protein_coding	chr14	4.67698	5.63288	5.28029	4.97304	4.93594	4.9229	6.02602	4.60331	4.66306	5.78018	4.64512	5.72271	4.94057	4.39065	4.89293	5.04737	5.56082	4.71886	4.83068	6.03621	5.40476	4.50685	4.47309	5.30867	4.60527	6.38507	5.0025	4.89627	5.96656	4.94062	4.09948	4.77584	5.86719	4.79434	5.596	5.33754	4.73584	4.90101	6.10088	4.99131	5.43943	4.16018	4.21608	4.99209	4.83449
1552842_at	ENSG00000185352.8	HS6ST3	protein_coding	chr13	4.70488	5.41077	5.63249	4.74923	5.3419	5.31416	5.70229	4.95383	4.4977	5.02736	5.35093	5.73202	4.67184	4.54821	5.47703	5.28462	5.56918	4.39716	4.42931	5.5825	5.28141	4.93734	5.49171	4.98674	3.987	6.11073	5.25718	4.83397	5.33136	5.18638	4.34684	4.16595	6.08405	4.25142	6.1244	5.37578	4.71546	4.76645	5.31367	3.71248	6.06398	4.25174	4.85954	4.53949	4.55103
1552845_at	ENSG00000106404.13	CLDN15	protein_coding	chr7	4.84689	6.70924	5.93678	5.50458	5.9513	5.53447	6.73548	5.03722	5.6288	5.9124	7.09139	6.24479	5.33363	5.23756	5.6898	6.19128	5.80542	5.38028	5.05964	5.83685	5.84469	5.53533	4.71473	5.37094	5.88913	6.60956	6.0356	4.91958	6.43296	5.52758	5.6933	5.40761	6.73414	5.10875	7.22815	6.18797	5.64819	5.97163	5.72932	5.09884	5.99744	5.47804	5.6823	5.52191	6.10772
1552846_s_at	ENSG00000188060.6	RAB42	protein_coding	chr1	5.49695	5.96649	6.29259	5.5771	6.57255	5.95462	6.84983	6.1793	5.75594	6.30418	6.26762	6.2221	6.17043	5.6	6.22456	6.0102	6.20706	5.78266	6.22696	6.41852	6.41863	5.93363	6.48658	6.08923	6.00746	6.49914	5.75539	6.55723	6.37228	6.40196	5.86211	6.25236	6.08574	5.72909	6.82587	6.08629	5.82259	6.93465	6.13994	5.70962	6.43403	7.27867	5.81917	7.0564	6.16658
1552848_a_at	ENSG00000165186.10	PTCHD1	protein_coding	chrX	4.1732	5.33322	5.1485	4.87355	4.59455	5.03868	6.00286	4.23018	5.05155	4.27191	4.24905	5.41036	4.7187	4.58959	4.42834	4.66962	5.40112	4.30195	3.65005	5.12494	4.89972	4.73504	4.08074	4.37994	3.73499	5.787	4.48819	3.79228	4.74891	4.43756	3.66837	4.2229	5.1317	4.25142	5.31593	4.39431	4.23847	4.2532	4.93606	3.6998	5.04619	3.82623	3.77715	3.69195	4.57612
1552849_at	ENSG00000159374.17	M1AP	protein_coding	chr2	2.75348	2.84629	2.48717	2.70969	3.23752	4.00133	2.68275	2.85804	2.50604	3.14838	3.12729	2.8391	3.16188	2.48958	3.3995	2.78306	3.03551	2.75607	3.84513	2.95813	3.27236	3.18099	3.08069	2.85525	2.88655	2.87855	2.54005	2.66218	2.65464	2.78112	2.58254	2.90289	3.10046	3.37945	2.77524	2.85074	2.69237	2.50803	3.26327	2.89707	3.23752	2.786	3.24312	3.52445	2.74215
1552851_at	ENSG00000180532.10	ZSCAN4	protein_coding	chr19	2.47692	2.94178	2.431	2.61715	2.61297	2.99606	3.13085	2.29801	2.62397	3.28513	2.8481	2.59317	2.87342	2.66392	2.80379	2.9503	2.69623	2.483	2.60268	3.20223	2.66085	2.69396	2.60906	2.43511	2.53397	2.90196	2.52104	2.55602	2.81335	2.46783	2.8732	2.68047	3.59803	2.7041	3.00313	2.75949	2.41285	2.45778	2.56842	2.91572	3.10504	2.26084	2.38496	2.39852	2.80954
1552852_a_at	ENSG00000180532.10	ZSCAN4	protein_coding	chr19	2.58748	3.67488	3.09917	2.88245	3.1372	3.15075	3.27694	2.73477	2.86387	3.37902	3.04569	3.21482	3.10424	2.72054	2.96175	3.16799	3.69459	2.91683	2.90552	3.19708	3.11686	3.09526	3.07382	2.99016	2.86207	3.1202	2.93503	2.74481	3.0585	3.00741	2.67628	2.77871	3.50216	3.02409	3.80049	3.33097	3.01122	2.91683	3.15637	3.09917	3.1202	2.84186	3.24694	2.76631	2.8499
1552853_at	ENSG00000158816.15	VWA5B1	protein_coding	chr1	3.98665	5.29035	5.45626	4.31137	4.7396	5.66641	5.59321	3.91591	3.96449	4.19059	5.95856	5.54884	4.83935	4.42588	4.70676	4.7266	5.06854	4.48267	4.56982	6.0072	5.05597	5.28978	5.78033	4.68335	4.25063	5.27357	4.74633	5.2339	4.97666	5.11093	4.81652	4.19389	4.77845	4.52123	5.42425	4.72084	4.1018	4.32883	4.72178	4.36982	5.55676	4.13185	4.35689	4.4553	4.94317
1552854_a_at	ENSG00000158816.15	VWA5B1	protein_coding	chr1	4.72209	5.709	5.33453	4.91234	4.96652	5.16216	6.15255	4.57938	5.06567	4.58895	5.36183	5.08832	4.57465	4.81934	5.15919	5.16603	5.11867	4.91573	4.90924	5.02901	5.90552	5.3524	4.66717	4.90507	4.53839	6.17402	5.35596	4.56583	5.03602	5.64621	4.58259	4.50476	5.88792	4.62972	5.89268	5.35724	4.6704	4.9011	5.13138	4.59239	5.93448	4.6668	4.96476	4.74185	4.97069
1552857_a_at	ENSG00000158748.3	HTR6	protein_coding	chr1	3.10755	3.83336	3.68169	3.73328	3.37675	3.84407	3.90608	3.27797	3.21669	3.16743	3.36485	4.01985	3.58783	3.72161	3.76554	3.97413	3.53091	3.50923	3.10399	3.44196	3.78976	3.71441	3.65956	3.67883	3.14894	4.40772	3.39617	3.1692	3.61531	3.64166	3.30132	3.32212	3.89415	3.42084	4.34502	3.52494	3.46739	3.17421	4.01212	3.31909	4.31804	3.45931	3.78727	3.27196	3.75699
1552862_at	ENSG00000225855.6	RUSC1-AS1	antisense	chr1	6.07939	6.4167	5.98013	5.91063	5.7075	5.54891	5.44909	5.62396	5.73475	5.08731	7.09725	6.17941	6.14779	6.2237	5.68925	6.62124	6.31943	6.06534	6.12376	5.86849	6.79775	7.95439	7.17531	6.5843	7.07463	6.65299	6.22911	5.65181	6.66963	5.70216	6.90276	6.0243	7.25124	6.4586	6.14241	6.03586	6.28214	5.93619	6.17385	6.71995	5.83957	5.85551	7.88393	5.51435	6.32612
1552863_a_at	ENSG00000130433.7	CACNG6	protein_coding	chr19	4.19309	4.30655	4.21802	4.56147	3.87027	5.41662	4.02428	3.24791	4.09717	6.37063	4.10482	4.35645	2.96069	4.58102	3.72799	3.81677	4.25881	4.85879	3.13714	4.40527	4.55954	4.10102	4.04263	4.17259	3.07776	3.90395	3.88099	3.73569	3.92219	4.24804	3.07776	3.51047	3.97361	3.3698	4.58843	4.42518	3.64069	3.55188	4.58153	3.63314	4.60424	3.33831	3.29721	3.29721	3.72369
1552865_a_at	ENSG00000152936.10	LMNTD1	protein_coding	chr12	3.37462	3.92654	4.11123	3.71829	4.3433	4.94074	4.6459	3.36264	3.97093	4.53682	4.25565	4.5803	3.44348	3.52013	4.75259	4.65905	3.73759	3.56446	3.48015	3.92375	4.78945	3.96104	4.31433	4.05657	3.21001	4.55378	3.79774	3.85101	4.51938	4.15232	3.05768	4.13295	4.96225	3.3567	4.64964	4.05342	3.40113	4.0843	4.10355	3.52861	4.40342	3.75182	3.65846	3.79961	3.91163
1552867_at	ENSG00000121741.16	ZMYM2	protein_coding	chr13	3.44445	3.21651	2.98918	3.01903	3.55159	3.85604	3.2703	3.10472	3.17404	3.0663	3.02926	2.98789	3.56179	3.23123	3.42767	3.16198	3.12361	3.27636	3.17746	3.45845	3.72808	3.01484	3.43054	3.77705	3.35666	3.88528	3.57602	2.52165	3.23983	2.88245	3.17124	3.20189	3.53235	3.10703	3.28584	3.33097	3.16723	2.83964	3.1223	3.04015	3.29335	3.05284	3.04103	3.52586	3.07679
1552870_s_at	ENSG00000162779.20	AXDND1	protein_coding	chr1	2.41694	2.60262	2.63136	2.64117	3.29591	3.35615	2.77448	2.38968	2.43572	3.04549	3.28928	2.38441	2.52485	2.38935	2.87685	2.78353	2.69026	2.57742	2.51063	2.39154	2.89772	2.60836	3.11033	2.62244	2.5341	2.87204	2.60586	2.88811	2.67869	2.55707	2.47854	2.39974	2.77448	2.3641	2.70501	2.56185	2.59613	2.37924	2.46633	2.59847	2.64848	2.48668	2.67869	2.67639	2.64725
1552875_a_at	ENSG00000163606.10	CD200R1	protein_coding	chr3	4.83691	3.50044	3.10525	3.73481	4.71567	4.79036	3.69431	4.84753	3.6442	3.9117	3.67817	3.2535	3.35469	3.61468	3.42283	3.18203	3.87343	3.2519	3.6577	4.47001	3.40274	3.78381	3.48029	3.00524	3.90228	3.7381	3.42865	4.08796	3.40654	3.53352	3.23168	4.01739	3.58609	3.46604	3.98084	3.25459	3.15535	3.16527	3.4739	3.57407	3.85186	3.86128	3.19996	3.7315	3.09626
1552877_s_at	ENSG00000182586.7	LINC00334	lincRNA	chr21	4.0368	5.16227	5.08438	4.63235	5.06476	4.67349	5.09642	3.95028	4.22771	4.57472	4.64183	4.4725	4.69094	4.44663	5.65131	4.76847	5.14022	4.40709	4.2428	5.12229	5.38099	5.57098	6.01391	4.2418	3.96632	5.15368	4.79299	5.04377	4.62272	4.73578	4.24991	4.0368	5.44225	4.06373	5.18873	4.56941	4.09075	4.52038	5.07163	4.00988	4.62581	4.40656	4.63411	4.09095	4.55198
1552878_at	ENSG00000179774.8	ATOH7	protein_coding	chr10	2.48589	4.41907	3.80285	3.09944	3.3889	3.1817	5.51542	3.02737	2.67523	3.22063	3.73055	3.31613	3.00274	2.76529	3.39227	3.52347	3.63693	2.9613	3.01529	3.61624	3.26946	3.27663	3.69472	3.25223	2.72182	4.67661	3.85485	2.89668	3.23418	3.21841	2.88495	2.85487	5.16177	3.21181	4.76493	3.22676	3.53578	3.0406	4.72172	3.04297	4.5687	2.76958	3.07394	2.85012	3.38013
1552879_a_at	ENSG00000179774.8	ATOH7	protein_coding	chr10	3.72217	4.20018	4.56453	4.10322	4.59028	4.16715	4.70052	3.73559	4.46774	4.28666	5.07173	5.32951	4.04346	3.93251	4.26942	4.50391	4.40095	4.41617	3.89372	5.0032	4.75238	4.08407	4.45662	4.32449	3.92483	4.87791	4.30828	4.43068	4.36581	4.38381	3.07187	4.16101	4.29807	3.61777	4.58312	4.67248	3.94929	3.97994	4.82076	4.07369	5.4755	3.47755	3.86418	4.09997	4.13657
1552882_a_at	ENSG00000184675.9	AMER1	protein_coding	chrX	4.85265	6.77056	6.24834	5.89956	5.68642	6.91902	7.0008	5.76883	5.49194	5.57383	6.17387	6.32146	5.01241	5.14317	6.1101	6.2001	6.36434	5.49056	5.23704	5.93878	7.00012	6.15325	6.02765	6.02679	5.21287	7.12314	5.73394	5.10823	5.87866	6.26569	5.34441	5.24862	6.7349	5.66947	6.79552	6.02145	5.35952	5.80975	6.51436	4.62023	6.82947	5.04688	5.50591	5.68266	6.29989
1552884_at	ENSG00000165066.12	NKX6-3	protein_coding	chr8	3.78595	4.67983	4.42135	4.02274	4.7021	4.94956	5.30373	3.82617	3.76385	4.52256	4.61991	4.17538	4.25254	3.84306	4.25975	4.1068	4.46447	4.13944	3.65485	4.50138	5.10012	4.59258	4.22212	3.83213	3.5348	5.02643	4.03528	4.15474	3.98445	4.10774	3.5874	3.69966	4.78143	3.76348	4.93678	4.38109	3.87115	3.9987	4.58732	3.80109	4.97837	3.6242	3.85257	4.09263	4.22856
1552885_a_at	ENSG00000165066.12	NKX6-3	protein_coding	chr8	6.16587	7.77859	7.19465	6.66396	6.70419	6.7989	8.41943	6.12885	6.85026	6.59629	7.4045	7.36341	5.56842	6.3813	7.33603	7.12348	7.30901	6.24279	6.65096	6.55589	6.98147	6.68841	6.15397	7.05168	5.86236	8.10704	6.76923	6.64132	6.91092	6.96803	5.53085	6.05311	7.90478	6.16512	7.7784	6.82567	6.15631	6.35412	8.02186	5.92914	7.75743	5.62772	6.66286	6.01946	7.30726
1552889_a_at	ENSG00000130201.7	EXOC3L2	protein_coding	chr19	5.05344	6.33679	6.42181	5.63828	5.95025	5.87228	7.08773	5.3377	5.43474	6.0443	5.64701	7.03663	5.21712	5.41705	5.72294	6.3423	6.20408	5.52905	5.97947	6.23386	6.23049	6.67753	5.67742	6.10396	5.32237	7.29459	5.93531	5.74858	6.33235	5.80724	5.40606	5.77281	6.71834	5.1375	7.17222	5.75694	4.89406	5.49609	6.15488	5.46925	6.87298	4.59516	5.86009	4.98818	6.31445
1552890_a_at	ENSG00000175544.13	CABP4	protein_coding	chr11	5.47914	6.98474	6.48706	6.65332	6.42031	5.78764	6.59559	6.21554	5.27893	3.68513	5.21379	7.20129	5.59493	6.06236	6.13761	6.21547	6.79435	6.03837	6.58249	6.33214	6.43329	6.55762	5.36794	6.27249	5.32983	7.18407	6.65398	5.62481	6.19652	6.20237	5.8666	5.39033	6.93784	5.28597	7.14189	6.30077	5.30251	5.67192	6.51885	5.5633	6.43941	5.29114	5.99274	6.23171	6.53769
1552892_at	ENSG00000159958.4	TNFRSF13C	protein_coding	chr22	5.25264	6.14567	6.11823	5.40137	5.61592	5.28288	6.5339	5.01169	5.5962	5.72234	5.39948	6.40768	5.15289	5.4043	5.92953	5.94631	5.7032	5.4159	5.54586	5.7399	5.78445	5.32959	5.4648	5.61123	4.76335	6.367	5.67647	5.04887	6.06993	5.93285	5.12675	5.08821	6.35131	5.29858	7.01053	6.03586	5.29201	5.52717	5.94071	5.16502	6.42137	4.8288	5.16549	5.37717	5.71846
1552893_at	ENSG00000163888.3	CAMK2N2	protein_coding	chr3	4.82245	6.1127	6.14202	5.03019	6.37707	5.84575	6.41857	5.31711	5.09894	6.35451	5.48256	6.05985	5.25856	5.3394	5.93975	5.76445	5.98647	5.13709	5.68832	6.61715	5.95773	5.43997	5.90408	5.56065	4.76923	6.21177	5.82554	5.8602	5.65938	5.51306	5.17116	5.19688	6.39902	5.01815	6.63876	5.97442	5.48989	5.73229	6.03941	5.39368	6.06553	4.84396	5.47021	5.57702	5.68378
1552897_a_at	ENSG00000171126.7	KCNG3	protein_coding	chr2	2.52293	3.60218	3.5789	2.91428	3.08014	3.81537	3.68638	2.73872	3.03488	2.7732	4.32271	3.45209	2.94673	2.61233	3.25313	3.40758	3.79797	2.69087	2.59277	3.39124	2.99588	2.80577	3.34376	2.95744	2.82026	4.21903	3.28884	3.01805	3.02458	3.2649	2.83913	3.06812	2.8318	2.72142	3.40749	3.79844	2.87245	2.94276	4.32271	2.96621	3.70736	2.70937	2.94705	2.8047	3.05786
1552898_a_at	ENSG00000171126.7	KCNG3	protein_coding	chr2	3.37421	5.13729	4.53321	3.54101	3.67391	3.95201	4.91821	3.50832	3.95405	4.46286	3.9321	4.07159	3.50004	2.94823	3.81389	3.69542	4.31713	3.2123	3.71814	4.22896	3.97735	4.00605	3.80395	3.52575	3.30465	4.91376	3.8858	3.62265	3.94499	3.62167	3.25037	3.48606	4.67264	3.12781	4.68743	4.27687	3.30019	3.5002	4.21234	3.56172	4.49045	3.74132	3.26886	3.4165	3.54941
1552902_a_at	ENSG00000128573.22	FOXP2	protein_coding	chr7	5.3312	5.02583	5.45037	5.40087	5.06224	4.96855	6.18979	5.52875	4.82746	5.1333	4.6316	5.98002	4.59663	4.80713	5.10594	5.02393	5.47057	5.56986	4.99804	5.14972	5.8585	4.66102	5.81806	4.89256	4.46916	5.39218	5.05051	4.98642	5.27964	5.13106	4.12784	4.73707	5.97626	4.44902	5.59385	5.15745	4.44162	4.68405	5.26144	4.57798	6.05362	4.20459	4.77567	4.59266	4.85473
1552903_at	ENSG00000167080.8	B4GALNT2	protein_coding	chr17	4.59977	5.64496	5.38829	4.65876	5.05399	4.96363	6.16643	4.28861	4.58629	6.0646	4.25052	5.26386	4.36102	4.77217	5.34828	5.24978	5.56373	4.70736	4.44775	5.55232	5.73218	5.08443	5.75135	4.92709	4.08439	5.50256	5.10219	4.82763	5.0027	5.03486	4.37622	4.37989	5.9218	4.70953	5.89206	5.18626	4.53298	4.85503	5.24803	4.55498	5.84882	4.49621	4.8515	4.6696	4.97116
1552904_at	ENSG00000166342.18	NETO1	protein_coding	chr18	2.38876	2.4863	2.29938	2.31146	2.8071	3.44296	2.52843	2.42331	2.4158	3.2671	2.59289	2.39647	2.57632	2.35782	2.72015	2.53522	2.55484	2.24257	2.44368	3.83114	2.77463	3.16921	2.6924	2.3587	2.29174	2.47919	2.31223	2.60574	2.48153	2.45144	2.40236	2.33659	2.37058	2.39357	2.34193	2.35999	2.52193	2.52041	2.38578	2.31834	2.87504	2.28881	2.2311	2.37717	2.31574
1552906_at	ENSG00000176988.8	FMR1NB	protein_coding	chrX	2.7734	2.70887	3.22607	2.75547	3.42962	4.07018	2.9845	2.51755	2.77406	3.31619	3.33702	3.10357	2.65039	2.38558	2.93698	2.78018	3.14616	2.70754	2.52792	3.32297	3.05308	2.80931	3.48029	2.81903	2.76497	3.28271	2.69295	2.55661	2.65209	3.17243	2.84846	2.63257	2.77349	2.76226	2.91053	2.92356	2.77211	2.64657	3.46708	2.7284	2.85758	2.76801	2.67327	2.51809	2.70785
1552908_at	ENSG00000169224.12	GCSAML	protein_coding	chr1	3.95903	4.93019	4.17099	3.70304	3.67962	4.61927	5.76535	3.86587	4.17936	4.13502	3.9647	5.81456	3.88516	3.96696	6.40864	4.66441	4.717	3.58149	3.46116	4.36726	3.71044	4.1124	4.20611	4.40941	3.42283	6.59899	4.03396	3.70654	4.86616	3.95903	3.98952	3.73294	5.55259	3.46651	5.5996	4.51978	3.57615	3.85422	5.5202	4.07925	6.81195	3.54537	4.34476	3.67969	3.89275
1552912_a_at	ENSG00000162594.14	IL23R	protein_coding	chr1	2.68456	3.05132	3.16206	2.72453	3.42002	3.12409	3.35302	2.90465	2.80527	3.59195	3.74661	2.99651	3.46849	2.77851	3.10288	3.20685	2.78642	2.88451	2.8511	3.47202	3.15181	3.01317	3.48029	2.71073	2.677	3.18273	2.68373	3.23645	2.93145	2.78392	2.68048	2.75205	3.29862	2.81114	3.53648	2.96856	3.04483	2.89007	3.19084	2.94245	2.79361	2.80795	2.80296	2.95198	2.87995
1552913_at	ENSG00000176774.5	MAGEB18	protein_coding	chrX	2.5933	3.64722	4.53223	2.96606	3.34781	4.30514	4.99816	2.97664	3.19896	3.87839	3.89919	3.94221	3.07716	2.75792	3.38149	3.31313	3.87142	3.20922	2.65755	3.80062	3.30281	3.64086	3.19984	3.14453	2.69621	4.20246	2.95744	3.15857	3.34348	4.14138	2.88891	3.0908	4.25956	3.08468	4.41741	3.45037	3.1683	3.06515	4.3783	3.11029	4.09417	2.77091	3.41936	3.02679	3.8343
1552915_at	ENSG00000183709.7	IFNL2	protein_coding	chr19	3.34484	4.17613	4.18679	3.87665	4.03615	4.273	4.77191	3.84378	3.53279	5.02333	3.99179	3.936	3.43379	3.23963	4.01569	3.82529	3.73759	3.42295	3.45882	3.73972	4.1905	4.16836	4.29163	3.76229	3.08991	5.19683	3.96442	4.03501	3.98264	4.41959	3.12527	3.55503	4.21056	3.60267	5.00114	3.90077	3.30092	3.73099	4.381	3.49425	5.11467	3.41747	3.72996	3.33783	4.43945
1552917_at	ENSG00000182393.2	IFNL1	protein_coding	chr19	3.37717	5.03557	5.39022	4.0494	4.6882	4.3073	6.03501	3.62252	3.96766	4.14733	3.63563	5.1663	3.68903	3.69969	4.69255	4.50533	4.15625	3.30063	3.65485	4.16138	4.38794	3.79626	3.73862	4.21752	3.19097	5.25123	4.24576	3.66402	4.49441	4.06864	2.68902	3.18634	6.58433	3.74769	5.64675	4.40364	3.73013	3.77382	4.65	3.27131	5.61406	3.29136	3.82206	3.26312	4.1975
1552919_at	ENSG00000163633.10	C4orf36	protein_coding	chr4	3.47881	3.26912	3.63546	3.66775	3.21962	3.55244	3.97941	3.23735	3.07156	3.27024	3.32971	4.04199	3.72889	3.42785	3.42162	3.26507	3.06717	3.35713	3.23504	3.33772	3.70317	3.17319	2.99434	2.97413	3.16443	3.94583	3.38614	4.25397	3.62136	3.40324	4.14286	3.19778	3.50739	3.41556	4.30117	3.29819	3.42202	3.4404	4.97634	3.41396	4.07276	2.84119	3.19356	2.895	3.36773
1552921_a_at	ENSG00000132436.11	FIGNL1	protein_coding	chr7	7.89962	6.51702	4.81025	6.47237	5.16979	4.97441	6.35724	6.41056	7.07797	4.51025	5.49195	4.84618	5.80378	6.84974	4.94153	6.07445	4.63566	7.2921	6.00549	5.9857	4.8739	4.35512	3.50388	7.96377	7.46735	6.97095	6.68925	4.95807	6.37629	5.72234	6.31764	6.9382	4.7797	6.47572	4.74959	6.27126	5.45382	6.18607	4.9855	6.04438	6.37043	7.0082	6.64468	7.65032	5.66528
1552922_at	ENSG00000079841.18	RIMS1	protein_coding	chr6	2.82191	2.92533	3.3599	2.79118	3.67962	3.38399	3.16511	2.81643	2.99606	3.36475	3.16901	3.38462	3.08242	2.52293	3.08983	3.24732	2.76884	2.90705	2.63588	4.86568	3.14585	3.04124	3.0219	3.03902	2.73648	4.00396	2.89928	3.2566	2.93797	2.94194	2.68979	2.8591	3.46424	2.80939	3.40084	2.98408	2.59253	2.742	3.21597	2.65566	4.14194	2.51145	2.73008	2.70589	2.5542
1552923_a_at	ENSG00000090975.12	PITPNM2	protein_coding	chr12	5.19542	5.04395	5.17661	5.24219	4.56527	4.53038	5.56246	5.26672	5.04689	5.76254	5.49893	5.43657	6.11971	5.41659	5.47218	5.95927	5.08501	5.28856	5.29795	5.10606	5.20951	4.27377	6.52359	5.98596	5.70099	5.85221	5.39117	5.01248	5.58611	5.27221	5.46526	5.29608	5.8121	5.29092	6.22308	4.52236	5.13474	5.7648	5.45984	5.05883	5.38232	6.33291	5.97447	5.289	6.52522
1552924_a_at	ENSG00000090975.12	PITPNM2	protein_coding	chr12	6.5203	6.67215	6.64351	6.28215	5.70469	5.59875	6.37761	6.10208	6.2055	7.00008	5.91889	6.90494	6.52871	6.46817	7.03688	7.33944	7.02995	6.53031	6.31762	6.74821	6.75361	6.13846	6.0558	6.91919	6.21305	6.98121	6.41586	5.71329	6.86083	6.89838	6.51005	6.48334	6.87802	6.33286	7.15106	6.30362	6.37939	6.66513	6.70099	6.29174	6.47644	6.89338	6.28053	6.27344	6.85369
1552925_at	ENSG00000138650.8	PCDH10	protein_coding	chr4	2.87455	3.72793	4.02709	3.16371	3.9355	3.69066	4.91213	3.23846	3.18626	3.51601	3.15309	4.3877	3.07544	2.68166	4.75449	3.8214	3.33566	3.07654	2.83491	4.86568	4.02782	3.06392	3.41563	3.60179	3.01019	4.12936	3.48533	3.39841	3.73176	3.41256	2.89585	3.28504	4.25646	3.42947	4.28823	3.25006	3.075	3.39141	4.095	3.25095	4.74389	2.81839	3.13632	3.35021	3.58119
1552927_at	ENSG00000157625.15	TAB3	protein_coding	chrX	4.82944	4.79818	4.95765	4.85482	4.99717	5.89362	5.0825	4.76071	4.83873	4.99395	4.79499	5.19979	4.45028	4.81371	4.94159	5.09339	5.32013	4.83873	4.10722	5.8632	5.50764	5.52084	5.04319	4.84646	4.67143	4.95484	4.7527	4.84081	4.6988	5.01636	5.28645	4.7729	4.84256	4.63838	4.80169	4.90842	5.08905	4.42815	4.92566	4.54528	4.74241	4.49124	4.10212	4.70162	4.51138
1552928_s_at	ENSG00000157625.15	TAB3	protein_coding	chrX	5.43507	3.38405	2.8707	5.00097	2.85608	3.68689	3.35702	4.67163	5.74571	2.54298	3.42579	3.29384	3.58922	4.84246	3.68689	3.19511	3.61883	5.36866	4.23698	3.62998	3.49605	3.68552	3.74954	3.77684	4.10441	3.43244	3.86294	4.71738	3.34386	3.48624	5.22312	4.70029	3.26063	4.25056	3.3034	3.38774	4.30692	4.07661	3.54576	4.43655	3.44533	4.63112	3.91214	3.31989	3.59779
1552929_at	ENSG00000114124.2	GRK7	protein_coding	chr3	2.71251	2.80032	2.83118	2.56274	3.72436	3.17227	3.04079	2.94149	2.88162	4.10518	3.31193	3.50301	2.78911	2.51097	2.9267	2.82793	3.15385	2.70397	2.53577	2.7124	3.2189	3.16326	2.85208	2.89998	2.67368	3.50522	2.60967	3.35361	3.07407	2.81287	3.08904	2.59896	3.6705	2.59733	3.84427	3.30186	2.93679	2.81485	3.17049	3.11071	4.01701	2.87123	2.841	2.80795	2.84379
1552931_a_at	ENSG00000073417.14	PDE8A	protein_coding	chr15	7.53419	7.59238	6.45343	7.17672	8.13375	7.31101	7.40342	7.97027	7.25356	8.01354	7.43326	7.51539	8.23686	7.25775	7.46497	7.56623	7.50357	7.2211	7.84192	7.4526	7.60607	9.08912	5.98269	8.40215	8.40247	7.78522	7.69975	7.66632	7.95376	7.49176	8.37969	8.02246	7.56415	7.98773	7.60955	7.59354	8.23757	8.27651	7.78597	8.00235	6.66755	8.3197	8.30164	7.48171	7.58913
1552932_at	ENSG00000174885.12	NLRP6	protein_coding	chr11	5.0056	6.28838	6.07381	5.11292	5.19542	5.50851	6.39223	4.85359	5.09363	6.14379	6.19806	6.23522	5.02613	5.36271	5.73658	5.8585	5.7334	5.13565	4.80739	5.63435	5.96298	5.38256	5.33994	5.40365	4.85184	6.61011	5.62568	5.32696	5.83754	5.24748	4.71175	4.59896	6.69014	4.94684	6.51943	5.40652	5.17286	5.24842	6.13464	5.10127	5.79541	4.84055	4.98549	5.08206	5.43325
1552933_at	ENSG00000162641.18	AKNAD1	protein_coding	chr1	3.8475	4.37519	3.75109	4.42422	4.08374	4.10014	4.67144	3.63136	3.90863	5.00877	3.81092	5.23119	3.45527	3.60846	3.71071	4.23348	4.18089	3.78332	3.52765	4.30847	3.87652	3.88123	4.02083	4.08292	3.41579	5.71286	3.92363	4.26315	3.69195	3.85503	3.34885	3.68908	4.45136	3.58633	4.78419	4.18502	3.54136	3.8123	4.675	3.84807	7.46332	3.52519	3.37274	3.73076	3.76382
1552935_at	ENSG00000179300.3	ZCCHC5	protein_coding	chrX	4.73355	5.33527	5.20447	4.72954	5.2852	4.79394	6.08029	5.22615	4.49503	4.49862	5.04291	6.2247	6.06551	4.28378	8.40519	5.75672	4.45692	4.62441	4.34698	6.95186	6.53145	4.80318	4.48211	4.50711	5.40769	5.5547	5.12261	5.45491	5.40556	5.46086	4.87857	4.67093	6.7141	5.35674	7.01296	5.29202	5.9949	5.98179	5.8181	4.64172	5.57457	5.33135	6.81393	4.64676	5.01918
1552938_at	ENSG00000139800.8	ZIC5	protein_coding	chr13	4.23537	4.35004	4.69367	4.08704	4.88775	3.98974	5.05046	4.25631	4.45378	4.33605	4.39073	4.57016	4.19018	4.37463	4.61673	4.62796	4.76206	4.42558	4.04022	4.08973	5.12302	4.10563	4.82527	4.63705	3.92581	5.3002	4.18926	4.76724	4.53759	4.91335	3.67533	3.76371	5.07582	4.03782	4.82883	4.48942	4.43027	4.17294	4.42558	4.06389	4.81893	3.83995	4.33625	4.46979	4.40578
1552939_at	ENSG00000154188.9	ANGPT1	protein_coding	chr8	2.73985	2.61835	2.86277	2.8611	3.1517	3.56177	2.58568	2.42512	2.85464	3.72843	3.22791	3.07037	2.73642	2.92837	2.87444	2.57971	3.06617	2.74347	2.34597	3.76032	2.80091	2.74754	3.89053	3.19183	2.6294	3.03903	2.73642	2.8303	2.64768	2.66564	3.16586	3.20684	2.62989	2.7896	2.74204	3.05016	2.72457	2.7819	3.02825	2.9441	3.04769	2.40821	2.42555	2.37322	2.49096
1552940_at	ENSG00000203730.2	TEDDM1	protein_coding	chr1	3.62963	5.81183	5.88742	4.23669	5.3194	3.24426	5.90263	4.76552	4.49695	4.28157	6.76032	5.06805	5.69567	3.63288	4.82432	5.52887	5.04386	4.02906	3.38652	3.58137	3.99902	4.05634	3.43344	4.81731	4.24162	5.69536	5.1431	4.88889	4.80787	4.63047	4.1052	4.53628	5.69237	4.28716	6.15897	4.54926	5.53598	5.4188	5.75903	4.43945	5.51743	4.24084	4.83946	3.58549	5.37272
1552942_at	ENSG00000235710.4	RP5-1097F14.3	antisense	chr1	3.82667	4.46032	5.1699	3.97203	4.48581	4.5734	5.52976	4.00434	3.92337	3.99832	5.13724	4.76156	4.69516	3.82667	4.37492	4.85329	4.90338	3.62195	3.81588	4.17314	4.68746	4.37609	4.18707	4.23775	3.62559	5.90084	4.24678	4.00414	4.37459	4.39522	3.74608	3.60183	5.1976	3.99339	5.49203	4.55636	3.77306	4.26558	5.64947	3.59456	5.00055	3.67144	4.16993	3.96809	4.59089
1552944_a_at	ENSG00000073150.13	PANX2	protein_coding	chr22	6.08967	7.10819	7.29936	6.57719	6.71542	7.7587	7.57273	6.07547	6.14667	6.74104	7.05601	7.31761	7.08914	6.21598	7.0006	6.78942	6.93498	6.0173	6.41028	6.94528	7.33796	6.56005	6.84926	6.38392	5.85261	7.19237	6.84551	6.76727	6.73191	6.65012	5.71098	5.7992	7.47825	6.40452	7.57012	6.58487	6.02259	6.48465	7.10704	6.34818	7.13209	6.04397	6.37878	6.32826	6.6006
1552946_at	ENSG00000178150.8	ZNF114	protein_coding	chr19	3.8029	4.92864	5.14841	4.02006	4.21737	4.71048	5.19809	4.93089	4.48902	4.54295	4.70484	5.16454	4.6115	4.20156	5.08291	4.82341	4.51685	3.90231	4.44608	6.73671	5.30585	4.56224	5.22313	4.20604	4.4842	5.45026	4.26021	3.62729	4.73854	5.44202	4.95204	4.41054	5.59398	3.67511	4.77344	4.73772	4.05795	3.85203	5.71587	4.52132	6.51043	3.8066	4.04384	3.96342	4.40709
1552947_x_at	ENSG00000178150.8	ZNF114	protein_coding	chr19	3.89199	4.46347	4.21062	3.64695	4.26397	4.44949	4.95839	4.48687	4.24972	4.24197	3.87249	4.97818	4.50355	4.01322	4.97296	4.95484	4.80174	3.69213	4.1589	5.89203	5.39834	4.44427	5.13943	4.32691	4.22213	4.82632	4.19587	4.27712	4.42973	4.68654	4.67265	4.3071	5.27339	4.10097	4.41227	4.5979	3.86024	4.02453	5.15877	4.46489	5.75967	3.64519	4.16555	4.11821	4.36222
1552948_at	ENSG00000162592.8	CCDC27	protein_coding	chr1	5.31251	6.56456	6.378	5.61213	6.19881	5.61069	6.87655	5.47283	5.66702	6.08387	5.91119	6.71954	5.2419	5.68306	6.17962	6.21981	6.13896	5.46595	5.61299	6.23022	6.63826	5.89796	5.77637	5.79662	5.43876	6.87425	5.73126	5.27756	6.28231	6.30013	5.37212	5.58948	6.67615	5.51044	7.20766	5.92733	5.72494	5.93627	6.41726	5.52291	6.4103	5.26586	5.91221	5.43765	5.98919
1552950_at	ENSG00000156206.13	C15orf26	protein_coding	chr15	2.94858	3.96437	3.37329	3.00633	4.12049	3.64414	3.44536	3.05817	2.87721	3.7431	4.677	3.97812	3.36911	3.14596	3.68116	3.34164	3.50803	3.35365	2.96677	4.23854	3.8399	3.29615	3.53489	3.5585	3.23333	3.6735	3.19358	3.00474	3.52974	2.95844	3.34072	3.33388	4.25151	3.20919	3.68728	3.28632	3.22732	3.18613	3.47733	2.97142	3.57688	2.99215	3.069	3.18006	3.09823
1552953_a_at	ENSG00000171532.4	NEUROD2	protein_coding	chr17	3.72986	5.51972	4.83173	4.23204	4.50255	4.36108	5.80011	4.22677	4.49989	4.96066	4.91532	5.8174	4.67472	4.28113	4.56544	5.11116	4.79218	3.73719	4.18405	4.09565	5.41894	4.62715	4.25356	4.98	3.69594	6.33533	4.79661	4.89497	4.89896	5.01656	3.60555	4.11603	5.51207	4.13776	5.77491	4.87855	4.17203	4.66025	5.58523	4.45975	6.41436	4.09924	4.67001	5.03454	4.71764
1552954_at	ENSG00000248874.5	C5orf17	lincRNA	chr5	3.56769	3.89355	4.61977	3.65076	3.6932	4.17157	4.76763	3.26239	3.60465	3.89384	3.98712	4.59096	3.47792	3.66687	6.31038	4.16777	3.95819	3.58449	3.65485	3.97083	4.09875	3.49561	3.67171	3.61763	3.3917	4.7534	3.99889	3.69525	4.17218	4.0153	3.5315	3.39607	4.48315	3.22466	4.95544	3.90961	3.84441	3.71188	4.31279	3.36263	4.91153	3.87895	3.57747	3.51927	3.88337
1552955_at	ENSG00000170983.3	LINC00208	lincRNA	chr8	4.30173	5.02014	5.61046	4.76785	5.37774	4.60194	6.31946	4.4076	4.53172	4.66102	5.06507	5.15016	4.86473	4.30963	5.02706	4.93495	5.25571	4.61588	4.33888	5.1772	5.26623	4.85899	5.37378	5.00574	3.99079	6.22477	4.80617	5.01248	5.00588	4.99561	3.86306	4.19389	5.22497	4.33177	5.3371	5.15062	4.22158	4.90662	5.199	4.19424	4.80075	3.9884	4.85926	4.22298	4.57612
1552957_at	ENSG00000115423.18	DNAH6	protein_coding	chr2	3.77027	6.24578	5.75085	3.88837	5.31356	5.14917	6.12106	4.86722	5.27232	3.69245	4.68088	5.81422	4.98575	3.78541	5.6508	5.9003	6.18639	4.52547	4.95575	4.64137	4.67014	7.58122	4.26724	4.98907	5.34395	6.38308	6.09157	6.48684	5.35781	5.25601	6.54467	4.58124	6.04918	5.04924	6.28866	5.92823	5.89069	5.35368	6.58106	5.14808	6.22618	3.61718	5.75564	4.6753	6.14813
1552960_at	ENSG00000172061.8	LRRC15	protein_coding	chr3	5.55222	6.71763	4.91842	6.0301	8.37997	7.54467	7.14052	7.61507	5.09746	7.47027	5.68373	6.75998	7.49501	5.33477	8.04033	7.96594	7.31976	5.04413	8.80182	5.69957	7.05998	5.52841	7.51073	6.68272	8.79318	5.84791	8.10768	8.76801	6.68182	9.07737	6.27976	7.64332	7.09413	8.15344	6.6828	6.03417	8.80037	8.30368	5.59529	7.18738	7.49659	10.6254	6.78886	9.12171	8.67868
1552964_at	ENSG00000171811.12	CFAP46	protein_coding	chr10	3.94622	4.30326	4.24294	4.08399	3.9707	4.37998	5.03892	3.93128	4.03577	4.41558	4.18685	4.85798	4.33421	4.22315	4.66644	4.59434	4.77516	3.94047	4.09642	5.42311	4.46347	4.08986	3.74047	4.26723	4.00891	5.12165	4.18865	4.65261	4.3613	4.31164	3.38078	4.01258	5.06392	3.90383	5.45465	4.25211	4.38131	4.20769	4.72618	4.09156	4.50613	3.63802	3.98847	4.02339	4.42097
1552965_a_at	ENSG00000156966.6	B3GNT7	protein_coding	chr2	4.03716	4.76072	4.6495	4.17956	4.72532	4.96363	4.81306	4.00861	4.06179	4.79192	5.0053	4.85798	4.36799	4.19812	4.78908	4.8233	4.6865	4.19591	4.53588	4.78382	5.13048	5.17345	4.95092	4.03985	4.00281	4.49603	4.72949	4.54736	4.23695	4.49484	4.00955	4.28643	4.71127	4.40984	4.74908	4.67745	4.37166	4.4432	4.88626	4.35223	4.57476	3.96123	4.03813	4.33544	4.15564
1552967_at	ENSG00000175809.4	ZNF645	protein_coding	chrX	2.84165	3.51727	5.00357	3.41122	3.54207	4.36719	5.15296	3.10128	3.70914	2.95705	3.2513	5.44275	3.51513	3.16037	3.5812	3.74035	3.87392	3.45485	2.79758	4.02365	3.40979	3.5702	3.6671	4.31953	2.99057	5.27409	4.07773	3.47721	3.87521	3.77006	2.40213	3.17067	5.33782	3.24919	5.62346	4.18578	3.10253	3.31584	3.73513	3.14838	5.55398	3.36339	3.32789	3.01976	4.3925
1552971_at	ENSG00000185053.12	SGCZ	protein_coding	chr8	3.44027	3.91242	3.93081	3.47708	4.46739	4.2027	4.44409	3.54382	3.78987	3.89719	3.73593	4.74108	3.06887	3.58114	4.04952	4.46746	4.70922	3.75571	3.57029	3.70301	4.05605	3.59655	3.66934	4.00779	3.42899	5.13873	3.54389	3.95607	3.93029	3.86933	3.47343	3.35753	4.71303	3.46861	4.4937	3.72495	3.96287	3.83492	4.67014	3.78364	4.23526	3.37856	3.39602	3.61999	3.59496
1552972_at	ENSG00000254842.6	RP11-890B15.2	lincRNA	chr11	2.48884	2.49324	2.48767	2.51499	2.88903	3.27353	2.88426	2.41919	2.33247	4.14179	2.97139	2.85269	3.88202	2.41293	2.44123	2.51071	2.73688	2.3304	2.70397	3.64722	2.89338	2.6951	2.88681	2.59328	2.47235	2.61067	2.51251	3.03069	2.67389	2.55149	2.59617	2.60145	2.63589	2.56303	2.48127	2.82039	2.54107	2.39461	2.44272	2.49338	2.94394	2.55506	2.83525	2.44264	2.40803
1552976_at	ENSG00000255847.5	RP11-167N4.2	antisense	chr11	3.45905	4.52704	4.43577	3.48665	3.32329	3.59266	5.01631	3.46705	3.17595	4.36858	3.75344	3.82643	3.23344	3.67171	4.12185	3.70602	4.15895	3.53913	3.5089	4.25256	4.6368	3.60533	4.12266	3.65167	3.53602	4.51717	3.96069	3.78427	3.84584	3.741	3.03299	3.44103	3.98936	3.47952	4.47678	4.00175	3.53637	3.69762	3.77387	3.55671	3.50855	3.51508	3.64043	3.44292	3.75101
1552977_a_at	ENSG00000137161.16	CNPY3	protein_coding	chr6	6.76978	7.16456	6.71848	6.46511	6.55663	7.14472	7.20768	7.93367	5.89458	6.9506	7.09058	7.33747	6.72008	6.3673	6.94887	6.99566	8.20042	5.53878	7.45611	8.36392	5.82661	7.23487	6.54861	7.41064	7.22744	6.93652	7.01644	6.7554	7.03253	6.66348	7.19795	7.09891	7.19821	7.51101	6.70064	6.82753	7.02667	7.11723	6.42892	7.38022	6.20795	7.67358	7.04708	7.51441	7.53882
1552978_a_at	ENSG00000085365.17	SCAMP1	protein_coding	chr5	6.35949	6.14687	5.78963	6.4802	6.28277	6.21104	5.75788	6.87026	6.32638	7.43968	6.04506	6.34696	6.64296	5.98004	6.75825	6.12238	6.06485	6.66443	6.10766	6.43603	6.18336	6.60662	5.1562	6.37431	6.51118	5.94781	6.17162	7.58945	6.12603	6.62341	6.14917	6.5232	6.24563	6.57877	5.95208	6.17342	6.89047	6.88971	6.41533	6.68911	5.37033	7.11522	6.45958	7.06165	6.05704
1552979_at	ENSG00000181798.2	LINC00471	lincRNA	chr2	3.63822	4.32643	4.28701	3.54355	4.07938	4.06401	4.71181	3.60578	3.86692	5.19284	4.3108	4.62504	3.6093	3.41298	3.86975	3.85167	3.76023	3.78735	3.36553	4.38791	3.93551	3.88674	3.71494	4.07235	3.62593	4.44042	3.76797	3.71418	4.17826	3.81925	3.11507	3.87043	4.2211	3.63124	4.47666	4.09078	3.73848	4.00449	4.02718	3.65026	3.94703	3.65756	3.15263	3.67916	3.95823
1552980_at	ENSG00000103044.10	HAS3	protein_coding	chr16	7.94669	5.82684	4.72583	7.56498	5.40032	6.56433	5.69413	8.18756	7.34344	5.51033	7.69788	5.86569	7.54854	7.33461	7.66325	6.83682	7.18849	7.36652	7.71996	8.77854	5.8402	5.69644	6.89873	7.65115	8.40093	6.0171	7.60274	9.18165	7.4618	6.94977	8.37788	8.1224	6.87711	7.50795	6.24662	6.74519	7.9539	8.22856	6.01651	8.26999	6.43562	8.58786	7.82662	7.98252	7.6895
1552982_a_at	ENSG00000075388.3	FGF4	protein_coding	chr11	3.13711	3.68007	4.16826	3.47854	3.83532	3.94234	3.74802	3.46043	3.08572	4.07171	4.22262	4.01985	3.18633	3.44037	3.95875	3.7701	4.7362	3.00787	3.34323	3.91743	4.35796	3.4537	3.59526	3.51798	3.34337	3.76628	3.48768	3.61354	3.73039	3.68967	3.08871	3.42597	3.69786	3.20292	4.14404	3.62593	3.453	3.56257	3.80864	3.11185	3.6988	3.11133	3.36909	3.57193	3.77985
1552985_at	ENSG00000164756.12	SLC30A8	protein_coding	chr8	3.49139	4.31055	4.1698	3.85816	4.13857	3.55345	4.96541	3.81801	3.86421	3.57659	4.1544	5.12871	3.88039	3.69707	3.94945	4.08345	3.51098	3.72216	3.85909	3.96985	4.36982	4.15081	3.9577	3.95679	3.33039	4.91201	3.62393	3.39629	4.00902	4.07654	3.22962	3.18601	5.10186	3.66312	5.38404	4.0627	3.61512	3.87084	4.18616	3.19841	4.29474	3.60659	3.71945	3.42976	4.15223
1552986_at	ENSG00000170525.18	PFKFB3	protein_coding	chr10	5.76439	6.98188	7.30359	6.09615	6.31069	5.6485	7.42898	5.29489	5.98131	6.15394	6.29695	6.93285	5.98634	6.1895	6.29809	6.97503	6.56119	5.56071	6.22369	5.71954	7.52858	5.4432	5.60805	6.78158	6.65488	7.17461	6.94833	5.41524	6.57943	6.25988	5.47068	5.88365	7.14799	6.66989	7.36504	6.82732	5.6634	6.39142	6.67717	5.59255	6.19694	6.10739	5.78328	5.57316	6.39658
1552987_a_at	ENSG00000247193.2	RP11-431M7.3	antisense	chr4	3.03121	3.6104	3.63751	3.03742	3.74432	3.82601	3.25855	3.12357	2.99557	4.09242	3.21377	3.44662	3.3001	2.96859	3.38037	3.56157	3.84367	3.0783	3.26482	3.87797	4.25636	3.41352	3.27509	3.31021	2.98715	3.34059	3.1346	3.19578	3.22497	3.4974	2.87881	3.25604	3.27176	2.96944	3.56913	3.46217	3.45298	3.26918	3.18956	3.24029	3.3394	2.93827	3.01705	3.27227	3.27045
1552988_at	ENSG00000166323.12	C11orf65	protein_coding	chr11	2.72103	3.14045	3.97897	3.35923	4.21289	3.90441	3.39795	3.13835	3.35515	3.67664	3.20104	4.14559	3.10424	3.43253	3.1584	3.44258	2.98342	2.99742	2.77569	3.92214	3.29469	2.72925	2.93266	3.17072	2.75695	4.07424	2.91107	3.40195	3.25904	3.02278	2.89167	3.04962	3.73104	2.538	3.93854	3.39345	3.24292	3.04241	4.14157	2.78271	3.25342	3.15478	2.9539	2.78648	2.9426
1552993_at	ENSG00000170788.13	DYDC1	protein_coding	chr10	3.33249	3.85906	4.18781	3.35719	3.76267	4.22802	3.80074	3.33773	3.58785	3.9481	3.87436	3.7797	3.32257	3.62532	3.78334	3.58028	3.87245	3.36997	3.53844	4.10915	3.41128	4.13031	3.8103	3.81408	2.85147	3.89303	4.12948	4.2138	3.78135	3.73108	3.47277	3.48809	3.92208	3.45063	4.18108	3.51934	3.25655	3.52052	4.39976	3.28958	4.58265	3.47967	3.24495	3.58037	3.44222
1552995_at	ENSG00000197272.2	IL27	protein_coding	chr16	4.95924	5.83398	5.3363	5.15671	5.83366	5.00752	6.15558	4.69901	4.97216	5.39709	5.33727	5.95274	4.66717	5.54481	5.41473	4.77795	5.46856	5.08315	5.34236	5.95313	5.83403	5.16452	5.87889	5.16545	4.60786	6.39341	5.37907	4.85281	5.34071	5.14726	4.82242	4.44902	6.00722	4.71913	6.00696	5.25054	4.93657	4.9276	5.55912	4.75454	5.94206	4.81742	5.05262	5.14454	5.23055
1552997_a_at	ENSG00000173389.15	IQCF1	protein_coding	chr3	5.51128	6.92037	6.70543	5.62552	6.21712	6.09795	7.19736	5.34316	5.55582	6.2576	6.39422	6.64722	5.47165	5.61975	6.24686	6.4343	6.26282	5.72278	5.74926	6.29481	6.30278	6.16751	6.29464	6.14041	5.12679	7.16538	5.98084	5.72294	6.14879	6.02979	5.29583	5.57408	6.85733	5.68441	7.21452	6.02854	5.03621	5.74133	6.57563	5.63327	6.82132	5.60503	5.87355	5.55957	6.16895
1552998_at	ENSG00000178591.6	DEFB125	protein_coding	chr20	3.86353	4.25284	6.5048	3.43003	4.25142	5.53447	5.88432	4.25547	4.24346	3.31265	4.20834	5.28642	4.36833	3.90907	4.32839	4.98406	4.78149	3.81922	3.91791	4.66278	4.43449	4.26868	4.27297	4.91131	3.78956	6.36706	4.31562	4.09717	5.86412	4.53057	3.67245	4.29506	4.74001	3.60375	5.71403	4.4501	3.8071	4.49217	5.45175	3.72341	7.6971	3.83832	4.00765	3.89973	4.39459
1552999_a_at	ENSG00000182931.9	WFDC10B	protein_coding	chr20	3.37299	4.92964	3.94295	4.37457	4.2388	4.83181	5.07649	3.70055	3.71596	4.24013	3.56904	4.50225	4.75754	3.39702	4.06772	4.34613	3.36057	3.4181	3.67675	4.98079	4.24204	4.32262	4.21175	3.67237	3.80438	4.52318	3.64376	3.16683	4.49917	3.44802	4.14013	3.68563	4.1045	3.537	4.51255	4.06658	3.18412	3.89443	4.03198	3.4678	5.13082	3.98915	3.76126	3.64326	3.76938
1553003_at	ENSG00000170927.14	PKHD1	protein_coding	chr6	3.41954	3.51406	3.66328	3.25662	3.10862	4.01026	4.35053	3.34791	3.41964	3.78872	3.86231	4.35742	4.86502	3.61609	3.62718	4.04644	3.21397	3.5191	3.58428	3.77477	3.69325	3.3934	3.08057	3.71963	3.21001	4.64772	3.46231	3.12338	3.54701	3.40093	2.95218	3.11927	4.20285	3.28863	4.85184	3.32336	3.38518	3.48159	4.12133	3.30503	4.44174	3.16512	3.96954	3.18006	3.61985
1553007_a_at	ENSG00000009694.13	TENM1	protein_coding	chrX	7.2279	8.27759	8.00932	7.05999	7.35649	7.20002	9.00552	7.70582	7.72002	6.92285	7.10653	8.1225	7.372	6.46837	7.83956	7.71111	7.79425	7.53278	7.89047	6.23888	6.84707	6.67163	6.29084	6.97331	7.43717	8.01646	7.94387	6.45792	7.08068	7.18275	7.56541	6.60241	8.10051	7.72972	8.52778	7.03785	7.83365	7.33882	8.10466	6.85217	8.11041	6.15997	8.00737	5.93194	7.66551
1553011_at	ENSG00000122728.6	TAF1L	protein_coding	chr9	3.45585	3.94449	3.71599	3.30172	4.22879	3.37837	4.86381	3.55028	3.70971	3.40288	3.5787	3.7702	3.71177	3.68118	4.2125	3.52364	4.0461	3.23616	3.43141	2.93829	4.05365	4.04942	3.04306	3.56374	3.6461	4.21752	3.62735	3.6444	4.15451	4.13233	3.32762	2.92081	3.58504	3.20053	3.59299	3.99334	3.21706	3.56846	3.89658	3.87975	4.21585	3.54111	3.53169	3.32393	3.72233
1553013_at	ENSG00000155052.14	CNTNAP5	protein_coding	chr2	3.1672	3.68723	3.79964	2.93651	4.08168	3.93531	5.01411	3.36196	3.26699	4.33316	4.0505	3.79019	3.27138	2.97618	3.58687	3.8831	3.52719	3.12103	2.68677	4.30083	3.63729	3.31804	3.23052	3.5273	2.92857	4.14643	3.56191	3.16419	3.58389	3.83041	2.89607	2.73918	3.69014	2.83933	4.31164	3.70946	2.98866	3.32575	3.93271	2.91903	5.0227	3.00472	3.06621	3.34256	3.89314
1553015_a_at	ENSG00000160957.12	RECQL4	protein_coding	chr8	5.30953	6.05149	6.04885	5.48374	5.70469	5.58596	6.30881	5.22847	5.38565	6.11242	5.94196	6.04953	5.4529	5.25521	6.41693	5.87751	5.54257	5.0131	6.11949	6.52885	6.20236	6.50629	5.92246	6.29971	5.7807	6.27119	5.5072	5.3017	5.86397	6.05264	5.24784	5.61278	6.43478	5.58567	6.95028	5.50062	5.46457	5.6654	5.69491	5.27785	6.7547	5.97951	5.98436	5.76857	6.20471
1553016_at	ENSG00000173567.14	ADGRF3	protein_coding	chr2	3.99617	4.89475	4.70608	3.9352	4.81129	4.91693	5.16155	3.2844	3.8988	4.44075	4.1411	4.50201	3.86857	3.72432	3.85974	3.94242	5.10038	3.60801	3.80469	4.89432	4.35824	4.19872	4.24832	4.08398	3.48177	4.39598	4.6352	3.7239	3.90156	4.13097	2.94482	3.78674	4.17723	3.39879	4.60894	3.89417	3.87789	4.06676	4.41839	3.81213	4.52987	3.69737	3.87825	3.64338	4.05601
1553019_at	ENSG00000149488.12	TMC2	protein_coding	chr20	3.09893	4.92298	4.72199	3.85633	4.10887	4.90349	5.57182	3.51423	3.70245	4.27435	3.80074	4.53383	3.72855	3.4023	4.16977	4.15422	3.89211	3.50691	3.61677	4.20554	4.33267	4.07724	4.20373	4.30759	3.27797	5.84847	4.65141	3.64482	4.23241	4.18234	3.28759	3.41798	5.94997	3.40487	5.53176	4.06943	3.33942	3.93611	5.36344	3.35979	5.54485	3.35468	3.50216	3.35516	4.38186
1553020_at	ENSG00000226746.2	SMCR5	antisense	chr17	5.85309	5.89298	5.6525	5.72981	5.97811	6.39327	6.007	4.9179	5.56263	5.66775	6.32468	6.30688	5.85146	5.92921	5.74539	5.85454	5.45943	5.83963	5.78216	5.78001	6.33521	5.38671	5.56313	6.15586	5.69334	6.59923	5.74398	5.48405	6.48027	5.48153	5.65436	5.68457	6.18376	5.40148	6.66375	5.851	5.65627	5.83622	6.20678	5.68731	6.41659	6.13898	6.06458	5.55872	6.44087
1553021_s_at	ENSG00000185963.13	BICD2	protein_coding	chr9	5.96124	5.36367	5.28144	6.21779	7.58161	5.76077	5.44283	5.88692	5.47672	5.51199	6.61583	5.56251	6.65855	6.03657	7.67889	5.74325	6.00642	5.66282	6.68372	6.22509	7.13722	7.42067	6.04082	5.81215	6.29208	5.68414	5.58514	5.79288	5.77648	5.82328	7.46847	6.14577	5.68904	6.88085	5.74758	5.30322	5.96232	6.91637	5.32659	6.10323	5.18996	7.21294	6.53835	6.49614	6.26957
1553022_at	ENSG00000141946.1	ZIM3	protein_coding	chr19	2.78466	3.06839	3.11392	2.64161	3.76597	3.01602	2.95102	2.58501	2.64924	3.15869	3.06889	2.75481	2.67152	2.55387	3.18077	2.77737	2.86797	2.67806	3.03442	3.02448	2.9014	2.99837	3.06993	2.78766	2.71616	3.01351	2.55117	3.09604	2.53829	2.73767	2.77154	2.67857	2.97264	2.62582	2.73709	3.00628	2.5779	2.6222	2.74935	2.70635	2.73529	2.55688	2.61841	2.78385	2.66154
1553023_a_at	ENSG00000255346.9	NOX5	protein_coding	chr15	3.28971	3.87374	3.70461	3.26366	4.25142	4.25679	4.58346	3.69488	3.64058	3.38806	3.67629	4.17844	3.3776	3.44338	4.42133	4.13265	4.32347	3.64433	3.71814	3.66767	4.65504	3.42661	3.72061	3.82267	3.24893	5.16248	3.7867	3.21523	3.81626	3.83476	3.38194	3.6203	4.33265	3.26357	4.37324	3.9774	3.4555	3.78209	4.08338	3.39723	4.59975	3.25607	3.94543	3.57898	4.08321
1553024_at	ENSG00000232307.1	DAOA-AS1	antisense	chr13	2.69046	3.07546	2.74088	2.63312	3.21426	3.09374	3.0872	2.55548	2.53393	3.72877	2.7467	2.76404	3.36906	2.38769	2.67544	2.90298	3.00433	2.55631	2.59301	2.9452	2.54736	2.66908	3.15738	2.61729	2.51596	2.90016	2.60836	2.9682	2.77536	2.8574	2.55539	2.5357	2.83806	2.65986	2.61374	2.48485	2.51801	2.61836	2.62806	2.91825	2.906	2.71241	2.77056	2.80795	2.70245
1553027_a_at	ENSG00000102271.13	KLHL4	protein_coding	chrX	3.82943	4.06738	4.2321	3.10545	3.56019	3.75628	3.97874	2.87353	3.38373	3.38291	3.51591	3.96242	2.78327	3.6082	3.41309	3.6763	3.54402	3.60006	3.16494	4.08973	3.59543	2.94904	3.12973	3.85963	3.30987	4.18079	3.24028	3.31834	3.52646	3.79339	3.12852	3.49262	3.76954	3.03168	4.43801	3.62987	3.36252	3.09374	3.99327	3.05623	3.66633	4.14404	3.50939	4.39182	3.26489
1553028_at	ENSG00000175697.10	GPR156	protein_coding	chr3	4.1681	5.17415	4.59619	4.69618	4.81892	4.93792	5.12926	4.67257	4.30712	5.28453	5.31489	5.10482	4.17856	3.88621	5.02285	4.68587	4.75865	4.51884	4.33133	5.08152	5.34104	5.20586	5.09033	4.78486	4.46753	4.93137	4.53008	4.80178	4.68633	4.87733	4.47868	4.34355	5.05812	4.56574	5.56319	4.7161	4.21981	4.63469	5.29139	4.48069	4.90854	4.33844	4.61662	4.45827	4.81468
1553030_a_at	ENSG00000139531.12	SUOX	protein_coding	chr12	7.85358	7.08769	6.77427	8.11821	8.03711	6.46059	7.28426	6.94969	7.31475	6.06588	6.45583	6.74841	6.93491	7.50855	7.23305	7.17692	7.1199	7.93332	7.28573	6.14371	5.90229	6.59872	6.25334	6.68387	7.37223	6.73773	7.47285	6.71823	6.86083	6.57367	7.48458	7.151	6.65004	7.36242	6.9099	6.88265	6.88819	7.10645	6.89381	6.91667	6.60207	7.5762	6.86801	7.13731	7.17156
1553032_at	ENSG00000164509.13	IL31RA	protein_coding	chr5	4.95677	4.43346	4.70405	4.76846	4.34621	4.90994	5.45466	3.67008	4.28732	4.27312	4.20436	4.45897	4.50117	3.87248	4.90421	4.36929	4.34904	4.31286	3.92263	4.5648	4.73995	4.41028	3.88277	4.20054	3.75791	4.80787	3.84783	4.2222	4.07352	4.75466	3.48045	3.94356	4.57959	3.96537	5.63528	4.61143	4.05905	3.97617	4.43346	4.15223	4.57991	4.77702	4.33342	4.33535	4.23926
1553036_at	ENSG00000164393.8	ADGRF2	protein_coding	chr6	4.41645	4.9054	5.29023	5.1346	4.67984	4.845	5.19064	4.2641	4.46324	4.49579	5.18239	5.49819	4.66717	4.36781	5.00713	4.59848	5.01527	5.09147	4.16787	5.52115	5.10117	4.39431	4.70711	4.73443	4.15223	5.38482	4.51273	4.18151	4.76069	4.38047	4.19944	4.32174	5.07838	4.23147	5.29739	5.44552	3.99653	4.4525	5.27036	4.29613	4.85672	3.72354	4.23848	4.21108	4.53936
1553037_a_at	ENSG00000157152.16	SYN2	protein_coding	chr3	4.47609	5.34102	4.42503	4.5643	4.92225	5.18774	5.35509	4.2657	4.76832	5.48339	3.33097	5.22654	5.46795	4.64258	5.14793	4.23463	4.93046	4.34474	4.33953	4.55445	6.54734	4.24148	4.48421	4.51297	4.19695	5.46823	4.43198	4.66898	4.48258	4.66329	4.1038	5.12505	4.90272	4.2933	5.32094	4.67094	4.62102	4.87586	5.56074	4.55569	5.20686	4.24748	4.69376	4.14353	4.57437
1553039_a_at	ENSG00000146926.10	ASB10	protein_coding	chr7	5.93913	7.03331	6.82679	6.82454	7.37499	7.91013	7.34055	5.90391	6.19237	7.03043	7.12555	6.95889	6.52101	6.73753	6.40115	6.81464	6.84514	6.80568	6.38495	7.43795	7.13722	6.79852	7.08254	6.7117	5.70677	6.79485	6.51051	6.75031	6.4246	6.62943	5.81772	5.99154	6.88937	6.0931	7.43347	6.63878	5.78559	6.39082	6.87554	6.18182	7.21523	5.78963	6.33031	6.13207	6.57372
1553042_a_at	ENSG00000167604.13	NFKBID	protein_coding	chr19	4.54335	5.64209	5.18006	4.90683	5.45394	4.95812	5.94357	4.68221	4.58791	4.40875	5.10193	5.7885	5.13886	4.98053	5.74249	5.18731	4.98344	4.70736	4.77518	4.59571	5.26551	4.99967	5.43378	4.81673	4.12246	5.54538	5.3769	5.08815	5.00116	4.80023	4.2128	4.41467	5.38121	4.49018	5.79394	4.78878	4.31693	4.89228	5.59615	4.50921	5.39106	4.75926	4.78685	4.6986	4.8746
1553043_a_at	ENSG00000186074.18	CD300LF	protein_coding	chr17	3.62782	4.73065	5.2111	3.65665	4.11561	4.50637	5.03085	4.05896	4.08973	4.10916	4.019	5.11352	4.04205	3.57406	3.98439	4.25664	6.18416	3.77571	6.09973	4.15167	3.63304	3.80962	3.44126	4.36556	3.63173	5.43755	3.80724	3.9985	4.6194	4.90257	2.96897	4.65288	4.59953	4.04681	4.71834	4.33556	3.7205	3.67962	4.77119	4.16559	4.25046	3.76807	4.48817	6.7636	4.63667
1553044_at	ENSG00000135355.3	GJA10	protein_coding	chr6	3.60397	4.81446	4.23881	4.12064	4.04469	4.42401	5.47135	3.7723	4.00562	3.62219	4.49047	5.3848	4.14897	4.19035	4.67402	4.32106	4.75975	3.92047	3.70095	4.86568	4.57424	3.27951	3.71473	4.4872	3.84622	5.35053	4.10288	4.3541	4.6177	4.21007	3.90649	3.82282	4.99705	3.82093	4.87855	4.52717	3.44642	4.35868	4.63515	3.78934	3.9082	3.46178	4.15803	3.75195	4.02192
1553045_at	ENSG00000143816.7	WNT9A	protein_coding	chr1	4.2785	5.70454	5.51831	4.31847	4.50255	5.8381	6.21804	4.35395	4.51982	3.80084	5.23148	5.65215	4.6744	4.72072	5.59559	5.35183	4.84844	4.33163	4.7206	4.92691	5.57997	4.81639	5.31304	5.00768	4.08487	6.06064	5.01607	4.83948	5.11259	4.64324	3.77467	4.3402	5.71838	4.47238	5.91665	4.92436	4.57141	4.90207	5.43673	4.1697	5.25037	4.68974	4.89712	4.56267	5.0019
1553051_s_at	ENSG00000177947.13	ODF3	protein_coding	chr11	5.45752	6.34975	5.98315	5.97921	6.18773	6.86587	6.95935	5.42138	5.54024	5.88668	6.06691	6.79739	5.89585	5.78307	6.17608	5.92812	6.26505	5.70609	6.34481	6.34585	6.27351	6.07309	6.06485	5.85846	5.73322	6.40898	6.11813	6.59301	6.05275	6.22108	5.05425	5.49017	6.49762	5.48507	6.74018	5.97553	5.78567	6.15083	6.80788	5.79221	6.82973	5.29217	5.98401	6.30152	5.89308
1553052_at	ENSG00000168634.4	WFDC13	protein_coding	chr20	5.21664	5.93745	5.76371	5.29811	5.53635	5.27369	6.01268	5.11464	5.32212	5.59564	5.42632	5.70229	5.26645	5.17865	5.44064	5.53192	5.85586	5.05898	5.46592	5.8247	5.92755	5.60103	5.37898	5.26166	5.18238	5.92846	5.56463	5.10766	5.4039	5.53012	4.83548	5.16465	6.05357	5.20673	6.25123	5.43766	5.12335	5.42034	5.72477	4.96304	5.31343	5.13774	5.27576	5.10273	5.45201
1553055_a_at	ENSG00000166750.9	SLFN5	protein_coding	chr17	8.68875	7.47812	6.9378	9.12642	7.67328	8.56444	7.07823	8.5713	8.86868	6.41873	6.71651	6.10119	6.79052	8.36075	6.51645	7.06739	8.70199	8.19556	7.98225	5.40245	7.30739	7.7016	5.98697	7.96747	8.16626	6.32764	8.55555	5.71925	8.89127	6.62745	8.96467	8.9032	6.79849	8.19549	5.66782	7.37038	7.89529	7.1895	6.81428	9.31717	6.59269	8.022	8.02183	7.52145	7.21256
1553057_at	ENSG00000166634.6	SERPINB12	protein_coding	chr18	3.38311	3.95685	3.84264	3.52212	3.97094	5.19365	4.73154	3.2823	3.6747	4.01742	4.04412	4.21947	3.86841	3.4201	4.17887	3.84366	3.81903	4.2833	3.50382	5.13006	4.76304	4.05223	3.9214	3.56017	3.03064	4.59006	3.62757	3.57373	3.87726	3.87764	3.5821	3.37996	4.12948	3.30951	4.14404	3.92438	3.76032	4.12296	4.2635	3.58235	4.13438	3.43909	3.64847	3.93455	3.69391
1553058_at	ENSG00000179855.5	GIPC3	protein_coding	chr19	5.02081	5.65833	5.3243	5.0496	5.62408	6.46346	6.36049	4.85807	5.13165	5.86772	5.48362	5.8997	4.77607	5.47329	5.60944	5.40373	6.02892	4.54378	5.17867	5.78363	5.31975	6.53274	5.25556	5.97659	4.85742	6.06303	5.4734	4.9482	6.36497	5.44588	5.31153	5.72693	6.06008	5.32375	6.62788	5.23053	4.77423	5.04483	5.82065	5.77566	5.8113	4.73326	5.30766	5.43114	6.0738
1553059_at	ENSG00000159527.3	PGLYRP3	protein_coding	chr1	3.1672	4.6577	3.85441	3.7769	3.46186	3.71074	5.2939	3.49133	3.42292	3.58988	3.55825	4.0906	3.35539	3.5392	3.87578	4.24907	3.6888	3.12053	3.24188	3.65456	3.66281	3.4191	3.66809	3.78969	2.63689	5.76883	3.74285	3.65181	3.83676	4.2495	3.15254	3.22029	4.80919	3.22408	5.30913	3.86837	2.87953	3.50721	4.61489	3.55625	4.38455	2.72541	3.62906	3.60659	4.11137
1553060_at	ENSG00000147613.7	PSKH2	protein_coding	chr8	3.79327	5.59489	5.52091	4.19597	4.11638	4.68938	6.14335	4.37519	4.2455	4.84963	5.09837	5.06805	4.98127	4.30742	4.80809	5.733	5.05927	4.54462	4.40386	5.00341	5.3441	4.45575	4.81593	4.98723	4.02826	6.43936	4.63736	4.20315	5.30925	4.7164	4.03185	4.23833	6.15381	4.25753	6.37516	5.06936	3.98991	4.54387	5.91347	3.79336	5.46841	3.6218	4.58701	4.32118	5.04459
1553062_at	ENSG00000124003.12	MOGAT1	protein_coding	chr2	4.15605	5.25177	4.70861	4.48985	4.37675	4.65427	5.61223	4.16918	4.38205	4.28672	4.80037	4.72719	4.68815	3.94429	4.60315	4.53877	5.23282	4.70862	4.36166	3.93823	4.49357	4.22825	4.48625	4.20651	3.93501	5.9046	4.39964	5.45194	4.74637	4.88377	4.21103	3.80659	5.06286	4.18362	5.48873	4.70874	4.07268	4.20263	4.7925	4.28232	5.42343	3.96921	4.32157	4.02507	4.26473
1553063_at	ENSG00000155269.11	GPR78	protein_coding	chr4	5.27473	6.38417	6.05403	5.65688	6.5269	5.61553	6.7931	5.49655	5.4493	6.05931	6.03363	6.53477	5.9152	5.46374	5.83265	5.83799	5.7696	5.38256	5.67657	6.66454	6.33094	5.97314	5.81698	5.66005	5.21026	6.36577	5.53125	5.42019	5.8396	5.77741	5.5627	5.30403	6.51779	5.59848	6.96695	5.44875	5.12993	5.81963	6.00097	5.2791	6.21756	5.35736	5.93809	5.50149	5.8385
1553066_at	ENSG00000237110.2	TAAR9	protein_coding	chr6	2.84516	3.55178	3.26902	2.73062	2.95777	3.58889	3.27286	2.75873	2.92581	4.28634	3.39333	2.97389	2.78256	2.56709	3.07168	2.89815	2.7897	2.99742	2.51063	3.6721	3.6753	3.15451	2.9731	3.01214	2.67497	3.61424	2.62165	2.76196	2.74878	3.27201	2.72597	2.95912	2.7049	2.67353	3.05182	3.43537	2.94026	2.79077	3.11691	3.04472	3.78396	2.61278	2.84914	2.89846	2.69425
1553069_at	ENSG00000185658.13	BRWD1	protein_coding	chr21	3.01161	3.32728	3.2226	2.94188	3.18056	4.609	3.33244	2.79401	2.76525	4.06684	3.27969	3.08729	2.68743	3.07483	3.58325	2.94615	4.43378	2.86363	3.05675	3.24445	3.85264	3.1767	3.21562	2.95275	2.86171	3.05095	2.88052	2.82734	3.06111	3.22813	2.74167	2.57199	3.01114	2.69285	3.40115	3.25712	3.3046	3.34353	3.12127	2.91924	3.31529	3.23484	3.0123	3.01469	2.85524
1553070_a_at	ENSG00000164591.13	MYOZ3	protein_coding	chr5	8.13931	5.61784	5.10747	9.2256	6.27631	7.62744	6.22494	4.91179	6.71743	5.96123	5.68853	6.05906	5.40328	7.71479	5.56631	5.35577	5.6737	8.84242	4.614	7.06826	5.86567	5.98033	5.32958	5.44785	4.57471	5.62955	5.44942	5.5725	5.28353	5.79788	5.13713	4.55949	5.96144	5.26486	5.86381	5.0673	5.36446	5.48102	6.02076	6.02048	6.01284	4.7981	5.30766	5.30184	5.2757
1553071_a_at	ENSG00000164591.13	MYOZ3	protein_coding	chr5	8.08346	5.64926	5.39957	8.97757	5.5445	6.84095	6.15245	4.5624	7.36471	5.65604	6.16368	5.7953	5.74832	7.94633	5.95328	6.03587	5.449	8.7093	4.95273	5.81694	5.99585	5.26635	5.40502	4.66005	4.19502	6.13753	5.47854	4.73295	5.22135	5.38876	4.30847	4.34889	5.87349	4.80791	5.91432	5.31283	4.58173	5.37552	5.88994	6.01356	5.83279	4.21668	5.22828	4.75669	5.15273
1553072_at	ENSG00000163141.18	BNIPL	protein_coding	chr1	3.476	4.17497	4.28243	3.52636	4.31333	4.04017	4.40694	3.491	3.75567	4.09315	4.10945	4.37571	3.74942	3.56756	4.11533	3.86087	3.81407	4.07597	3.64362	4.55944	3.83098	3.93075	4.24268	3.65759	3.58043	4.52254	3.90383	3.96952	3.85865	3.83784	3.53461	3.34311	4.50838	3.58082	4.83948	3.78351	3.33571	3.93741	4.19287	3.67444	5.06983	3.56524	3.40348	3.63151	3.77291
1553074_at	ENSG00000165192.13	ASB11	protein_coding	chrX	8.56283	5.27811	4.91772	9.26665	5.33015	5.07006	4.93058	4.372	8.17608	5.09408	4.86816	5.07549	4.89303	9.44358	5.17718	5.129	5.32157	9.90488	4.46247	4.67246	5.33015	4.88089	4.92219	4.77798	4.24339	5.82254	5.21076	5.09441	4.58893	4.94519	4.36138	4.23047	5.29478	4.50857	5.23532	4.74345	4.3944	4.73054	4.83017	4.31567	4.9131	4.26768	4.62741	4.56802	4.5969
1553075_a_at	ENSG00000181355.20	OFCC1	protein_coding	chr6	2.23229	2.31648	2.47515	2.36189	2.8848	2.84295	2.27603	2.23328	2.28117	3.31289	2.39728	2.52532	2.53131	2.7016	2.61573	2.38548	2.49617	2.24088	2.70506	3.00391	2.52762	2.70089	2.6429	2.48026	2.26345	2.7539	2.39823	2.53424	2.47717	2.50791	2.27801	2.42793	2.49579	2.32925	2.62702	2.50595	2.49227	2.45583	2.41254	2.4642	2.44876	2.38898	2.51168	2.65126	2.35433
1553076_at	ENSG00000181355.20	OFCC1	protein_coding	chr6	2.99253	3.60663	3.70955	2.9715	4.05124	3.76938	4.0529	3.08886	3.39197	4.23135	2.94442	3.82346	3.17963	2.92065	3.53627	3.34983	3.54188	3.04869	2.98955	4.08815	3.66643	3.1294	3.22846	3.16576	2.76683	4.15639	3.36779	3.45123	3.27616	3.12028	2.92025	3.02695	3.1425	3.00259	3.62387	3.46257	2.82588	3.1127	2.94544	2.90031	3.68366	3.0368	3.07395	3.10369	3.17985
1553077_at	ENSG00000170426.1	SDR9C7	protein_coding	chr12	4.94444	5.29425	5.69611	4.73261	5.5103	4.609	6.29045	4.6447	4.66474	5.1073	4.97229	6.28285	5.08968	4.69616	5.39021	4.97535	5.14675	4.57557	4.63554	5.27538	5.41949	5.29794	5.24035	4.64168	3.98757	5.87859	4.95497	5.05025	4.86337	4.74724	4.39552	4.72081	5.16954	4.54654	6.05084	5.28385	4.73546	4.7997	4.77852	4.59408	5.75669	4.5326	5.24761	4.51627	4.72998
1553080_at	ENSG00000234124.6	CSN1S2AP	unitary_pseudogene	chr4	3.34031	3.60204	3.32483	3.19681	3.89727	3.13292	3.37283	3.02175	3.34691	4.23598	3.61429	3.78126	3.18995	3.45498	3.4374	3.37949	3.51002	2.96294	3.07405	4.59358	3.68778	3.05064	3.8667	3.38348	2.89381	4.40927	3.28092	2.9959	3.6899	3.36387	2.77721	3.01131	4.43607	3.08481	3.68498	3.67628	3.27594	3.08011	3.79774	3.29356	4.1627	2.99041	3.32123	3.57898	3.50326
1553081_at	ENSG00000168703.5	WFDC12	protein_coding	chr20	5.15822	6.29986	5.63821	5.04895	4.39959	6.12957	7.01687	5.02734	5.09631	5.02994	5.1656	6.03972	4.34634	4.77725	5.30606	5.98989	5.64615	4.72275	4.55871	5.42293	4.94738	4.68534	4.66717	5.14872	4.66524	6.77871	5.74561	4.62875	5.8622	5.33744	4.37445	4.83046	6.33727	4.95091	7.17892	5.65772	4.29055	4.98222	6.15733	4.90095	7.17764	4.55073	5.06888	4.69998	5.45309
1553082_at	ENSG00000127377.8	CRYGN	protein_coding	chr7	6.01086	7.29477	6.24985	5.91769	6.56309	6.93369	7.25893	5.65427	5.90426	5.4806	6.0322	6.98093	6.35347	5.865	6.26561	6.26403	6.39881	5.48846	5.93627	6.13653	6.92203	5.94972	5.72195	6.30029	4.6585	7.48675	6.17951	5.97394	5.9424	6.26221	5.18551	5.41563	7.25811	5.55413	7.24517	6.04501	5.79629	6.24027	6.62037	5.84593	6.69762	5.52213	5.96303	5.78118	6.27492
1553083_at	ENSG00000147202.17	DIAPH2	protein_coding	chrX	3.96869	4.25603	4.81073	3.7084	5.19283	3.7338	5.88078	4.40709	4.28457	4.82632	4.46332	5.53739	3.31797	4.22199	6.32034	5.28343	3.64838	3.9579	3.76033	4.09056	4.34045	3.91511	3.82025	4.15593	3.75186	5.66471	3.67229	3.71978	4.93342	5.0218	3.69969	3.966	4.89654	4.38356	5.38429	4.51633	3.60722	3.89008	4.85676	4.15223	5.53489	3.58152	4.43393	4.57365	5.13908
1553084_at	ENSG00000174448.8	STARD6	protein_coding	chr18	3.46226	4.04894	4.28522	3.4926	3.97168	4.70339	4.42302	3.62136	3.54612	4.17106	3.64112	4.48057	3.80991	3.30581	3.64139	4.74764	3.49913	3.50691	3.57373	4.41588	4.77323	3.80124	4.66717	3.96381	3.23706	5.07698	3.81833	3.31885	3.92508	3.4249	3.16108	3.46732	4.06678	3.50349	4.05854	3.74126	3.43394	3.8009	3.69282	3.81348	4.62901	3.19014	3.33807	3.34693	3.74072
1553086_at	ENSG00000171987.1	C11orf40	protein_coding	chr11	3.10984	3.45434	3.39776	3.14998	3.93037	3.76938	3.5938	2.88808	3.05558	2.87605	3.38879	4.03011	3.07061	2.71644	3.23223	3.02549	2.88225	2.8532	2.79258	3.76378	3.72856	2.92966	2.97858	3.06493	2.65234	4.98118	3.37653	3.03402	3.15703	3.14845	2.74999	2.6178	3.66119	2.89423	4.35907	3.20555	3.18242	2.95614	3.37893	2.4574	3.58431	2.68597	2.76469	3.18006	2.99102
1553087_at	ENSG00000280197.1	C18orf12	TEC	chr18	3.03753	4.37371	4.23833	3.38331	3.51806	3.11874	4.09715	3.38904	3.0254	3.43149	4.60394	3.56994	3.74404	3.17525	3.23976	4.25142	3.91261	3.00511	3.44054	3.0713	3.41055	3.06638	3.42245	3.18693	3.58044	3.64453	3.69727	3.073	3.2832	3.49018	3.38373	3.20283	3.64067	3.58003	3.46963	3.79149	3.42761	3.5695	3.40065	3.09843	3.49948	3.08012	3.32305	3.00432	3.36649
1553088_a_at	ENSG00000153094.21	BCL2L11	protein_coding	chr2	5.70216	5.9153	5.50787	6.4101	4.99484	6.13434	5.42974	5.28247	5.89325	5.39938	5.10711	5.3591	5.83944	5.56439	6.31946	6.08775	5.30894	6.15043	5.01929	4.7473	5.02038	7.88335	5.25553	5.52247	5.67791	5.53471	5.84261	5.46539	5.76397	5.37471	5.33386	6.02001	6.32825	6.21247	5.76362	5.15745	5.77062	5.82876	5.7695	5.84591	4.23348	6.64248	5.86227	6.40741	5.58288
1553089_a_at	ENSG00000101443.17	WFDC2	protein_coding	chr20	3.53559	5.04027	4.85185	3.86227	4.25142	4.20824	6.0968	4.40145	4.19496	4.06044	4.89459	5.28781	5.27409	3.88458	5.18058	5.46948	4.83838	3.83482	4.29052	4.7321	5.29123	5.03576	5.24528	4.67743	4.03882	5.85571	4.75083	4.65784	4.79491	4.31043	4.13626	3.87534	5.72056	4.04956	6.011	4.45835	3.71231	4.3819	5.50559	3.97325	5.46704	4.06839	4.6768	4.52961	4.80383
1553093_a_at	ENSG00000180483.6	DEFB119	protein_coding	chr20	4.07495	5.35112	4.88543	4.1509	4.15177	4.95422	6.11933	3.94921	4.17736	4.88675	4.50436	4.91468	4.01548	3.80545	4.53117	5.04521	4.47624	3.76657	3.64732	5.22469	4.78603	4.64928	3.99787	4.07337	3.53422	6.3973	4.27764	3.95963	4.72564	4.76558	3.2225	3.99071	5.45035	3.50035	5.90221	4.40958	4.14289	4.29719	5.26353	3.76818	5.99707	3.64913	4.46484	3.87026	4.37895
1553094_at	ENSG00000176358.15	TAC4	protein_coding	chr17	6.6332	7.73855	8.01421	6.60419	6.84263	6.11799	8.37284	6.43102	6.56841	6.78313	6.21453	7.84455	5.32733	6.45706	7.2621	8.07728	7.14519	6.07694	6.93629	7.10523	7.65987	6.37077	6.21803	6.93069	6.19366	8.28123	7.26047	6.37361	7.16057	7.49907	5.72848	6.14903	8.03947	6.10877	8.54747	7.22155	6.29614	6.70215	7.69144	6.45872	7.77163	5.62777	6.65467	6.27587	7.40377
1553096_s_at	ENSG00000153094.21	BCL2L11	protein_coding	chr2	6.54569	5.57827	4.53876	6.10414	4.61803	6.50056	5.45447	5.80946	6.37444	4.47728	4.42237	5.111	5.79571	6.11073	6.29907	5.51772	5.66797	7.25512	5.38904	5.02352	5.37781	4.50882	4.36119	6.85718	6.13032	5.62676	5.83674	5.75261	5.50161	5.12066	5.96496	5.93598	5.67282	5.60492	5.35844	5.31873	5.84426	5.52597	6.19006	6.49639	4.30799	6.27167	5.14416	5.36883	5.35469
1553099_at	ENSG00000221944.4	TIGD1	protein_coding	chr2	7.84723	5.70902	6.32572	7.0069	4.50043	5.35973	6.14838	6.13988	7.36137	6.18853	4.87732	6.04848	5.97789	7.19649	5.56109	6.26742	5.48335	7.30468	7.87525	6.04637	8.30839	4.02672	8.74165	5.946	6.44681	5.85217	6.58523	7.11477	5.64297	5.66545	6.50131	6.5742	5.93985	6.54589	6.00382	6.37757	6.36063	6.15158	5.11448	5.9174	6.15513	7.10705	6.92427	7.47835	6.92461
1553101_a_at	ENSG00000091542.8	ALKBH5	protein_coding	chr17	9.46856	5.84209	5.78963	9.5667	10.3522	7.09015	6.43977	7.91654	8.19624	7.44197	7.17548	5.36002	8.25961	9.0477	7.98257	6.78919	5.91408	9.60246	7.3791	7.19658	6.51049	8.50149	5.83025	7.14942	7.78161	5.85282	7.39316	7.53743	7.031	7.22237	8.07561	7.51437	6.73334	8.0112	6.2732	6.35426	7.66272	8.41616	6.37063	7.45152	6.06219	8.97583	7.37904	8.37725	7.07153
1553102_a_at	ENSG00000198624.12	CCDC69	protein_coding	chr5	8.99026	6.9548	5.54442	9.35795	7.47582	7.51712	6.05801	7.95607	9.25909	5.97593	5.63905	5.93278	5.84198	9.55384	5.59566	6.57945	6.88787	9.75622	6.90171	8.12231	5.7377	7.53539	7.14738	6.25893	7.26465	5.47728	6.84395	5.36736	7.9967	6.06977	8.57489	7.62953	5.79892	7.33763	5.19755	7.17412	6.60902	5.4622	7.79154	7.82116	6.28881	5.48626	7.15155	5.4837	6.85987
1553105_s_at	ENSG00000046604.12	DSG2	protein_coding	chr18	4.88361	4.59526	4.41084	5.03993	4.56081	5.39347	4.42067	4.10618	5.12484	7.47192	7.37009	4.51406	5.28727	4.61093	4.62247	5.62263	4.22946	4.03112	4.3212	4.65051	5.033	4.51468	3.99494	5.03246	7.4445	5.60058	5.3198	4.03914	5.10759	6.75998	4.42046	6.24565	4.83311	4.18735	5.04321	4.53818	6.25767	5.47052	5.84138	4.92277	4.44447	8.18648	3.78886	8.36862	6.12913
1553106_at	ENSG00000181904.8	C5orf24	protein_coding	chr5	4.08076	3.03488	2.718	3.38122	3.04453	4.61278	2.93243	4.50784	3.31349	4.5717	3.62701	2.95799	3.48736	3.71072	3.46755	3.04037	2.94236	3.78614	3.84059	3.80239	2.68279	3.44618	3.67215	3.49127	4.45253	2.50638	3.13242	4.10763	3.82933	4.05057	5.56589	4.48193	3.00214	4.34744	2.7451	3.82301	4.14889	5.01923	2.75038	4.59463	2.62549	6.06752	4.39187	4.26379	3.42075
1553108_at	ENSG00000181904.8	C5orf24	protein_coding	chr5	7.67946	7.07613	6.27446	7.42466	8.15638	7.43	6.25066	8.13844	7.22333	8.1963	7.79571	7.1606	7.60313	7.46532	7.71018	6.91568	6.61114	7.13321	7.69519	7.97228	7.38391	7.61649	7.54465	8.1071	8.26006	6.48917	7.58955	7.41438	7.97468	7.90536	8.63742	8.34639	6.75784	7.98871	6.01866	7.66734	8.00067	8.01218	7.38336	8.19415	6.85324	8.6114	7.7861	8.27386	7.37579
1553111_a_at	ENSG00000165572.7	KBTBD6	protein_coding	chr13	4.62263	3.70002	3.89247	4.5731	4.1892	5.29561	3.75126	4.60331	3.82824	4.21052	3.78317	3.80661	3.24837	4.14539	4.04743	4.33809	3.21877	4.17317	4.03936	4.55521	4.05499	3.78317	3.91907	4.05243	4.31387	3.9582	3.78317	5.24854	3.4784	3.68345	4.75348	4.56904	3.79758	3.95296	4.08844	4.03167	4.32999	4.64891	4.23767	4.38346	3.716	5.56614	3.71742	4.17076	3.64947
1553112_s_at	ENSG00000132964.11	CDK8	protein_coding	chr13	6.65699	5.81339	5.64672	6.15788	4.95357	6.56059	6.34318	6.20378	6.43082	5.12141	5.41086	5.61075	6.44878	6.12711	6.66263	5.8832	5.57202	7.1693	5.78959	5.83398	6.57467	4.83003	5.20855	6.37925	6.22128	5.83539	6.15039	5.36149	5.86466	6.1952	6.76266	6.44729	6.52226	6.32672	6.44573	6.13788	6.64019	6.4659	5.49077	6.24856	5.84141	6.81071	5.76539	5.99467	5.96749
1553113_s_at	ENSG00000132964.11	CDK8	protein_coding	chr13	5.00608	3.83983	4.24405	4.45815	6.00074	5.96916	3.94378	5.17852	5.37838	4.42557	2.8481	3.53789	4.21538	4.89459	3.25453	3.60335	3.9127	5.59572	4.16358	5.90761	3.65445	5.87863	3.07382	4.76643	5.05332	3.42055	4.36252	5.41393	4.23369	4.43886	5.1226	5.36075	3.34664	4.74667	3.1095	4.26347	4.61483	4.93098	3.62896	4.56726	3.44568	5.71828	4.66593	5.97622	4.07111
1553114_a_at	ENSG00000101213.6	PTK6	protein_coding	chr20	2.90773	3.70977	3.48894	3.11235	3.44729	2.87075	3.60211	3.57898	3.3159	3.69885	4.08069	3.93252	3.57113	3.09322	3.87128	3.72913	3.62559	3.12288	3.26033	2.79894	3.69121	3.2549	3.70015	3.36765	3.24394	3.77961	3.53631	3.11955	3.31683	3.59846	3.38373	3.22528	3.66988	2.9594	3.70722	3.90113	3.51086	3.44694	4.4599	3.23757	3.61997	3.17248	3.65232	3.158	3.69431
1553115_at	ENSG00000140807.5	NKD1	protein_coding	chr16	5.53715	6.91949	6.97042	5.92816	6.1643	5.26661	7.26775	6.02505	5.8906	6.22113	6.52064	7.02497	5.56414	5.82302	6.65281	6.43029	6.63234	6.0117	6.08111	6.11109	7.16077	6.36139	5.95617	6.42164	5.77747	7.56531	6.4408	6.16348	6.727	6.39239	6.04354	5.7592	7.29855	5.82428	7.7342	6.85379	5.74875	6.22777	7.47106	6.13056	6.94025	5.53118	6.22116	5.82807	6.64517
1553117_a_at	ENSG00000112079.8	STK38	protein_coding	chr6	6.63591	4.35717	3.31449	6.15939	5.28279	6.98096	5.14344	6.25357	4.56068	4.56835	5.87457	3.74336	6.89435	6.00026	5.3461	5.3066	4.45349	6.0593	6.56943	4.02378	6.21266	4.76697	6.90162	5.18721	6.58615	4.1201	5.95693	5.0855	5.55071	6.04856	6.58763	6.53931	5.24148	5.97772	3.65971	4.71777	6.50064	6.44611	5.31561	6.29976	4.07265	6.78872	6.69924	6.39239	5.34787
1553118_at	ENSG00000159445.12	THEM4	protein_coding	chr1	8.70515	7.1053	6.34479	8.43951	7.38957	6.94544	6.76079	7.98543	8.79306	7.84228	4.21752	6.33087	6.28493	8.41261	7.26594	6.71146	6.74201	9.05892	7.90415	6.23401	5.97784	5.17332	8.28305	7.84795	7.93155	7.25232	7.16908	7.4347	7.29133	7.22733	7.25433	7.97742	7.85044	6.97611	6.51769	7.04698	7.70371	7.52814	6.85379	7.12092	7.56515	8.03198	7.53147	7.76343	7.2577
1553120_at	ENSG00000092853.13	CLSPN	protein_coding	chr1	3.72489	3.76366	4.04865	3.30113	3.99083	4.96363	4.84007	3.33858	3.71056	4.13321	3.82275	4.25423	3.49196	3.3582	3.92204	3.55778	3.34553	3.63334	3.71632	4.13668	4.64024	3.94249	3.84511	4.98114	3.84026	4.84194	3.43235	3.46293	4.68193	3.87971	3.11718	4.47967	3.99092	3.56118	4.70409	3.79792	3.44642	3.54341	4.59982	3.49828	4.53813	4.81022	3.58543	3.63334	3.85925
1553123_at	ENSG00000075702.16	WDR62	protein_coding	chr19	4.79923	6.99547	6.86035	5.34425	6.11154	5.31737	7.35344	5.29884	5.46568	5.239	6.05559	7.00591	4.81535	4.98919	7.0541	5.87797	5.54419	4.84218	5.18147	5.42311	6.96098	5.9702	5.0847	5.66074	4.91745	7.47429	6.00256	5.50745	5.97772	5.74954	4.76973	4.97179	7.55335	4.95937	7.14572	6.19997	4.7629	5.4103	7.03019	4.75677	6.15955	4.85535	5.6824	5.03519	6.15087
1553125_x_at	ENSG00000075702.16	WDR62	protein_coding	chr19	4.76024	7.14433	6.73339	5.32307	5.83193	6.14789	7.11194	5.14538	5.4549	5.3973	6.05986	6.45143	5.36653	5.24408	6.42759	6.18945	5.71031	4.96852	5.21584	6.12389	6.23708	5.35706	5.29271	5.68967	4.7396	7.31882	6.06836	5.01248	6.28379	6.08841	4.90541	4.95023	7.19618	4.97081	6.98009	5.85839	4.66986	5.33679	6.99756	5.05018	6.15437	4.57864	5.55425	4.94159	5.73419
1553126_a_at	ENSG00000148482.11	SLC39A12	protein_coding	chr10	3.32295	3.57505	3.98442	3.30009	3.39538	3.8949	3.87091	2.98408	3.1604	4.26794	3.81747	4.01894	3.41744	2.76413	3.33525	3.71459	4.36221	3.09528	2.9944	4.67226	4.12319	3.50557	3.53369	3.46575	2.99615	3.92344	2.90581	3.83393	3.50029	3.35627	2.939	3.08864	3.46852	3.36033	3.18651	3.46372	3.41838	2.96453	3.65787	3.41018	3.07563	3.31763	3.13625	3.26312	2.8493
1553127_a_at	ENSG00000163961.4	RNF168	protein_coding	chr3	8.4953	8.37957	7.70604	8.62587	8.49149	9.13622	8.34329	8.66464	8.73788	7.77531	9.15908	8.36777	9.07622	8.68187	8.84473	8.20665	8.96171	8.52345	8.69462	9.13049	8.72645	7.73932	8.79616	8.66344	8.74573	7.87784	8.39468	8.82193	8.37397	8.51558	8.58979	8.52888	8.5974	8.95427	7.47001	8.56085	9.15411	9.07533	8.7086	8.84194	7.9461	8.78949	8.73448	8.43096	8.63458
1553129_at	ENSG00000165124.17	SVEP1	protein_coding	chr9	4.28094	3.77743	4.28916	4.11637	3.84076	4.13183	4.21705	4.03927	4.17404	4.20004	3.94441	3.92045	3.44751	4.1842	3.82577	3.77503	4.31007	4.03308	3.63241	4.56657	3.9643	3.57503	3.60581	4.41038	3.98964	4.41581	4.10161	3.62643	3.70469	3.85292	3.915	4.35251	4.08273	5.24274	3.67012	4.19376	4.21089	3.5207	4.14529	3.8919	3.97463	3.63648	3.94917	3.61494	3.55983
1553131_a_at	ENSG00000136574.17	GATA4	protein_coding	chr8	4.71217	5.24601	5.10602	4.66841	5.17354	4.83383	5.83609	4.71571	4.39972	4.50018	5.2339	5.33885	4.7171	4.58967	4.95827	4.98248	4.75975	4.44902	4.61628	4.96824	5.34932	4.93932	5.01104	4.76893	4.46026	5.7483	4.47868	4.93507	4.67982	4.86763	4.49573	4.2664	5.7958	4.1689	5.79104	4.81106	4.36724	4.78446	5.26606	4.57852	4.91476	4.0712	4.81594	4.54067	4.95939
1553133_at	ENSG00000147894.14	C9orf72	protein_coding	chr9	4.16682	3.29958	3.27508	3.84142	3.60403	3.41912	2.81375	4.59801	3.87835	3.93901	4.00152	3.37164	4.40309	4.39188	2.87444	3.66657	4.10436	4.1542	4.87166	4.35636	3.34139	3.41912	5.56313	3.18939	3.7346	3.35435	3.58317	4.02103	3.52136	3.40087	4.05914	4.04302	3.41836	4.3398	3.28312	3.43633	4.22	3.15101	3.34864	3.53733	3.01225	3.86148	3.59989	4.41752	2.87315
1553134_s_at	ENSG00000147894.14	C9orf72	protein_coding	chr9	4.0552	3.21068	3.14885	3.35801	4.25142	3.67058	3.15673	4.45526	3.49881	3.64151	3.08973	3.08703	4.65509	3.41227	2.98922	2.9362	3.22739	3.28714	3.88976	3.71459	3.31117	3.10107	4.54049	3.43319	3.36017	3.27824	3.31592	2.99018	3.30814	3.04288	3.22688	3.6455	3.50471	3.72567	3.4614	3.36678	3.68103	3.11821	3.06657	3.74765	3.02536	3.45672	2.99924	3.29266	3.15309
1553136_at	ENSG00000155729.12	KCTD18	protein_coding	chr2	5.59484	6.2613	6.34338	5.70248	5.87701	5.17154	6.41501	5.28185	5.55921	5.78075	6.09048	6.41217	5.56033	5.60333	6.21009	6.35893	6.31359	5.24151	5.68776	5.72868	6.38034	5.91861	6.0008	5.68495	5.4902	6.46122	5.74031	5.83793	5.84445	5.92166	5.21611	5.57108	6.45336	5.70439	6.70993	5.95184	5.53272	5.56538	6.37063	5.36808	6.06573	5.35649	5.61955	5.33068	6.01716
1553137_s_at	ENSG00000172059.10	KLF11	protein_coding	chr2	5.92999	5.89215	5.18167	5.98517	5.84265	6.0231	5.76921	6.21246	5.25607	5.95413	4.80368	5.83103	5.81695	5.29157	5.6482	6.33387	5.55909	5.7663	5.57672	5.78215	5.03413	6.46773	5.69827	6.3311	6.07386	5.40186	6.03864	5.1294	6.57057	5.68591	7.90153	6.49067	5.44317	6.4305	4.99375	6.06569	6.06046	5.68305	5.25247	6.9215	5.91766	6.18773	6.05323	5.80173	6.10078
1553138_a_at	ENSG00000160117.14	ANKLE1	protein_coding	chr19	5.15294	6.18729	5.91251	4.66626	4.76361	4.89162	5.70003	5.0978	5.48878	5.23059	4.81871	5.45566	5.12988	5.49076	4.78969	6.04628	6.40035	5.21884	5.12903	3.93926	4.20434	5.00743	5.09068	5.55795	5.42321	6.64929	5.69203	5.2856	6.3251	5.06581	6.52526	5.14148	6.18686	5.94869	5.92865	5.09617	4.65232	5.54977	5.66871	6.36823	6.50764	5.39117	5.54816	5.08169	5.89096
1553139_s_at	ENSG00000130827.6	PLXNA3	protein_coding	chrX	4.24619	5.2946	4.67184	4.18829	5.10512	4.70581	5.19727	4.97332	3.93784	5.04079	5.85575	4.45517	4.81399	4.25031	6.20089	5.09758	4.27684	4.10674	6.05816	4.53228	5.97084	5.0933	7.51175	3.86918	4.8379	4.08409	4.86283	4.92127	4.64794	5.32631	4.7755	4.6902	5.39858	5.16623	5.86942	4.65343	5.17196	6.11073	4.49288	4.8184	4.88922	6.88044	6.61463	4.9408	5.36721
1553140_at	ENSG00000213949.8	ITGA1	protein_coding	chr5	7.34762	7.10819	7.63108	7.42379	7.42321	6.86298	6.04995	7.1748	8.39559	5.81658	7.88149	7.74063	8.72161	8.0035	7.72366	7.80859	8.00906	7.38494	7.59879	6.48808	6.81866	5.64454	7.37646	8.00139	7.92914	7.49821	7.5964	7.57041	8.34857	6.41939	8.767	8.64859	6.94675	8.21721	6.79824	7.44658	8.12975	7.63868	7.32221	8.56278	7.80524	7.71091	7.77508	6.7565	7.78812
1553145_at	ENSG00000263327.6	TAPT1-AS1	antisense	chr4	4.14019	4.54916	4.42408	3.88569	4.57148	4.46508	5.04127	3.97525	4.3592	5.5662	4.74618	4.85798	3.52006	4.12264	4.60556	5.10922	5.22364	3.56703	4.35768	4.48718	4.02974	4.19938	5.52007	4.55966	4.50006	4.89695	4.29717	4.4006	3.85893	3.96458	3.83543	4.06186	4.37678	4.35301	4.42413	4.83104	4.52163	4.39884	4.37609	4.26659	4.53156	4.55752	4.10877	4.13706	4.34455
1553147_at	ENSG00000164188.8	RANBP3L	protein_coding	chr5	3.91858	4.85405	4.13692	3.75271	4.45583	4.75369	4.29517	5.15624	4.45133	4.7478	4.47228	4.43857	5.30937	3.56326	4.88143	5.74073	4.39635	3.56469	4.46684	4.50845	4.63849	3.32148	5.07795	4.16691	4.43919	4.23326	4.74528	5.32057	3.69195	4.452	5.14528	3.95663	4.41424	4.25775	4.69955	4.08641	4.25019	4.94695	4.43033	4.62461	5.40931	5.23935	4.49163	4.04282	4.11375
1553151_at	ENSG00000147614.3	ATP6V0D2	protein_coding	chr8	3.2344	3.53209	3.51325	2.85114	3.88212	4.10616	3.73756	3.27271	3.22143	4.16637	3.23838	3.36891	3.82949	2.93892	3.79306	3.07364	3.46984	3.30063	2.97501	3.97276	3.10352	3.19757	3.70423	3.27564	2.78587	3.92719	3.22911	2.95212	3.25824	3.43076	2.53872	3.72416	3.38634	3.49323	4.14319	2.8398	2.72151	2.9973	3.93102	4.69483	3.50286	3.78074	2.95515	3.13257	3.10704
1553153_at	ENSG00000147614.3	ATP6V0D2	protein_coding	chr8	3.69185	4.66383	4.03528	3.65673	3.61824	3.50219	4.62821	3.38803	3.69923	4.58955	3.55745	5.34581	3.77716	3.33152	3.64984	4.12529	4.03528	3.74378	3.29732	3.30802	3.71685	4.02759	3.69896	4.1838	3.4889	5.23376	3.81303	3.37414	4.64137	4.25997	3.23445	4.13655	3.81379	3.63847	4.82971	4.12467	3.70079	3.90034	4.1102	4.26649	4.50595	4.22985	3.43595	3.53869	3.71435
1553155_x_at	ENSG00000147614.3	ATP6V0D2	protein_coding	chr8	4.20379	5.37266	4.56816	4.08958	4.14488	4.13517	5.06157	3.85839	4.26581	4.04489	4.28303	5.48706	3.28265	3.77925	4.24848	4.59199	4.19274	3.91019	3.61175	4.6318	4.58181	4.17369	4.76353	4.84967	3.70563	5.32843	4.39559	3.89507	5.04032	4.14045	3.69858	4.56009	4.38371	3.99349	4.87759	3.99999	3.88124	4.289	4.50706	5.17961	4.81917	4.59364	3.64308	3.98852	4.02917
1553156_at	ENSG00000121454.5	LHX4	protein_coding	chr1	4.88256	7.17473	6.11955	5.7375	6.51184	6.66336	7.26896	5.41347	5.31548	7.02591	6.95817	6.8638	5.46242	5.41725	6.28525	6.54106	6.4389	5.29416	5.66175	6.92703	6.47253	5.94189	6.03688	5.78098	4.83098	6.95213	5.78394	6.00255	6.07253	6.2454	5.74655	5.21228	6.78187	5.07745	7.48044	5.84123	5.0152	6.08906	6.66488	5.49543	6.7392	5.26727	5.88364	5.83469	6.04296
1553157_at	ENSG00000121454.5	LHX4	protein_coding	chr1	5.52657	5.7735	5.73718	5.39999	5.75226	4.84146	6.17376	5.06111	5.62795	5.32271	5.51926	6.29944	5.03237	5.44705	5.64562	5.94027	5.50654	5.26073	5.43084	5.81766	6.11534	5.37321	5.9389	6.1326	5.63894	6.57718	6.12037	4.96603	6.06278	5.72872	5.76365	5.30928	6.28379	5.27937	6.22344	5.96305	4.94286	5.27945	6.00307	5.10829	5.79029	5.05431	5.71173	4.7396	5.68403
1553158_at	ENSG00000174007.7	CEP19	protein_coding	chr3	4.35481	4.25218	4.71226	4.15982	4.54882	4.42894	4.65521	5.22834	4.3577	5.97642	5.01294	5.09465	4.2466	4.02638	4.86312	4.6643	4.92609	3.84818	4.80998	4.6731	5.08833	4.17606	3.91699	4.93735	4.98272	5.03387	5.18464	3.52771	4.47184	5.11984	4.19606	5.42436	5.10382	4.90363	4.13357	4.58197	5.21656	5.62815	5.11776	5.0833	4.96555	5.69595	4.53135	4.87532	4.17724
1553159_at	ENSG00000105877.17	DNAH11	protein_coding	chr7	4.94161	6.06024	5.60271	4.42419	5.25206	6.24863	6.13356	5.19207	4.92952	5.38345	5.32915	6.08916	5.24256	4.80951	5.55676	6.12988	5.76391	4.93492	4.82225	5.4845	5.64821	5.10646	4.63863	5.69779	4.99881	6.85534	4.94485	5.14719	5.13335	5.60323	4.42533	4.71864	6.15194	5.08902	6.73367	5.17786	5.5356	5.24063	5.80681	4.9916	6.26237	5.03345	5.08635	5.07528	5.21064
1553162_x_at	ENSG00000167595.14	PROSER3	protein_coding	chr19	7.82557	8.19544	7.81213	7.27825	7.08752	7.14224	6.53703	7.93448	7.27174	6.34504	7.13156	7.87215	7.86305	7.2872	8.43427	8.40746	7.30754	7.95366	8.24533	5.80393	7.71728	6.426	8.1859	7.51669	8.38669	8.11948	7.08228	6.91314	7.42048	7.31203	8.60794	7.79453	7.2821	7.62129	7.83936	7.13963	7.56245	8.61219	7.8917	7.4114	6.98108	9.05726	8.88846	7.56001	8.46206
1553163_at	ENSG00000153531.12	ADPRHL1	protein_coding	chr13	10.339	5.78536	5.36343	10.4286	5.70469	6.52763	6.19856	5.60828	8.76988	5.62926	5.97554	5.75622	5.13226	10.0879	6.34672	6.12738	6.04439	10.5097	5.19401	5.69903	5.76595	5.43843	4.74214	5.5015	5.49514	6.68302	6.07541	4.7531	5.52561	5.26599	5.2129	5.26503	6.38713	5.32509	6.47836	5.17031	5.61661	6.25798	5.82109	5.47548	6.69185	5.67404	5.12484	4.3816	5.39313
1553166_at	ENSG00000139880.19	CDH24	protein_coding	chr14	4.69048	5.42639	5.71992	5.09583	5.47469	5.82113	5.56458	4.45315	5.07031	5.43414	4.9354	5.31002	4.6818	4.49839	5.36026	5.12636	5.08559	4.81117	4.97054	6.40779	5.91228	5.04205	5.4253	5.16087	4.61708	5.54582	4.82033	4.90756	5.21469	5.42202	4.65543	5.0704	5.01432	4.95665	5.94933	5.46692	5.07094	5.15883	5.94632	5.01126	4.71729	4.57527	5.01929	4.77457	5.17907
1553167_a_at	ENSG00000109618.11	SEPSECS	protein_coding	chr4	5.70331	3.84589	4.10655	5.271	5.4106	4.58954	3.33402	5.12152	5.34895	4.60252	5.19304	3.48805	4.66717	5.76361	5.54321	3.81495	3.02653	5.29211	6.09912	4.24632	3.35677	3.13536	3.06614	4.3942	5.64269	3.61431	4.18765	4.26618	4.24643	4.76213	4.85895	4.9295	3.43299	5.48626	3.66128	4.62681	4.988	4.65166	3.96894	5.43986	5.48637	5.64269	4.89338	5.10603	5.09918
1553168_at	ENSG00000105737.9	GRIK5	protein_coding	chr19	4.65269	6.74236	6.06976	5.45966	5.64374	5.75778	7.57448	5.48498	5.60482	5.72028	6.20561	6.92206	4.9809	4.98062	5.84354	7.19072	6.41031	5.05789	5.09746	4.67513	6.80786	4.99841	5.4329	5.84219	4.97152	7.73637	5.9939	5.03302	5.95645	5.39021	4.28814	4.94662	7.46628	4.67875	7.57473	6.17614	5.08677	5.81092	7.10179	4.86945	6.88453	4.57033	5.42536	5.04399	6.68932
1553169_at	ENSG00000125872.7	LRRN4	protein_coding	chr20	3.98581	4.73214	4.99301	3.88836	4.5607	4.26517	5.21279	4.17625	4.32253	4.19567	4.51412	5.57702	4.49984	4.30533	4.55621	4.40579	4.1633	4.13928	4.52629	4.5796	5.23669	4.78497	4.3166	4.32417	3.78801	5.01075	4.22997	3.84089	4.41719	4.54678	4.07589	4.09554	5.20418	4.33601	5.26709	4.45562	4.36104	4.4078	5.19027	4.23528	5.9667	4.01276	4.56795	4.1224	4.60888
1553171_x_at	ENSG00000125872.7	LRRN4	protein_coding	chr20	3.15732	3.47908	3.91761	2.84713	3.80681	3.39354	3.77418	3.2249	3.1273	2.77067	3.21829	4.34163	3.20603	2.94542	3.48379	3.32076	3.3072	3.01862	3.06253	4.04469	3.79583	3.25267	3.48839	3.24045	2.85147	3.57456	3.25137	2.64131	3.22788	3.44723	2.56678	2.94606	3.84331	3.21833	3.87283	3.28611	2.79771	3.05289	3.23284	3.21232	4.96781	2.91548	3.39366	3.1594	3.19186
1553172_at	ENSG00000196453.7	ZNF777	protein_coding	chr7	4.7868	5.24728	6.82209	4.74558	5.59142	6.73601	5.89041	5.131	5.94316	5.9446	4.94554	6.23528	5.40227	4.92354	5.07823	5.20402	5.68408	5.30719	5.5509	6.45196	5.6826	5.00384	5.54114	5.32326	4.72592	5.82487	5.25394	6.79809	5.22411	5.27096	4.57612	4.91555	5.59054	5.35681	5.24901	5.42143	4.90371	5.29528	5.78569	4.96715	5.16991	5.24487	4.67796	5.17345	5.38958
1553174_at	ENSG00000149596.6	JPH2	protein_coding	chr20	6.59201	7.16136	7.12381	6.81397	6.65767	7.44696	7.99398	6.429	6.85298	7.34782	6.72445	7.48706	6.26438	6.76949	7.12513	7.08509	7.44101	6.84638	6.60984	7.11984	7.37311	6.48992	6.64478	6.75809	6.12115	7.56345	6.7767	6.46468	7.04165	6.99386	6.5495	6.10402	7.61131	6.49466	7.90277	6.67435	6.18972	6.6011	7.4013	6.59981	7.56954	6.01479	6.6119	6.37101	6.90572
1553175_s_at	ENSG00000138735.15	PDE5A	protein_coding	chr4	7.27407	5.59596	5.62009	7.32797	4.50255	6.08066	4.75518	6.3286	7.98134	3.85012	4.32737	5.42406	5.17569	7.27604	4.50508	4.94969	6.08485	7.55534	5.7516	5.54373	4.76463	6.72872	5.32542	5.41924	7.01769	5.57425	7.37716	4.99918	6.59652	4.5327	8.54917	7.14859	5.56025	6.6449	5.63532	6.67587	6.78115	4.57854	5.84231	8.26701	5.68381	4.52163	6.33233	4.8687	5.58309
1553176_at	ENSG00000198574.5	SH2D1B	protein_coding	chr1	3.15527	4.68193	3.70355	6.71448	4.63205	3.54993	4.77028	3.10058	4.61046	3.77443	4.15536	4.07863	3.25991	4.14758	3.62082	3.25221	3.86329	4.62441	3.48736	3.62162	4.33819	3.63067	3.3016	4.03948	2.96353	4.11096	4.00576	3.24532	3.886	3.69869	2.96875	3.21105	3.7022	3.51289	4.6709	3.98599	3.14541	3.67431	4.0846	2.99252	4.10798	3.43952	3.34522	3.02941	3.87728
1553177_at	ENSG00000198574.5	SH2D1B	protein_coding	chr1	2.7845	2.8626	2.90578	5.62522	2.79392	3.35534	2.94901	2.55456	5.26576	3.11911	3.15309	3.07301	2.72103	3.24433	2.96906	2.83239	3.30994	4.01988	2.47926	4.16673	3.77407	3.03445	2.90089	2.95778	2.37357	3.19576	3.42527	3.4015	2.91846	3.04048	2.60151	2.82984	2.71542	2.63223	2.94065	2.91973	3.06252	2.69014	3.13781	2.72385	2.81993	2.62303	2.71684	2.71766	2.8084
1553178_a_at	ENSG00000278195.1	SSTR3	protein_coding	chr22	4.62603	5.86044	5.48033	4.97339	5.11741	5.96118	5.51305	4.86388	4.79803	5.17502	5.48628	5.6854	5.46242	4.76738	5.51681	5.23066	4.88626	5.00819	5.02321	5.22169	5.6952	5.44854	4.7274	4.9401	4.71994	5.36493	5.06168	4.96178	4.99054	5.25272	5.07504	4.95865	5.8333	4.93785	5.90828	5.15992	4.69081	5.2339	4.97891	4.91547	5.13607	4.75932	5.06559	4.69403	4.88394
1553179_at	ENSG00000145808.8	ADAMTS19	protein_coding	chr5	4.29968	4.49769	4.47746	4.61561	4.50655	4.77679	5.6524	4.20654	4.66738	4.53097	4.84306	5.34669	4.39533	4.39262	5.19864	5.09057	5.43829	4.37199	4.12061	5.19642	5.14096	4.26473	4.52049	4.35639	3.94352	5.7983	4.37764	4.51457	4.64854	4.43581	3.68545	3.9385	5.54371	4.29015	5.87644	4.02722	4.14062	4.34978	5.26622	4.00415	5.11735	3.49105	4.74838	4.13251	4.10097
1553180_at	ENSG00000145808.8	ADAMTS19	protein_coding	chr5	3.39162	2.57645	2.85308	3.40996	3.21478	3.12255	2.92554	2.80328	3.20921	2.64474	2.84039	2.76149	2.89536	2.62664	2.54393	2.87919	2.93256	3.08861	2.70397	3.10793	2.87446	2.84336	3.0772	2.61729	2.80121	2.67858	3.26684	2.74092	2.86941	2.62421	2.85079	2.5764	2.88574	2.81758	3.73152	2.92381	2.77475	2.55304	3.95641	2.24566	4.48195	2.63548	3.97168	2.79382	2.56017
1553181_at	ENSG00000125485.17	DDX31	protein_coding	chr9	4.12202	4.392	4.5845	4.21948	4.25142	4.22735	5.61621	3.85546	4.19301	5.14857	4.33445	5.37678	3.9264	4.09548	4.94159	4.40711	4.91283	4.14897	3.91512	3.64361	4.38721	4.48426	4.01736	4.92461	3.85192	5.48621	4.00654	4.41926	4.40064	5.15873	3.8707	4.05379	4.97709	4.20074	4.74578	3.59767	3.67472	4.01816	4.57134	4.25443	4.95266	4.00728	3.6268	4.37489	4.87911
1553183_at	ENSG00000177398.18	UMODL1	protein_coding	chr21	2.94155	3.15778	3.09746	3.09362	5.21498	3.72311	3.44024	2.82629	2.91631	4.32908	4.70706	3.70883	3.31169	2.80659	3.58688	4.04259	3.66927	2.99044	2.9826	3.44848	3.8292	3.40705	3.64706	3.29005	3.16188	3.44408	3.15309	3.61311	3.24041	3.23044	2.74952	2.91428	3.47312	4.26096	3.16698	3.53556	3.1674	2.97389	3.58238	2.91171	3.08014	3.65076	3.19039	3.27796	3.03607
1553188_s_at	ENSG00000116117.17	PARD3B	protein_coding	chr2	6.41126	7.30454	7.00924	6.42448	6.97083	6.89381	6.7986	6.79214	6.72116	6.74209	7.70176	6.56828	6.50017	6.54337	6.53336	6.59663	6.38434	6.48275	6.61332	6.02627	9.5649	8.46215	6.27175	6.09276	7.03951	6.84564	6.69784	5.01727	6.54006	6.61878	7.70136	7.2556	6.63833	6.98134	6.91669	6.28867	6.85892	6.33526	6.5982	7.3359	7.06129	6.20669	6.64468	5.129	6.16517
1553190_s_at	ENSG00000116117.17	PARD3B	protein_coding	chr2	6.72459	7.41148	7.08803	6.63903	6.34976	7.95922	7.85237	6.89054	6.46912	7.05083	6.6984	7.57491	6.61426	6.62029	6.64374	6.93867	6.6876	6.46796	6.59541	7.17197	8.16674	6.71193	6.38402	6.66937	6.56229	7.60581	6.81291	6.53791	6.92624	7.03122	6.91822	6.70562	7.90957	6.50274	7.86841	7.38839	6.79042	6.8583	7.58554	6.85338	6.95102	6.37036	6.83176	6.24954	7.06811
1553191_at	ENSG00000151914.17	DST	protein_coding	chr6	11.0629	10.1717	9.35134	11.6411	10.3158	9.18563	8.20058	10.4688	11.2735	9.76002	11.1782	9.41109	11.5559	11.2415	11.0098	10.394	8.51523	11.0101	10.2577	10.3102	10.5359	10.6773	11.3183	9.40227	10.9026	7.57423	10.8242	10.8078	9.23361	10.4113	10.8461	10.0241	10.2902	10.9177	8.80255	9.52882	11.0839	10.9844	9.48964	10.0314	7.85589	10.9327	11.1096	10.9251	10.363
1553192_at	ENSG00000197044.10	ZNF441	protein_coding	chr19	3.20136	2.88119	2.74938	3.10739	4.19904	3.57009	2.78841	3.79208	3.53393	3.39231	3.55833	2.76742	3.29505	3.26226	2.97805	2.5638	2.89831	3.48437	3.21717	4.08973	3.05344	3.23773	2.67275	2.66248	3.82655	2.75207	3.18802	3.51781	3.19046	2.74537	4.34527	3.58477	2.94661	3.31345	2.38143	2.71455	3.33256	3.12893	2.75502	3.20044	2.26588	3.97377	3.32382	3.0259	2.88544
1553193_at	ENSG00000197044.10	ZNF441	protein_coding	chr19	4.2088	3.80771	4.46735	4.04422	4.54946	3.74776	3.84712	5.0589	5.15559	4.92285	4.61798	3.9738	4.54395	4.84378	4.59062	3.82131	3.84628	4.98925	4.60467	4.50138	4.11796	6.13861	5.01102	3.95223	4.50085	3.32676	3.61327	5.84672	3.85465	3.71028	5.76365	4.12298	3.67988	4.27711	3.633	3.50485	4.67304	4.41608	3.84119	4.44219	3.44984	4.68029	6.14097	5.50751	4.62132
1553194_at	ENSG00000172260.13	NEGR1	protein_coding	chr1	5.9915	5.37163	5.31563	6.39666	4.54307	5.06573	4.87421	5.29108	6.77812	3.53267	6.6532	4.25513	6.2612	4.75123	5.04557	5.3507	4.28903	5.643	3.58786	4.37001	5.05089	4.54641	5.38826	4.54553	5.09555	4.63213	4.71636	6.5097	4.33771	4.59333	5.64684	6.09835	5.76	5.49061	4.35119	5.03759	4.96614	4.26087	5.77645	4.56664	4.62917	4.20335	3.88121	3.35231	4.68049
1553196_a_at	ENSG00000160856.20	FCRL3	protein_coding	chr1	3.24411	3.42564	3.70738	3.36759	3.87433	3.35374	4.30056	3.27147	3.43583	4.24029	3.23037	3.92053	3.32737	3.07951	3.68719	3.62936	3.36443	3.34412	3.36752	4.64088	3.75632	3.42937	4.01105	3.57898	3.15369	4.92911	3.54664	3.42852	3.40688	3.76125	3.21935	2.87054	4.10186	3.34944	4.70142	3.4441	3.15529	3.38195	3.81507	3.46795	4.30997	3.16897	3.39217	3.31766	3.5705
1553197_at	ENSG00000176566.4	DCAF4L2	protein_coding	chr8	3.67223	5.38125	4.24057	3.98407	4.96484	5.88429	5.59927	3.80456	3.77903	5.25838	4.76709	4.28125	4.34634	4.00689	4.45045	4.34814	5.13717	4.09175	3.82036	4.93489	4.76542	4.57722	4.67823	3.91153	3.58444	4.68868	4.09024	4.46846	3.9336	4.41461	4.23395	3.94747	4.69815	3.96189	4.54458	4.65119	3.70299	4.09353	4.41021	4.01945	4.7589	3.85126	3.78469	4.22209	3.96354
1553199_at	ENSG00000176566.4	DCAF4L2	protein_coding	chr8	2.9986	4.59458	5.94479	4.05858	3.89048	4.4431	6.85024	4.10093	4.11671	3.94095	4.05833	5.81523	3.4471	3.61553	5.2911	5.07763	5.17424	3.43059	3.89434	4.59458	4.44781	4.01774	4.21059	4.33669	3.24584	7.00437	4.84903	3.32417	5.88854	4.77405	3.03936	3.64175	6.29815	3.78312	6.39357	5.04986	3.71669	4.04039	6.61517	3.97314	7.23319	2.95744	4.66598	3.6498	5.15204
1553202_at	ENSG00000165730.14	STOX1	protein_coding	chr10	3.44745	4.25218	3.98979	3.85484	3.97168	3.34656	4.21727	3.31108	3.59994	3.18655	3.50324	4.16314	3.81912	3.66259	4.21881	4.06345	4.16935	3.53091	3.23627	4.08339	4.24448	3.53216	3.82776	3.72772	3.09076	4.72821	3.60468	3.35412	3.86803	3.84273	2.93698	3.50596	3.85182	3.46529	4.47795	3.68371	3.45582	3.46601	4.44147	3.23925	3.76281	2.99902	3.5189	3.49546	3.4261
1553204_at	ENSG00000174403.15	C20orf166-AS1	antisense	chr20	6.71813	5.84872	5.49004	5.73991	5.09837	5.20165	6.32533	4.36857	5.70231	5.44741	4.20657	5.65939	5.22011	6.74521	5.34249	5.19229	5.52976	6.9175	4.42233	4.90223	5.86578	5.06968	4.87271	5.34535	4.27241	6.57163	5.45169	4.88889	5.46878	5.30367	5.30766	4.55804	5.6588	4.6774	5.99645	4.98838	5.33008	5.19429	5.6622	5.29673	5.19692	6.36986	5.17032	5.38311	5.06373
1553207_at	ENSG00000175414.6	ARL10	protein_coding	chr5	6.32847	5.38607	5.39485	6.29054	5.15451	6.39892	4.96986	5.3344	5.33663	5.72234	6.80756	5.55839	5.29005	5.3688	5.51466	5.12469	5.77285	6.18191	5.78487	6.17583	6.01972	5.133	6.35762	5.9254	6.22511	5.18646	5.51619	6.22858	5.64113	6.54208	5.59294	5.44036	4.97601	6.43627	5.50486	5.80412	5.51101	6.22397	5.08194	5.67044	4.88633	7.58373	5.32832	6.35421	5.51252
1553209_at	ENSG00000135119.14	RNFT2	protein_coding	chr12	3.99127	4.18399	4.41981	3.79899	4.3683	4.18814	4.9074	3.91276	3.84815	4.2733	3.96648	4.06666	3.82793	3.58384	5.59794	4.42484	3.89309	4.20324	4.55649	4.83145	4.45189	4.07578	3.85973	4.16756	3.70608	4.82632	4.22024	4.10847	3.96898	4.41554	4.1862	3.30933	4.53382	3.73735	4.3208	4.20472	3.86042	4.06137	4.32471	3.96022	4.32358	4.22388	4.08692	3.82297	4.36982
1553211_at	ENSG00000153930.10	ANKFN1	protein_coding	chr17	3.90816	5.68818	5.96391	4.31483	3.67962	3.86452	6.77499	4.77773	4.01835	3.93605	4.25124	6.10812	4.19664	3.94089	4.94489	4.85486	4.81272	3.80746	3.67928	3.78908	5.58741	4.23447	3.9859	4.93186	3.59675	6.88796	5.17118	4.2231	6.17998	5.12955	3.30484	4.57238	5.8067	3.9106	7.10147	6.06438	4.14814	4.70325	5.90307	4.4309	6.64474	3.64981	4.39406	4.44762	4.83498
1553212_at	ENSG00000170423.12	KRT78	protein_coding	chr12	4.274	5.54825	4.68621	4.52717	5.12636	4.52413	5.8421	4.2961	4.6668	4.49467	5.3192	5.7254	4.78608	4.55735	5.23659	5.35674	5.10237	4.7527	4.47425	5.11262	5.834	4.57169	4.36155	4.72763	4.16496	6.31438	5.0831	4.67011	4.96659	4.97095	3.8	4.59459	6.15382	3.9764	6.63209	4.80658	4.52163	4.73054	5.89956	4.4933	4.81232	3.89576	4.52046	4.12304	4.68238
1553213_a_at	ENSG00000170423.12	KRT78	protein_coding	chr12	3.06858	3.85165	4.46492	3.46967	3.1808	3.05925	5.2254	3.03325	3.44334	3.506	3.4627	3.87436	2.82257	3.16103	4.83637	3.84922	3.34392	3.26649	3.45535	3.59097	4.30689	3.40806	3.43942	3.50736	3.07776	4.67429	3.64102	3.16782	3.35028	3.39818	2.71164	2.90203	4.08149	3.12988	5.22999	3.73793	2.92128	3.39983	3.7949	3.24545	3.61437	2.84206	3.42889	3.09854	3.72253
1553216_at	ENSG00000147124.12	ZNF41	protein_coding	chrX	4.93492	4.11861	3.96115	4.39919	4.25142	4.993	4.09883	4.54955	5.16039	4.56171	3.84262	4.39363	4.96994	4.57565	5.23216	4.60121	4.57037	5.32352	4.99202	4.46528	4.53632	4.39938	4.00882	4.09013	4.65125	4.42161	4.70125	4.84686	4.48233	4.41529	5.12681	4.47839	3.5817	4.79797	4.34551	4.82796	4.25827	4.28834	4.1369	4.64471	4.43081	4.688	4.39178	3.92996	4.11221
1553217_s_at	ENSG00000147124.12	ZNF41	protein_coding	chrX	4.67299	3.56606	3.83894	4.23319	4.75662	4.1396	3.88779	4.33498	5.18496	3.85785	3.99641	3.99477	4.52932	4.65975	3.91703	4.2455	3.81173	4.61381	4.25858	4.51609	5.5741	4.74336	3.66516	4.00139	4.28903	3.76083	4.2271	4.05203	4.02329	4.09956	4.06379	3.98609	4.04621	4.23222	3.76226	4.14374	4.34554	3.93141	3.76083	4.56385	3.80992	4.122	4.16911	4.41148	4.09666
1553219_a_at	ENSG00000101935.9	AMMECR1	protein_coding	chrX	5.01951	5.46156	5.20001	4.83321	4.92795	4.95714	5.36241	4.82573	5.05584	5.11858	4.22702	5.2646	5.00076	5.0081	4.89968	4.7084	5.04653	4.8078	4.43519	4.91648	4.95962	3.50708	4.22309	4.805	4.98142	5.58182	5.09545	4.81052	4.95255	4.91105	5.03059	4.82601	4.87849	5.01345	5.45724	5.20995	4.87714	4.65371	5.11379	4.74883	5.70753	4.76462	5.24303	4.42425	4.79028
1553220_at	ENSG00000138439.11	FAM117B	protein_coding	chr2	3.70213	4.59941	4.02801	3.62739	3.39538	3.78164	3.50544	4.32684	4.02879	4.47321	4.88469	3.78906	4.67044	3.6908	4.03334	4.31556	4.14067	3.90709	4.27197	3.01123	3.75632	4.12329	3.40221	4.19626	3.83013	4.22991	4.14163	5.45661	3.8731	3.71028	4.22866	4.53743	3.30771	4.22571	3.87416	4.43675	4.09751	4.01982	3.61869	4.63641	4.04513	4.59783	3.77715	5.06025	3.47581
1553221_at	ENSG00000198440.9	ZNF583	protein_coding	chr19	4.83879	5.30859	5.50808	4.7784	5.58519	5.77194	6.17804	4.76877	4.69488	5.24694	4.10582	5.31324	6.48469	4.37352	5.49481	5.42556	4.62778	4.82527	4.37755	5.1061	5.0979	5.7144	5.16267	5.5254	4.81533	5.68061	5.04765	5.50974	5.54136	5.09718	4.78437	4.7824	5.67241	4.81789	5.41745	5.40048	4.93557	4.93626	5.92643	4.82738	6.41196	4.934	4.82272	5.18575	4.93871
1553222_at	ENSG00000162881.6	OXER1	protein_coding	chr2	5.28967	6.98129	6.45093	5.88011	6.14018	5.63513	7.36936	5.2364	5.67808	5.76262	6.02165	6.85681	5.43988	5.64774	6.20323	6.12152	6.10391	5.52165	5.80205	6.33447	6.98259	6.28733	5.80835	5.90458	5.15408	6.84564	5.91645	5.35081	6.11596	6.00079	5.1933	5.3493	6.92785	5.50801	7.05991	5.97167	5.26984	5.73241	6.54211	5.42057	6.63358	4.8836	5.77537	5.49081	6.15514
1553224_at	ENSG00000169641.13	LUZP1	protein_coding	chr1	2.97344	2.91456	2.9024	2.70014	3.27353	3.49375	2.98183	2.85339	2.80321	3.59254	3.57545	2.7819	2.96091	2.96748	2.89949	2.63191	2.68076	2.71776	2.63242	3.45131	2.88392	2.66746	3.26086	2.99023	3.10131	4.19864	3.15655	2.79059	2.80795	3.10211	3.03076	2.83023	2.73168	2.92998	2.99838	3.12484	2.76303	2.87904	2.77475	3.29953	3.46241	2.71962	2.68383	2.67567	2.87305
1553225_s_at	ENSG00000186376.14	ZNF75D	protein_coding	chrX	5.33696	4.39905	3.44989	4.1346	6.09947	4.96363	5.17653	5.37333	5.21608	4.85813	7.07752	4.69291	5.75535	5.10947	4.49644	4.88227	3.93622	5.02937	5.72779	4.41223	4.52065	7.56792	5.43753	4.81518	5.70655	3.82405	5.18918	5.31177	4.84647	4.54844	5.26911	5.58902	3.96738	5.70369	4.53813	4.02322	5.14018	4.51166	4.77453	5.41974	3.79759	5.62545	5.74129	4.93039	5.31232
1553226_at	ENSG00000259527.2	LINC00052	lincRNA	chr15	2.76133	2.83629	3.16881	3.47401	3.8809	3.05547	3.24339	2.68217	2.90667	3.33496	3.59751	3.57609	3.07331	2.62957	3.22469	2.8934	4.21156	2.54055	2.54112	3.79146	2.99384	2.89262	3.82439	3.11212	2.65883	3.75731	3.11075	2.72809	3.13352	3.48595	2.61366	2.98996	2.89201	2.87997	3.29146	3.6033	2.82431	2.95614	3.68312	3.09467	3.71619	3.02858	3.24038	2.72588	2.93269
1553227_s_at	ENSG00000185658.13	BRWD1	protein_coding	chr21	6.83612	5.48706	4.26322	6.32533	4.94584	4.36093	4.64112	5.96699	6.82819	4.96515	6.69223	4.47532	6.57538	6.65294	4.23057	5.45802	3.84726	6.94968	6.24964	3.82749	5.83521	4.02557	5.08894	4.89967	6.07719	5.40772	5.94407	6.48228	5.0407	5.87328	6.08066	6.191	4.1415	6.19323	4.98912	4.84978	6.15694	6.11181	4.96836	5.70786	5.65408	6.46883	7.05966	6.54467	5.88225
1553229_at	ENSG00000180938.5	ZNF572	protein_coding	chr8	3.88059	4.6196	4.35387	3.51407	4.51801	4.10982	4.42725	4.10904	3.4678	5.08516	4.0589	4.01985	4.71953	3.74591	4.13907	4.06069	3.49409	3.59941	3.64572	4.45222	4.72781	3.56298	3.83057	4.0607	4.08418	4.16857	3.88103	5.25341	3.70584	4.24999	4.19606	4.35724	5.28793	4.54887	4.37768	4.23305	4.04582	4.8521	4.01781	4.5833	4.70022	4.90572	3.81504	3.83218	4.05722
1553232_at	ENSG00000115841.19	RMDN2	protein_coding	chr2	4.39434	5.77401	5.28086	4.66987	5.10694	4.46404	5.33015	4.94691	4.59276	5.33086	5.31516	5.61657	5.08286	4.81512	5.36473	4.73416	4.87786	4.7734	5.44383	4.76966	5.86705	4.39283	4.79748	5.18489	5.08257	6.1291	5.02964	4.42018	5.08509	5.56571	4.19914	4.76299	5.66158	5.75416	5.75469	5.11365	5.25697	4.96965	5.69862	5.03462	5.52458	5.14829	4.80853	4.63477	4.67637
1553234_at	ENSG00000140873.15	ADAMTS18	protein_coding	chr16	3.88242	4.40588	4.96394	4.01108	4.73765	4.39875	6.19497	4.0329	4.46332	5.05452	4.49425	5.26983	3.86348	4.34778	4.26513	4.55258	4.73552	4.2761	4.24106	4.85169	5.04679	4.66382	4.33367	4.79292	4.31239	5.49265	4.42113	4.38434	5.623	4.8024	3.15634	4.93277	5.5666	4.16075	5.81467	4.77921	3.96765	4.11479	4.90972	3.90513	5.16686	3.7249	4.20004	4.00708	4.39586
1553238_a_at	ENSG00000160396.8	HIPK4	protein_coding	chr19	6.66176	7.70398	7.42641	7.06247	7.84524	7.03091	8.25287	6.72925	6.89019	7.24132	7.47706	8.1542	6.97781	6.86963	7.81032	7.48508	7.82728	6.87695	7.28709	7.9313	7.49357	7.25503	7.14921	7.1624	6.76694	8.35023	7.38869	7.26825	7.40616	7.5857	6.66477	6.65666	7.85873	7.00282	8.28601	7.55376	6.99298	7.12601	7.81075	6.97147	8.03178	6.57869	7.44628	7.01303	7.55474
1553239_at	ENSG00000150510.15	FAM124A	protein_coding	chr13	6.01543	7.28526	7.21551	6.24845	6.95635	7.25731	7.91526	6.27681	6.12642	6.61428	7.11296	7.08074	5.81741	6.27356	7.19033	7.27318	7.44019	6.08458	6.25687	8.57764	6.80458	6.95004	6.42862	6.54152	5.57248	7.90406	6.61574	6.01627	6.82351	6.94141	5.94994	5.8941	7.65625	6.11364	7.8609	6.78746	5.94994	6.39558	7.39782	6.37182	7.73448	5.80748	6.6082	6.54727	6.84055
1553241_at	ENSG00000185942.11	NKAIN3	protein_coding	chr8	2.80498	4.82632	4.98453	4.14362	3.50798	4.57243	6.25684	3.5725	3.80441	3.08993	4.08905	4.77217	3.51896	3.31047	4.00775	3.78566	3.79497	3.04984	3.11601	3.24912	4.0516	3.30106	3.69989	4.49523	2.98049	5.5237	3.95982	3.90553	4.61422	4.09055	3.00885	3.38807	4.74001	3.07558	5.12779	4.29807	3.19974	3.81322	5.85254	3.71524	6.3786	2.6973	3.94173	3.21703	4.41322
1553243_at	ENSG00000123243.14	ITIH5	protein_coding	chr10	6.28401	5.5132	4.81529	5.4568	5.49718	5.55257	4.52101	6.63871	6.61896	5.21801	5.70878	4.68174	4.61092	5.77435	6.96666	5.73554	5.17898	5.49402	5.30599	4.86568	6.0615	7.48286	4.41388	4.95023	6.05946	4.61787	5.73019	6.41738	6.43235	5.04223	8.59826	7.57181	4.61681	7.63662	4.78304	6.79811	6.05098	7.66155	5.09636	7.13356	4.4638	6.39569	7.27299	6.57774	5.79551
1553244_at	ENSG00000181544.13	FANCB	protein_coding	chrX	3.45025	3.34146	3.39418	2.7908	2.97795	4.55344	3.95412	2.92341	3.03615	3.60511	4.01903	3.42838	3.63622	2.91353	2.96073	3.10645	3.10196	2.79108	2.8709	4.47034	3.61812	3.2192	2.83466	4.11172	2.71358	3.66491	3.45317	2.82622	3.07133	3.31495	2.9884	3.22064	3.12424	2.91471	3.64553	3.41551	2.83867	2.66459	4.00862	2.99985	4.5768	2.94529	3.18769	3.35122	2.77005
1553246_a_at	ENSG00000185900.9	POMK	protein_coding	chr8	5.77335	5.86152	5.69988	5.68385	6.4716	6.34659	6.15979	6.07254	5.55502	4.96579	5.1145	5.61337	4.66612	5.60761	5.54427	5.37098	5.47114	5.70089	5.70978	4.24708	5.57197	4.11605	5.0684	5.91607	5.69537	5.86259	5.48394	5.81727	5.51665	5.83149	5.5336	6.2484	5.6944	5.94297	5.72675	5.885	6.06635	5.79158	5.68528	5.81634	5.56009	6.51663	5.56647	4.8711	5.11602
1553248_at	ENSG00000176155.18	CCDC57	protein_coding	chr17	5.0717	6.27775	5.51314	5.26407	5.06356	5.25127	5.48555	5.13552	5.35685	5.54573	5.94007	5.90488	5.12566	5.11326	5.19723	6.10347	6.10626	4.88617	5.31751	5.32486	6.10417	6.50982	5.14848	5.15219	5.12161	6.1725	5.86213	5.54638	5.22465	5.15691	5.18102	4.97729	5.89701	5.4072	6.05789	5.85741	5.36331	5.18955	5.61747	5.4254	6.14964	5.20153	5.64209	4.84825	5.43394
1553249_at	ENSG00000077935.16	SMC1B	protein_coding	chr22	4.66824	5.67848	5.30176	4.79605	5.29843	4.61754	5.61035	4.61638	4.95052	5.58605	5.1806	5.82379	4.49993	4.52308	5.24723	5.20774	5.2675	4.93091	4.767	5.58681	5.53709	4.78118	5.06231	4.89548	4.85614	5.83938	5.28692	5.22296	5.32759	5.50875	4.86064	4.50442	5.69517	4.89581	6.16187	5.48369	5.2404	5.09523	5.65731	4.77582	5.77999	4.07094	5.01856	4.60153	5.27389
1553252_a_at	ENSG00000165288.10	BRWD3	protein_coding	chrX	6.86553	6.25062	6.35164	6.74254	6.14178	7.78831	6.99388	7.62996	7.39236	6.70677	6.52191	6.37026	6.14808	6.8026	7.87939	6.89833	6.9606	6.73699	7.26037	8.03624	7.08349	6.86082	5.30292	7.51776	7.74924	6.35323	7.27304	6.77123	7.32985	7.52723	8.0437	7.63827	6.63696	7.10869	5.94647	6.45123	8.08	7.38293	6.67337	7.85106	7.0369	8.00362	7.1562	6.87989	7.01124
1553253_at	ENSG00000161664.6	ASB16	protein_coding	chr17	7.27089	6.49359	6.44432	7.67712	5.79332	6.76806	6.81616	5.56365	7.4107	6.16678	8.73689	6.8631	6.21897	7.14746	6.22526	6.33856	7.22162	7.56483	5.46043	5.83089	5.83314	6.231	5.42325	6.02214	5.55114	7.00027	6.34881	5.16822	6.60146	6.06668	5.73723	5.54572	6.3411	5.86593	7.00353	6.2052	5.50045	6.13326	7.00162	6.01395	7.10017	5.4128	5.68576	5.404	6.41515
1553254_at	ENSG00000186675.6	MAGEE2	protein_coding	chrX	3.23163	3.27164	3.43968	3.03258	3.22352	4.95438	3.54855	2.93752	3.16946	3.62187	3.13834	3.43642	3.24753	3.47927	3.76098	3.51086	3.01213	3.08282	2.99002	3.20025	4.14523	3.55331	3.42448	3.21908	3.35873	3.52063	3.0925	3.26447	3.10976	3.00738	3.19257	3.19556	3.74126	3.0006	3.36394	3.58682	3.25296	3.57502	3.16429	2.8914	3.55981	3.02205	2.97896	3.00939	2.7848
1553258_at	ENSG00000280278.1	FLJ30679	TEC	chr16	5.41236	5.66526	5.79149	5.36325	5.74086	5.76477	6.16904	5.17504	5.34783	6.08562	5.83815	6.22108	5.1461	5.29157	6.33968	6.01132	5.54596	5.8543	5.26017	6.39052	6.15934	5.88288	5.80339	5.76307	5.16333	6.55321	5.81866	5.38653	5.47481	5.81421	4.58623	5.01634	6.10846	5.22918	6.48305	5.95479	5.04268	5.66835	5.89213	5.41101	6.21067	4.58039	5.40532	5.30117	5.91558
1553260_s_at	ENSG00000155754.14	ALS2CR11	protein_coding	chr2	5.31501	4.36724	4.06641	4.69547	4.71469	6.08824	3.84657	3.92344	4.43818	5.4552	3.87436	3.88508	4.78943	4.54091	3.82729	4.78253	5.33773	4.80815	4.3868	5.26011	4.65301	4.5042	4.46986	4.63107	4.57724	4.56558	4.29208	5.03536	4.41637	4.64074	4.05702	4.23684	4.21056	4.95585	4.40616	4.73428	4.47489	4.48816	4.40538	4.81602	4.81678	4.36657	4.78764	4.8494	4.09555
1553262_a_at	ENSG00000181408.3	UTS2R	protein_coding	chr17	6.58509	7.32614	7.10126	6.94984	6.95615	7.40021	7.74199	6.16478	6.35207	7.42829	6.97896	7.44461	6.79901	6.67163	7.19116	7.07151	7.16157	6.85391	6.55578	7.93434	7.13556	7.02886	6.55325	7.06668	6.02588	7.26357	6.87074	6.92937	6.89509	6.96184	6.23373	6.43842	7.70099	6.53033	7.77765	6.94664	6.43755	6.82707	7.38535	6.57077	7.39321	6.28898	6.61761	6.25109	7.06313
1553263_at	ENSG00000182040.8	USH1G	protein_coding	chr17	3.59777	4.82066	4.69181	4.18696	4.34664	4.31732	5.469	3.95894	4.16232	4.21759	5.07416	5.23541	4.25146	4.01818	4.9402	4.81364	4.62163	4.10138	3.73507	4.40685	5.29942	4.14959	3.83614	4.32133	3.93258	5.32969	4.28744	3.82786	4.27814	4.31185	3.53178	3.91041	5.33402	4.01031	5.6772	4.1318	3.75658	4.4122	4.71775	3.99244	4.73924	3.75779	4.07149	4.0574	4.69109
1553264_a_at	ENSG00000008056.12	SYN1	protein_coding	chrX	5.4115	5.74928	5.59663	5.48351	5.785	5.26055	6.82269	5.24145	5.34974	5.30085	5.60938	6.60296	5.82843	5.37642	5.6394	5.2866	5.73342	5.48492	5.49493	5.68778	5.46676	6.44152	5.41076	5.37736	4.61389	6.33216	5.50923	5.48673	5.45258	5.64333	5.00987	4.6434	6.81393	4.98022	7.00258	5.26644	5.05568	5.63973	5.87732	5.19863	6.5474	5.29197	5.77834	5.09656	6.26007
1553266_at	ENSG00000138767.12	CNOT6L	protein_coding	chr4	4.71811	4.25577	3.64804	4.74076	4.39743	3.41535	4.0526	4.35072	4.29783	3.60194	3.86129	3.51168	3.42793	5.29929	4.28852	4.76748	3.26267	4.17818	4.18877	4.08973	3.07922	3.60618	3.27746	3.80379	4.88932	4.65766	4.65991	5.96074	4.42579	4.72676	6.25137	4.80584	3.74345	4.69826	3.81697	4.9837	4.00862	4.44978	3.49272	5.48055	6.1598	3.97224	5.273	3.51486	4.44019
1553268_at	ENSG00000141314.12	RHBDL3	protein_coding	chr17	4.1668	4.48118	4.72315	4.03513	4.59397	4.43286	4.62078	3.91796	4.28784	4.20391	3.97702	5.13041	4.44093	4.42555	4.78397	4.25666	4.77937	3.86803	3.78673	4.41401	4.65755	3.68055	5.30635	3.94323	4.09731	4.86763	4.23287	4.41601	4.40044	4.32156	3.95197	4.08198	5.05008	4.16679	4.56477	4.43286	3.91897	4.11523	4.59058	3.55029	4.53087	4.14126	4.37315	4.29508	4.06015
1553269_at	ENSG00000250312.6	ZNF718	protein_coding	chr4	5.20229	4.08585	3.88873	4.965	4.69134	4.01123	4.03821	5.03418	4.61376	3.98096	5.05757	3.94415	6.2734	4.51397	5.30323	5.05399	4.06598	4.56852	5.21531	6.65511	4.17885	4.46227	5.18656	4.67308	5.90058	4.04504	4.84614	5.26386	4.72899	4.62167	5.47788	5.58349	3.98492	5.36596	4.16227	4.50095	5.091	5.46031	4.7098	4.70438	4.5103	4.66261	4.99235	4.54843	4.23291
1553271_at	ENSG00000066084.12	DIP2B	protein_coding	chr12	2.70844	2.70148	2.78481	2.58438	3.12847	3.83464	2.57949	2.62895	2.56826	3.11229	3.44397	2.64718	2.80948	2.54215	2.73919	2.8244	3.40535	2.7631	2.38511	3.67092	3.11695	2.51235	3.06557	2.68255	2.46226	2.64737	2.404	2.85395	2.71141	2.65657	2.83315	2.70705	2.59051	2.54527	2.63405	2.63894	3.1348	2.75722	2.74324	2.73155	2.62673	2.51645	2.55795	2.83885	2.39601
1553272_at	ENSG00000123643.12	SLC36A1	protein_coding	chr5	5.52825	7.068	6.65363	6.36	6.94501	5.70335	7.40888	5.98626	5.94552	6.01244	6.20445	7.22686	5.15498	5.8558	7.09792	6.49065	6.5291	6.13598	6.6189	4.90266	7.48985	6.37459	5.13897	6.35673	6.01968	7.7832	6.85378	5.43896	6.45727	6.30013	5.36805	6.13632	7.06527	5.97308	7.77364	6.02605	5.41552	6.35848	6.5953	5.46985	6.99507	6.67068	6.28442	6.38582	6.44513
1553274_a_at	ENSG00000168566.11	SNRNP48	protein_coding	chr6	8.13156	6.94163	8.43893	8.15064	8.55664	7.91113	6.34301	8.66692	8.6913	9.29971	8.85477	8.42985	8.93694	8.59729	8.27177	7.50404	7.16611	7.82623	8.57776	5.81873	7.52026	7.83772	8.64559	8.28349	8.30631	6.50753	8.18766	9.20825	8.12672	8.7042	8.27291	8.13877	6.30346	9.1903	7.06093	8.29587	8.60919	8.50901	8.00544	8.78933	6.70529	8.0557	8.33822	8.88418	7.82273
1553275_s_at	ENSG00000122786.19	CALD1	protein_coding	chr7	3.58857	4.04779	4.71837	3.9856	4.27051	4.88366	5.74713	4.43619	4.54637	5.25866	3.71167	5.28542	4.2919	3.47543	4.65934	4.16618	4.55592	4.25574	3.97479	4.34448	3.4422	5.86984	3.6297	5.27929	4.65547	6.30916	4.18962	3.95224	5.79621	4.9093	4.9338	4.49018	4.08344	4.25701	5.63684	5.17543	4.39288	3.92808	4.85055	4.59824	6.53424	3.60556	3.99332	3.66119	4.61193
1553277_at	ENSG00000176225.12	RTTN	protein_coding	chr18	3.60802	3.47231	3.53037	3.67323	3.20832	4.45188	3.67534	3.49823	3.56861	3.77569	4.03597	3.66065	3.29879	3.60224	3.16729	3.31252	3.21319	3.13646	3.04311	4.00463	4.07352	2.7913	3.48525	3.72993	4.08622	3.41323	3.77787	3.31386	3.60904	3.22168	4.3159	3.97522	2.94339	3.10078	3.34395	3.96984	4.42016	3.20971	3.22171	3.57512	3.62402	3.17802	3.14022	3.40751	2.91721
1553279_at	ENSG00000165810.16	BTNL9	protein_coding	chr5	3.40431	4.95406	4.19401	4.87723	4.54683	4.24428	3.71096	3.2417	3.79066	4.62493	3.8893	3.55941	3.12246	4.4568	3.31908	3.42735	3.89937	3.87579	3.22761	3.94329	4.11813	4.33373	3.80879	3.50098	3.0921	4.13646	4.41783	4.13858	3.59724	3.47614	3.56096	3.47708	3.77282	3.29769	4.07357	3.49877	3.18993	3.2571	3.61868	3.81153	3.23752	3.27246	3.57221	3.2396	3.12549
1553280_at	ENSG00000162927.13	PUS10	protein_coding	chr2	7.38812	6.42159	5.57181	6.48703	5.33381	6.2895	6.21149	6.28554	6.26886	5.6511	6.77093	5.81607	7.23686	6.85298	5.50814	5.56	5.86537	7.06145	6.01941	5.934	5.85826	4.76991	6.31853	5.9799	6.40936	6.03135	6.20636	5.93088	6.12642	6.23222	6.5233	6.49286	5.95615	6.16444	5.74599	6.41716	6.06438	6.27724	6.30332	6.27528	6.385	6.15073	5.89024	6.88708	5.60719
1553282_at	ENSG00000184385.2	UMODL1-AS1	sense_overlapping	chr21	3.41288	3.63321	3.8503	3.66463	4.61892	3.76938	3.8629	3.45341	3.67275	4.06044	3.8077	4.49046	3.23314	3.60772	3.88925	3.74269	3.8443	3.63329	3.23247	3.64151	4.33725	3.74931	3.39132	3.86481	3.21001	4.62989	3.37225	3.71152	3.42668	3.56115	2.88069	3.28609	3.99897	3.35055	4.42682	3.56005	3.25253	3.61922	4.19506	3.58472	4.37471	3.62481	3.34931	3.41566	3.52418
1553284_s_at	ENSG00000185621.11	LMLN	protein_coding	chr3	5.64671	4.63375	4.75229	5.63211	5.16965	5.45523	4.59909	4.86813	4.65392	4.69915	5.49024	4.86777	5.43959	4.6769	5.91252	5.11594	5.69455	5.27556	5.3647	5.19724	4.87143	5.6961	4.52448	4.57733	6.12574	5.58352	5.01347	4.60095	4.77861	4.98427	5.38482	5.42143	4.95008	5.7255	4.71558	5.07658	5.52971	5.66158	4.452	4.57174	4.40711	6.228	5.30478	6.08194	5.10334
1553285_s_at	ENSG00000151164.18	RAD9B	protein_coding	chr12	4.42447	3.7587	3.46917	4.29941	4.23756	3.66481	3.85983	3.49436	3.99717	3.60212	4.28401	3.5817	4.53844	3.79645	3.72602	3.61356	3.91251	4.2738	3.35986	4.72471	3.81943	3.45966	3.60844	3.37087	3.56907	3.89577	3.66886	3.51537	3.25	3.54132	3.41719	3.38373	3.44387	3.81769	3.62136	3.80402	3.63787	3.3471	3.94672	3.6857	3.92905	3.42166	3.60937	3.43328	3.14388
1553286_at	ENSG00000186300.11	ZNF555	protein_coding	chr19	6.82793	4.88698	5.69437	6.26991	7.12584	6.85291	4.98069	6.67266	6.36781	4.82632	5.63307	5.01257	4.22927	6.32299	6.29789	5.64736	5.55862	5.85058	5.96923	5.58798	4.80464	6.02807	5.6025	6.21496	5.77894	4.66206	5.84434	5.37742	5.36175	6.07372	5.8994	6.13787	5.22082	5.93875	4.72318	5.59722	6.64134	6.18846	5.65963	6.3534	5.80587	7.3083	6.69497	6.15517	5.01961
1553288_a_at	ENSG00000166924.8	NYAP1	protein_coding	chr7	5.14675	6.78042	6.09606	5.64068	6.95765	5.2703	6.79471	5.16229	4.97134	6.29617	6.7267	6.8853	4.33678	5.04923	5.37465	5.5276	5.4192	4.9287	5.1378	5.8689	6.4091	5.18214	5.3529	5.3439	4.49821	7.22537	5.65155	5.22689	5.55969	5.53535	4.52631	4.82173	7.00919	4.88952	7.62775	5.43867	5.13809	7.32606	6.95666	5.21539	8.10903	5.17246	5.20267	5.84314	6.84046
1553293_at	ENSG00000179826.6	MRGPRX3	protein_coding	chr11	2.75309	2.79453	2.6911	2.79717	3.10163	3.43065	3.51091	2.66635	2.80582	3.26657	3.40275	2.66635	3.27138	2.72048	3.14209	2.93338	3.01456	2.71476	2.77586	4.14528	6.13819	2.99659	3.44146	2.68513	2.67393	2.68921	2.96157	3.18294	2.86513	3.02894	2.83037	2.75501	2.95232	2.74507	2.89782	2.74554	2.73272	2.83543	2.87245	2.84016	2.89322	2.77137	2.74428	3.15009	2.96564
1553295_at	ENSG00000179869.14	ABCA13	protein_coding	chr7	2.26109	2.43198	2.4536	2.23798	2.76601	2.82248	2.43605	2.2397	2.35733	4.58955	2.581	2.27665	3.00399	2.29462	2.50336	2.53296	2.42459	2.49571	2.27303	3.64722	2.64165	2.38109	2.76433	2.40394	2.23173	2.49937	2.33641	2.52681	2.31535	2.49209	2.21048	2.4389	2.30564	2.61609	2.35427	2.40393	2.56429	2.17062	2.3989	2.41987	2.45453	2.40284	2.33641	2.44386	2.32911
1553296_at	ENSG00000144820.7	ADGRG7	protein_coding	chr3	3.17755	4.01338	3.26267	3.54699	3.80178	4.33248	4.32125	3.18715	3.52319	4.40686	3.72936	3.72147	2.88487	2.90965	3.38213	3.81677	3.89313	2.82607	3.04959	3.25472	3.80707	3.18099	3.89998	3.5115	3.10424	4.17397	3.61369	3.50164	3.6221	3.6724	2.97131	3.32261	3.34705	2.99343	3.62136	3.67707	3.48106	3.3809	3.71627	3.37737	3.88136	3.22618	3.21441	3.25662	3.38978
1553297_a_at	ENSG00000119535.17	CSF3R	protein_coding	chr1	4.41404	5.14585	4.87974	3.88718	3.74086	4.97808	5.11286	4.49712	4.16745	4.31772	4.07761	4.71255	4.10436	3.84513	4.45726	4.58941	5.33909	3.74747	6.4052	4.56536	4.76479	4.58241	3.92561	4.52358	4.01118	5.21925	4.16058	4.40766	4.34963	5.39821	3.5397	4.35135	4.43607	5.00062	5.29549	4.23836	3.56808	4.08804	4.52887	3.90499	4.49306	4.15376	4.44802	5.14141	4.54779
1553298_at	ENSG00000182352.8	C17orf77	antisense	chr17	2.63292	2.77636	2.91923	2.83165	3.74853	3.21005	3.44246	2.59702	2.76037	3.03896	3.13382	3.16881	3.12574	2.87996	2.74806	3.19231	3.10944	2.50511	2.77888	2.99989	2.81334	2.88946	2.79523	2.7476	2.48812	3.0158	2.8881	2.8283	2.84986	2.90491	2.77703	2.66839	3.63236	2.42146	3.07902	2.94634	2.56709	2.46108	3.53235	2.64181	3.30987	2.43882	2.90336	2.81338	3.00361
1553300_a_at	ENSG00000102780.16	DGKH	protein_coding	chr13	6.12746	6.56137	5.62742	5.87637	6.35772	5.65911	4.8342	6.06118	6.22651	6.62828	6.99291	5.19316	6.34518	6.03711	5.16078	6.20703	5.96493	5.66199	5.98733	5.22306	5.60695	7.22479	4.87918	6.8959	6.55884	5.45539	6.27881	5.96944	6.60886	5.59038	7.38613	7.04458	5.78856	6.74672	5.23604	6.16644	6.36929	5.50225	5.69257	6.60319	5.90481	7.30817	5.64473	6.73552	5.51815
1553301_a_at	ENSG00000170417.14	TMEM182	protein_coding	chr2	8.25374	3.10698	3.10018	8.55718	3.81547	4.0718	3.15375	3.50572	8.97943	3.79883	4.9758	3.74304	2.95107	8.25544	3.04672	3.13247	3.35041	9.19365	3.11077	6.5964	3.87745	3.15652	3.0296	2.91453	3.38617	3.32535	4.14296	2.61976	3.16648	3.21264	2.88277	3.17153	3.54343	3.16837	3.3284	3.00013	3.11086	3.15764	3.24063	3.06957	3.54377	3.38828	2.99348	3.01498	2.98941
1553304_at	ENSG00000149657.19	LSM14B	protein_coding	chr20	7.74059	7.29058	7.13933	7.38279	6.91706	6.44692	6.39314	7.3211	7.62935	6.88878	6.66076	6.87207	7.52774	7.71136	7.45661	7.08092	7.74803	7.85887	7.50809	7.58444	6.96524	7.10102	6.4523	7.66086	7.51717	6.82142	7.35357	5.39057	7.53938	7.41664	7.39435	7.38574	7.08072	8.09825	6.83734	7.02675	7.47942	7.32907	6.90106	7.52211	6.52167	7.29538	6.91307	7.17587	7.46725
1553311_at	ENSG00000176659.7	C20orf197	lincRNA	chr20	3.64683	3.7861	3.86134	4.22259	3.72755	5.66961	4.27712	3.82743	4.31751	4.53613	4.55122	4.48657	3.87556	3.90498	3.97589	3.89031	4.29954	3.7005	3.62346	4.32503	4.60226	3.72902	4.03608	3.45872	3.5994	4.02173	3.49542	4.689	3.60022	4.16902	3.30571	4.31312	3.64643	3.68326	3.68713	4.16586	3.86905	3.56642	4.11614	3.96608	4.11299	3.48908	3.65051	4.78914	3.31693
1553314_a_at	ENSG00000196169.14	KIF19	protein_coding	chr17	4.3232	4.94397	5.48862	4.56386	5.0089	3.79603	5.67675	4.06502	4.53813	4.33421	6.39791	5.16227	3.9916	4.64108	4.58637	4.49089	4.55394	3.96894	4.38663	4.20139	4.74001	4.30969	4.20186	5.48111	4.02678	6.25428	4.76012	4.228	4.67454	4.32671	3.80959	3.757	5.6556	4.19355	5.70615	4.493	4.28038	4.15319	5.45109	4.48097	5.64088	3.79631	4.54676	4.24594	5.03344
1553315_at	ENSG00000171790.15	SLFNL1	protein_coding	chr1	5.36786	4.98192	5.31247	5.51152	5.09789	4.9581	4.82567	5.00745	4.65976	4.54877	4.66717	4.72986	3.91058	5.24237	3.86808	4.894	4.66935	5.43084	5.05904	4.93951	5.81212	4.92049	4.24891	5.93905	5.65782	5.26114	4.80617	4.81056	5.50282	4.53718	6.37651	4.86633	4.6981	4.88638	5.28095	4.98758	4.56441	5.08911	4.77794	5.67934	4.75923	5.61379	5.58212	3.89144	5.68454
1553316_at	ENSG00000171657.5	GPR82	protein_coding	chrX	3.17066	3.81916	3.42271	3.2737	3.97697	2.95315	3.48743	4.24359	3.48651	3.78098	3.46229	3.6531	3.10424	3.31233	3.35664	3.33498	3.52249	3.5122	2.95111	3.51714	3.90469	3.48064	5.09018	3.54194	3.63122	3.3779	3.3666	4.1489	3.39593	3.52217	3.7464	3.48995	3.24249	3.74362	3.96311	3.5294	3.29146	3.38373	3.6541	3.61705	3.4738	3.42586	3.38514	2.90234	3.03021
1553317_s_at	ENSG00000171657.5	GPR82	protein_coding	chrX	2.77129	2.70483	2.8054	2.63686	2.55394	3.55818	2.73306	2.85042	2.47854	3.02009	3.20322	2.81588	2.84821	2.68458	2.70709	2.90884	2.72155	2.67334	2.76276	3.17622	3.12027	2.92837	3.38063	2.57468	2.55918	2.91819	2.40243	2.65763	2.61858	2.60214	2.71834	2.90932	2.74181	2.63084	2.72329	2.55998	2.77978	2.50074	2.69829	2.70443	2.92059	2.52418	2.50074	2.8175	2.56916
1553318_at	ENSG00000158423.16	RIBC1	protein_coding	chrX	4.53803	5.67555	5.3696	4.49396	7.13782	4.42715	6.87104	4.17665	5.2184	4.67319	4.5404	6.41785	4.99008	4.51029	4.31713	5.25927	4.71306	4.63791	4.15213	4.94889	4.45045	4.28629	4.51763	4.53047	4.83266	6.42519	4.87441	5.03553	4.65973	5.23884	4.74088	4.76606	6.36869	4.43197	6.44441	4.72637	4.36367	4.88866	5.37789	4.29181	4.82327	4.56586	6.12062	4.26267	5.24071
1553319_at	ENSG00000165621.8	OXGR1	protein_coding	chr13	3.98412	4.77446	5.62799	4.45884	4.44569	5.44925	5.42364	3.67298	4.48374	4.45884	5.04139	5.08221	4.77639	3.83048	5.28509	4.53607	5.51459	4.46867	4.2887	5.2934	4.37093	4.53917	4.48128	4.76954	4.60652	5.54932	4.8474	4.37012	4.46761	4.26212	4.3953	4.39751	4.7232	4.55263	5.45379	4.51276	4.89905	4.57982	5.04728	4.94174	4.9024	4.09666	4.57339	4.15204	4.69749
1553321_a_at	ENSG00000198075.9	SULT1C4	protein_coding	chr2	3.66134	3.80037	3.2316	3.33838	4.16351	3.7781	3.61384	2.97487	3.69332	4.82632	4.37609	3.50028	3.32563	3.13237	3.64856	3.44322	3.55704	3.0605	2.92536	3.76736	3.22627	3.62169	4.12266	3.40025	3.48131	3.4732	3.49247	3.49697	3.58642	3.04243	3.71174	3.66903	3.7889	3.55645	3.63463	3.44792	2.86905	2.92095	4.03648	4.03299	4.00519	2.88597	3.27138	2.80727	3.35531
1553322_s_at	ENSG00000187079.14	TEAD1	protein_coding	chr11	9.97321	6.74505	5.3072	9.50829	6.76394	6.70606	5.95416	6.9317	8.33582	4.33086	5.36216	4.79768	7.01451	9.8026	7.62425	5.98374	6.15746	9.84339	6.67713	6.91203	6.84032	4.57761	6.23512	7.21613	8.19968	5.07609	7.19316	6.83058	7.23912	6.9786	7.90047	7.91443	6.68732	7.39972	4.85357	7.14927	7.15782	7.31419	5.82466	7.40649	6.31502	8.49033	7.08763	7.42829	7.05067
1553326_at	ENSG00000133105.7	RXFP2	protein_coding	chr13	3.01971	3.71186	3.84358	3.51273	3.29339	4.2027	3.75523	3.22503	3.63338	4.10541	3.30923	3.6592	3.70274	3.17129	3.96367	3.71994	3.70471	3.24562	3.30247	4.30233	4.40872	3.57139	3.21892	3.74299	2.985	3.49895	3.28884	3.45188	3.50966	3.51479	3.07704	3.27514	3.60452	3.4054	4.06423	3.44192	3.32908	3.3405	4.26047	3.41794	3.4885	3.08347	3.21278	3.25932	3.32877
1553327_a_at	ENSG00000165626.16	BEND7	protein_coding	chr10	3.05076	4.59632	3.36805	3.51007	3.77818	3.45042	4.60368	3.20541	3.30383	3.24215	3.23426	4.25144	2.37468	3.12473	3.86443	3.65812	3.25406	3.0445	3.17236	3.63237	4.35895	3.18099	3.10719	3.41356	2.85499	4.52529	3.18233	3.31864	3.59004	3.31264	3.00772	2.9886	4.26656	2.95933	4.96648	3.50402	3.14356	3.50013	3.98263	3.17353	3.80632	2.93845	3.09612	3.4904	3.56375
1553328_a_at	ENSG00000165646.11	SLC18A2	protein_coding	chr10	5.39302	5.15792	5.52477	5.17015	5.32712	6.39175	6.15889	4.74833	5.81566	6.3723	4.7763	5.47231	4.50377	5.05889	5.38522	5.12938	5.16402	5.60454	4.68445	5.63435	5.43833	4.27308	4.65617	5.06708	5.15408	5.395	5.45477	5.30954	5.00084	5.4465	4.19606	5.25982	5.46537	4.57317	5.8429	4.9774	4.98494	4.83678	6.25605	5.23464	5.356	4.49539	4.44295	5.04587	4.73353
1553329_at	ENSG00000165120.3	SSMEM1	protein_coding	chr7	3.20136	3.6061	3.97691	2.98837	3.91369	2.85309	3.70803	2.88417	3.23417	3.73134	3.32917	3.63416	3.17582	3.25823	3.40341	3.3808	3.60338	3.01785	3.33433	3.88866	4.09051	3.62715	3.43644	3.43954	2.93135	4.00175	3.4214	3.15691	3.31103	3.58319	2.66067	2.79807	4.52494	3.38723	4.48285	3.43178	3.28599	3.37247	3.86814	3.30976	4.80889	2.72864	3.3394	3.14386	3.51176
1553333_at	ENSG00000173212.4	MAB21L3	protein_coding	chr1	2.75526	3.27138	4.17479	3.07717	3.90474	3.56681	4.13146	2.97061	2.93305	3.48708	3.51261	3.64948	2.96069	3.2145	3.74355	2.97029	3.63609	2.98043	3.03237	4.20412	3.95985	3.17607	3.18188	3.40582	2.86349	4.50734	3.6494	3.16637	3.40618	3.363	2.54123	2.76501	4.44674	2.86034	4.39182	3.66029	2.83531	3.04021	4.27266	2.73351	3.97804	2.76726	3.07676	3.057	2.8494
1553335_x_at	ENSG00000215196.4	AC091878.1	antisense	chr5	5.5901	6.16575	6.10479	5.63499	6.6205	6.00682	6.97785	5.40244	5.62709	5.76687	5.84569	6.51255	4.95939	5.52457	5.97618	6.9208	5.93164	5.40276	5.52384	6.11295	5.87955	6.22444	5.28249	6.1519	5.2739	7.35045	5.85695	5.66991	6.67134	5.69235	5.25623	5.35017	7.02298	5.60156	7.15162	5.84379	5.17196	5.57558	6.72862	5.4883	6.79566	5.07219	5.42392	5.38171	5.82865
1553336_a_at	ENSG00000155545.19	MIER3	protein_coding	chr5	7.41086	5.92892	5.7662	7.41132	5.93765	6.58994	6.44923	6.97573	6.88323	6.88818	6.16817	5.64557	7.16613	6.61861	5.71009	6.27282	5.13575	7.08593	6.35066	7.95403	5.51241	6.75872	6.40442	6.7493	6.80096	6.0193	6.43411	6.56925	5.91267	6.00574	7.2432	6.67155	6.64727	6.87825	6.47485	5.5041	6.52748	7.18972	6.3802	6.76806	6.57446	7.28067	6.82511	6.69887	6.23351
1553338_at	ENSG00000143751.9	SDE2	protein_coding	chr1	7.9962	6.57365	6.02064	7.14439	4.9575	5.3286	5.38033	7.37983	7.61674	6.45347	7.84352	5.42522	7.47032	7.36995	6.57969	6.96326	6.86291	7.64133	7.25781	5.48813	5.72428	6.23873	6.91286	7.43947	7.33766	5.98509	6.56982	7.03452	6.86581	6.00092	7.79033	7.68215	5.95404	7.15933	5.94138	6.1616	7.28537	7.47911	6.10618	7.11823	4.98596	7.91268	6.10969	7.26348	6.50541
1553341_at	ENSG00000159650.8	UROC1	protein_coding	chr3	4.49726	5.42311	5.15476	4.54767	5.05609	5.49486	6.00873	4.55687	4.60431	4.44406	5.3469	5.65189	5.10657	4.69617	5.07655	5.2636	5.08374	4.54307	4.64572	5.46027	5.52023	4.90602	5.18771	4.93391	4.52511	5.6407	4.78761	4.87778	4.7394	4.92434	4.00906	4.5306	5.68082	4.52329	6.03213	5.13426	4.37039	4.82992	5.29493	4.36982	5.48964	4.35855	4.87376	4.28044	5.02964
1553344_at	ENSG00000150275.17	PCDH15	protein_coding	chr10	2.49252	2.86941	2.77162	2.5383	3.22312	4.44467	3.33388	2.46697	2.2748	3.29863	3.76495	2.74039	2.28154	2.40933	2.64833	2.90873	3.07201	2.48351	2.45311	4.10173	3.11929	2.71453	2.84546	2.75792	2.35184	2.68377	2.7484	2.41627	2.95414	3.17366	2.32165	2.65289	2.84664	2.64324	3.03549	3.06013	2.45212	2.57899	2.84198	2.5589	2.7588	2.28616	2.49291	2.55428	2.48921
1553346_a_at	ENSG00000090905.17	TNRC6A	protein_coding	chr16	8.01588	7.57686	5.23275	7.77918	7.88787	6.48212	6.27871	7.54578	7.23708	7.39131	6.81335	5.34169	7.90517	7.41744	8.00174	7.89292	6.15168	8.12746	7.91051	8.23159	7.538	8.79514	8.82488	7.03071	7.84133	6.35622	7.54966	7.04752	7.01952	6.92047	8.59538	7.66859	7.33535	8.00174	6.12152	6.56991	8.17063	7.7134	6.31801	7.75567	6.53433	8.25279	7.97152	7.06012	7.37693
1553348_a_at	ENSG00000086102.18	NFX1	protein_coding	chr9	7.33034	6.48084	6.53041	7.479	6.64981	6.50241	6.99898	7.55797	7.46578	6.154	7.14945	6.81616	7.03998	7.57234	6.7482	6.92231	6.67205	7.6539	7.33978	5.55453	6.76563	4.38866	8.858	7.02438	7.09881	6.63669	6.66797	6.80657	7.00787	6.88363	7.67356	7.24366	6.95097	7.23204	6.8359	6.63957	7.5339	7.38848	6.33666	7.03854	6.72887	7.59494	6.83738	7.61747	7.11107
1553349_at	ENSG00000189079.15	ARID2	protein_coding	chr12	5.07309	5.68277	5.74361	5.79957	5.93231	4.66913	5.60653	5.19299	5.357	6.25608	5.42185	5.90652	6.70284	5.27243	4.18155	5.78529	4.92669	5.69049	5.48445	4.16333	5.32659	5.34408	3.91907	5.18721	6.04552	6.03731	5.6293	3.89507	5.91534	5.09946	5.93137	5.64478	5.46754	5.6052	5.01857	5.53897	5.35004	5.05489	5.89044	5.57573	6.69864	4.79641	5.42749	5.46314	5.51164
1553350_at	ENSG00000178171.10	AMER3	protein_coding	chr2	3.55999	4.65356	4.95053	3.81736	4.39979	3.77823	5.66513	3.82655	3.9812	4.05176	4.68027	5.11867	3.71838	3.91929	4.66101	4.57633	4.60832	3.99297	3.87621	4.47309	4.85844	4.23787	4.30935	4.66043	3.57069	5.39318	4.42016	4.02779	4.86863	4.34241	3.26446	3.59897	5.46482	3.79241	5.50493	4.61195	3.46877	4.21858	5.39685	3.76739	5.54754	3.27564	4.07072	3.82267	4.42193
1553357_at	ENSG00000129682.13	FGF13	protein_coding	chrX	3.32094	3.40095	4.37487	3.14618	3.61763	3.64351	3.59966	3.02923	4.58356	4.11197	3.27923	3.59039	3.32542	4.41607	3.47124	3.32717	2.94503	3.80274	2.83491	4.28427	5.4991	4.03737	3.35723	2.80616	3.09772	3.75445	3.14618	3.3578	3.15982	3.31316	3.37534	2.83214	4.54959	3.06891	3.86547	3.47937	3.00625	3.03574	3.18519	3.22751	4.23322	2.64052	3.24891	3.1713	3.06546
1553359_at	ENSG00000155034.18	FBXL18	protein_coding	chr7	6.43778	7.43942	7.51597	6.56722	7.19654	6.32561	7.87191	6.35616	6.41275	6.80443	7.93905	7.60477	6.27069	6.56778	6.76381	6.6636	6.98931	6.19537	6.48283	6.95916	7.1762	6.86433	6.60519	6.71459	6.57523	7.52416	6.79857	6.28698	7.17486	6.92298	6.42601	6.21903	7.63324	6.27082	8.0364	6.99104	6.5253	6.60166	7.47323	6.14932	7.54128	5.62775	6.85018	6.451	7.38522
1553361_x_at	ENSG00000155034.18	FBXL18	protein_coding	chr7	5.65093	6.47083	6.66128	5.87685	6.24502	5.30768	6.91805	5.82275	5.83117	6.10909	6.20296	6.83451	5.59283	5.81824	6.23786	6.05396	6.23026	5.68465	6.2854	6.25154	6.20679	6.01211	6.07692	5.94852	6.01577	7.2788	6.47812	5.95281	6.12651	6.11557	5.89996	5.27341	6.84103	5.66451	7.33702	6.26494	5.50055	5.94789	7.02662	5.81616	7.20042	5.62293	6.2186	5.71556	6.26541
1553362_at	ENSG00000115423.18	DNAH6	protein_coding	chr2	2.65989	3.21528	3.05271	2.66998	3.28747	3.38621	2.93809	2.57315	2.8819	3.96554	2.84171	3.65649	2.72103	2.77962	2.86336	2.89557	2.94541	2.66571	2.79278	3.62423	3.38373	2.8069	3.08563	3.02572	2.57401	3.00987	2.68285	3.05716	2.87186	3.40875	2.73536	2.62577	3.41132	2.71658	3.51508	3.30489	2.89418	2.77684	3.10971	2.90697	3.03865	2.78041	2.88092	3.09022	3.22527
1553363_at	ENSG00000164385.8	LINC01600	lincRNA	chr6	5.14242	5.6315	5.81339	4.83173	5.55469	5.53447	6.69512	5.46031	5.9648	4.44825	4.52819	5.93539	5.80829	5.55782	5.55787	5.6014	5.24614	5.95668	5.40443	4.28233	6.14847	4.05423	5.80841	4.98409	5.54907	6.66113	4.9785	4.78726	5.12317	5.58977	5.40301	4.84246	5.78852	4.912	6.30629	5.24499	5.38512	6.48318	5.64111	5.1114	6.66584	5.66743	5.25945	5.60156	5.08887
1553364_at	ENSG00000180316.11	PNPLA1	protein_coding	chr6	2.8837	3.70898	3.17402	3.32183	3.76999	3.76938	4.25805	3.09399	3.06514	3.69833	3.21337	3.11806	2.73228	3.19044	3.02608	3.18121	2.96462	2.64054	2.71234	3.61268	3.66119	3.42288	3.60662	2.91744	2.68732	3.49909	2.95828	3.26188	3.24013	3.41643	2.86179	2.78278	3.38948	2.52681	3.49836	3.26919	2.9005	2.99373	3.71881	2.85216	4.6449	2.78278	2.51211	2.79454	2.77401
1553365_at	ENSG00000166153.16	DEPDC4	protein_coding	chr12	3.44417	3.35911	3.28803	3.58137	3.87286	3.76938	3.39567	3.23892	2.9499	4.56284	3.29433	3.31378	3.15965	3.13365	3.13011	3.14737	3.77329	3.31578	3.25095	3.65655	3.15469	3.63559	4.12645	3.41279	3.10805	3.71584	3.11304	4.3665	3.78101	3.16114	3.45267	3.12237	3.58355	2.94895	3.34862	3.47379	3.07145	3.19855	3.36441	3.28436	3.40183	3.15429	3.48375	2.89225	3.2633
1553367_a_at	ENSG00000160471.12	COX6B2	protein_coding	chr19	5.39653	6.91532	6.12582	5.45566	5.77483	5.90983	7.01458	5.57115	5.91503	5.63073	5.84053	6.86709	5.74537	5.9866	6.14362	6.02703	6.37106	5.55506	5.68652	6.69276	6.68355	6.04883	5.9754	5.87458	5.72969	7.18044	6.34382	5.92771	6.10171	5.77587	5.43587	5.21285	6.87868	5.59317	6.6914	6.23616	5.24012	6.04943	6.38015	5.58885	6.64173	5.38345	6.07168	5.75189	6.46937
1553369_at	ENSG00000167483.17	FAM129C	protein_coding	chr19	3.47011	4.13658	4.09888	3.55212	3.82004	3.48181	4.34041	3.31226	3.28772	3.40771	3.53731	4.00836	3.71303	3.79106	4.25038	3.787	3.76512	3.39954	3.47317	3.79144	4.21338	3.91567	4.36367	3.53555	3.08895	4.63775	3.37444	4.26618	3.51466	3.49159	3.16775	3.09374	4.33216	3.12899	4.42257	3.62385	3.41206	3.61965	3.89821	3.40771	3.80529	3.54635	3.52763	3.76776	4.22423
1553371_at	ENSG00000183317.16	EPHA10	protein_coding	chr1	2.79402	3.46803	3.57765	2.78117	3.89391	3.77848	3.87556	2.89211	2.91252	3.77007	3.23298	3.58756	3.177	2.90235	3.18697	3.30461	3.51432	2.73634	2.90078	2.86941	3.11669	3.31804	3.5388	3.06493	2.86625	3.75475	3.43327	2.92775	3.30446	3.27583	2.61823	2.96161	3.60482	2.86207	4.15158	3.14559	2.88212	2.80871	3.49177	2.9441	3.28731	2.83267	2.54413	3.0251	3.06951
1553373_at	ENSG00000162843.17	WDR64	protein_coding	chr1	3.28938	4.25192	4.07593	3.69578	4.29459	4.37142	4.08149	3.66697	3.51061	3.51885	4.68716	4.76276	3.52558	3.28605	4.12792	3.98347	4.1469	3.29831	3.65269	4.24926	4.32652	3.61145	3.89904	3.94038	2.8813	4.99744	3.79716	3.65827	3.6192	4.1469	3.16358	3.28481	4.55333	3.3708	4.51285	4.40903	3.32489	3.64811	4.55878	3.27176	5.43827	3.0098	3.8047	4.0225	4.01202
1553375_at	ENSG00000183826.16	BTBD9	protein_coding	chr6	6.22935	5.12556	4.39485	6.09482	4.45683	4.4981	4.54016	5.6606	5.14532	5.32098	4.1772	4.69055	5.82362	5.87165	5.91643	6.08596	4.71898	5.79683	5.11239	4.4706	4.4985	4.11416	4.73278	4.93135	6.01542	4.80443	5.42822	5.41013	5.03485	4.69913	6.36599	5.28914	4.97353	5.71113	4.98155	4.75879	5.62327	6.07982	4.97684	5.64413	4.72945	5.81838	5.4716	4.50083	5.28581
1553376_a_at	ENSG00000162779.20	AXDND1	protein_coding	chr1	3.42069	3.94303	3.98897	3.63066	4.05495	4.79157	4.32174	3.02504	3.41727	4.63949	3.12198	3.87436	3.29375	2.99	4.12605	4.15706	4.71447	3.23693	3.54003	4.00422	3.57583	3.46001	3.42943	3.63638	3.19838	4.54084	3.44438	3.51984	3.56149	3.63915	2.58726	3.20381	3.94595	3.29769	3.8184	3.80442	3.12318	3.54196	4.52559	2.88381	4.02832	3.14467	3.35292	2.90375	3.1503
1553380_at	ENSG00000173200.12	PARP15	protein_coding	chr3	3.58159	2.73849	2.62149	3.55495	2.88557	3.54442	2.90933	4.57736	3.26842	3.26855	2.60931	2.7235	3.23314	3.38106	2.92296	2.61799	2.7028	2.91451	4.53279	2.86941	2.84474	2.68194	2.71789	2.95744	3.55399	3.11668	3.42001	2.79926	2.47548	3.04793	3.35474	3.08454	2.71999	3.24189	2.99411	2.86775	2.65132	2.6987	2.89427	2.56554	2.75215	3.38378	3.32842	3.91137	3.03247
1553385_at	ENSG00000280409.1	LINC01101	TEC	chr2	4.91962	6.11498	5.67038	5.10293	5.47054	6.30236	5.62419	4.96248	4.86237	5.45218	5.67691	5.5438	4.73472	5.02671	6.04684	5.35455	5.90572	5.01304	4.9237	6.15039	5.97233	4.95954	5.77642	5.2633	4.68707	6.0097	5.17836	5.24497	5.42965	5.27363	4.31185	4.50715	5.90004	4.50026	6.23149	5.83656	4.86421	5.29288	5.78963	5.02902	5.0654	5.08558	4.90351	4.94003	5.21759
1553386_at	ENSG00000168389.17	MFSD2A	protein_coding	chr1	4.95496	5.2643	5.64593	5.08782	5.1164	5.1416	6.27665	4.73315	4.79888	5.72729	5.14638	5.55753	5.07976	4.90896	5.38776	5.48459	5.29598	4.74291	4.89342	6.02247	5.16198	5.24746	5.30405	5.20611	4.68893	6.39536	5.1548	5.1548	5.03911	5.24545	4.71116	4.82085	5.84579	4.72136	5.57635	5.46526	4.92489	5.02075	5.77916	4.88219	5.86996	4.67188	4.91006	4.75741	5.27512
1553387_at	ENSG00000149311.17	ATM	protein_coding	chr11	4.32174	4.55042	4.82407	4.33893	5.23205	5.49625	5.23792	4.37697	4.28363	5.19056	5.3192	4.93841	4.17568	3.93475	4.4774	4.23505	4.53324	4.35295	4.45888	4.37638	4.38172	4.57259	4.30598	4.5261	4.40927	4.95484	4.24591	4.7429	4.63904	4.4474	4.78751	4.32174	4.57765	4.19839	5.09218	4.98125	4.34507	4.48078	4.89142	4.64058	5.0242	4.5447	4.09148	4.38313	4.31668
1553390_at	ENSG00000181652.18	ATG9B	protein_coding	chr7	4.84333	5.06414	5.33323	4.7931	5.54291	5.01878	5.83163	4.84019	4.73813	5.92894	5.00026	5.74867	4.65032	4.73467	5.04477	5.62274	5.10352	4.56763	4.89998	4.95088	5.26611	5.59404	4.94814	4.97201	4.69297	5.52448	5.0929	5.97896	4.98886	5.0274	4.41255	4.14404	5.77064	4.35116	6.00735	5.03361	4.54315	4.80513	5.78882	4.43116	5.80747	4.49539	4.98614	4.51116	5.36998
1553391_at	ENSG00000165182.10	CXorf58	protein_coding	chrX	3.32572	3.75647	4.40047	3.58618	4.80569	4.58706	4.91643	3.47477	3.90993	5.10793	4.30293	4.15593	3.89656	3.2653	4.27572	3.6639	4.57352	3.88424	3.58431	3.84117	4.44877	3.8363	4.42909	3.78807	3.27575	4.08062	3.77703	3.92484	3.82755	3.93642	3.23445	3.32572	4.19943	3.58084	4.03354	3.67016	3.20615	3.70111	3.8254	3.47429	4.40737	3.41342	3.35572	3.253	3.31238
1553394_a_at	ENSG00000008196.12	TFAP2B	protein_coding	chr6	3.26634	3.55808	3.21199	3.27184	3.85192	3.93586	4.56447	3.1376	3.16276	3.2795	3.22372	3.99796	6.62923	3.45901	4.02206	3.79841	3.58042	3.21365	3.23868	3.39176	3.74012	3.46432	6.93184	3.24694	3.49639	3.80888	3.21865	3.72753	3.33718	3.63999	2.89157	2.98179	5.24904	3.26081	4.53813	3.55991	3.82091	3.37179	4.17858	3.3444	3.79969	3.25699	3.94364	3.17047	4.08142
1553395_a_at	ENSG00000163606.10	CD200R1	protein_coding	chr3	4.15387	3.51218	3.81632	3.63066	3.334	4.06274	3.69549	4.98052	3.89688	4.06044	3.38468	3.33339	3.31222	3.65456	3.22116	3.27445	3.81719	3.42407	4.14229	3.34985	3.45095	3.44535	3.36411	3.28818	3.72762	3.95012	3.40126	3.5109	3.29996	3.41465	2.63265	4.10665	3.7501	3.39245	3.60437	3.25588	3.3696	3.12709	3.99786	3.72435	3.97563	3.55934	3.43786	3.50994	3.42316
1553396_a_at	ENSG00000244607.5	CCDC13	protein_coding	chr3	4.88273	5.48846	5.30829	5.50032	5.34863	5.71262	6.28459	5.04766	5.48548	5.20875	5.70557	5.57928	4.97461	5.29521	5.90522	5.59621	5.78592	5.41262	5.22155	6.15276	5.69785	5.67692	5.00997	5.26877	5.16628	6.52843	5.4321	5.01248	5.4509	5.45477	4.56578	4.64702	6.46071	4.95049	6.15264	5.41985	4.80617	5.35555	5.72752	4.7692	5.78743	5.08807	5.53693	5.14956	5.54647
1553397_at	ENSG00000244607.5	CCDC13	protein_coding	chr3	5.03286	6.2036	6.34079	5.56704	5.73959	5.36108	6.59748	5.53728	5.40575	5.17632	5.7065	6.40054	5.65704	5.29116	5.79458	5.68649	6.27886	4.9925	5.08374	5.7352	5.94693	5.54431	5.27383	5.54542	4.86483	6.06168	5.60831	4.92092	5.49326	5.46589	4.51195	5.02861	6.37761	4.88262	6.68522	5.70783	5.22404	5.2948	6.58758	5.19688	6.01521	4.85809	5.50796	5.36075	5.85642
1553401_at	ENSG00000170255.7	MRGPRX1	protein_coding	chr11	3.94687	4.50843	4.63654	4.2935	4.85224	4.43259	4.22867	3.70225	4.1404	5.08079	4.69663	4.80643	3.9916	3.58494	4.36874	4.23222	5.00388	4.4096	3.40697	5.64839	5.27396	4.38765	4.70135	4.53192	3.64611	4.14063	4.29528	4.08796	4.23521	4.75072	3.49577	4.15691	4.56225	3.84365	4.38928	4.5183	3.98951	4.23475	4.98105	4.61514	4.76175	4.00793	3.86588	4.13939	4.13054
1553402_a_at	ENSG00000010704.18	HFE	protein_coding	chr6	5.38481	4.11431	4.89388	4.69451	5.00938	5.2703	4.3043	6.60433	4.67486	4.10623	5.81162	5.17196	4.57012	4.12918	6.50431	4.56337	5.7673	3.99904	6.32771	4.49284	5.08695	4.47012	4.04799	4.17661	5.64278	4.63235	4.85899	6.8437	4.24752	5.29629	5.73723	4.9313	4.24043	5.28353	4.3056	4.84438	5.46608	5.44148	4.84256	4.88953	3.98704	5.92003	4.90027	4.76143	4.48453
1553403_at	ENSG00000171136.6	RLN3	protein_coding	chr19	3.56205	5.04767	4.59453	3.80707	4.78688	4.75366	5.31691	3.87283	3.88262	4.75997	4.37927	4.74001	4.34065	3.79163	4.69255	4.59199	4.50101	3.80335	4.32717	5.64355	5.01887	4.68552	3.82881	3.93195	3.54966	4.94876	3.94993	4.18404	3.93748	4.57137	3.82574	3.57471	5.20585	3.84184	4.778	4.06245	3.76006	4.0823	4.47823	4.01055	4.72857	3.84667	4.2663	3.87096	4.14987
1553407_at	ENSG00000127603.23	MACF1	protein_coding	chr1	5.86735	6.67	6.4121	6.28543	6.4468	5.86284	6.87816	5.62318	5.9798	6.76017	6.47277	7.20766	6.55478	5.77733	6.11029	6.67765	7.378	6.0593	6.30291	6.49525	7.27169	6.03468	4.85474	6.99494	6.90839	7.38373	6.54479	6.13251	6.89402	6.02879	6.1762	6.23355	6.47362	6.08297	6.99636	6.56299	6.12557	6.44931	6.48953	6.79605	7.19124	5.89762	6.29933	6.17886	6.59937
1553409_at	ENSG00000173157.16	ADAMTS20	protein_coding	chr12	3.4828	3.39267	3.87311	3.52592	3.92681	2.84013	3.94846	3.57084	3.28206	3.18398	3.30324	3.76309	2.82929	3.14454	3.78024	3.24813	4.33251	3.15828	3.53544	3.05584	3.36648	3.43588	3.26715	3.37086	2.92065	4.77516	3.42527	3.26723	3.72861	4.00264	2.41023	3.19031	4.28075	3.26413	4.57114	4.00312	3.36574	3.15904	4.57306	2.9441	4.04358	2.93379	3.12489	3.06284	3.82617
1553410_a_at	ENSG00000140798.15	ABCC12	protein_coding	chr16	7.38014	4.42983	5.22662	4.67174	4.4875	4.3569	5.21104	3.96672	4.05495	4.06149	4.41938	4.6843	4.10583	4.51549	4.53251	4.26359	4.7977	4.34575	4.14792	4.96686	4.73625	3.71428	4.24519	4.33593	3.85434	5.64378	4.55337	3.8483	4.55159	4.1869	3.83029	3.52363	4.89069	3.80262	6.15191	4.90598	3.82261	4.03376	5.03553	4.05098	5.61787	3.87267	4.45054	3.97224	4.30488
1553412_at	ENSG00000186094.16	AGBL4	protein_coding	chr1	5.41163	8.60372	8.83561	6.75263	10.0769	5.78929	9.8658	7.2765	6.56775	5.58838	7.05943	8.6177	5.13404	5.6776	9.04163	8.55313	7.32566	5.92096	5.04397	5.94792	6.52781	5.94629	5.75709	7.52829	4.62951	10.4381	7.90725	5.13079	8.28454	8.22116	5.01344	5.83595	9.6501	5.5658	10.0207	8.30917	5.1383	7.3711	9.23347	5.89221	10.0313	5.38249	7.14289	6.06584	8.32641
1553415_at	ENSG00000179520.10	SLC17A8	protein_coding	chr12	2.67037	3.0663	2.93932	2.82597	3.55845	3.7036	2.93266	2.7308	2.7133	3.59649	3.98532	2.99567	2.48882	2.49351	3.03928	2.78237	3.32687	2.66807	2.67313	3.76442	3.29104	2.99057	3.62575	2.84338	2.54555	2.96715	2.85041	2.94745	2.87324	3.38844	2.82258	2.94432	3.00124	2.80574	3.11443	3.2412	2.95411	2.81501	2.84284	2.73488	4.10879	2.83461	2.75601	3.04073	2.93033
1553417_at	ENSG00000175728.4	C11orf44	lincRNA	chr11	2.90915	4.33223	4.09449	3.19182	3.07874	3.1854	5.50388	3.16339	3.11111	4.25019	3.34243	4.26329	3.12684	2.76228	3.11788	4.37128	3.62501	2.7671	2.82336	3.04089	5.44718	3.66237	2.88811	3.47818	2.94751	4.77603	3.54633	3.36298	3.12942	4.11539	2.71099	2.93288	4.39117	3.08195	4.81709	3.41184	2.80776	3.47812	4.04141	2.78232	4.67112	2.86646	3.02776	2.73854	3.53512
1553418_a_at	ENSG00000155052.14	CNTNAP5	protein_coding	chr2	3.21674	4.14289	4.03719	3.19467	4.02038	4.44216	4.78713	2.99841	3.34856	4.3129	3.7687	3.97672	3.18698	3.08446	3.39673	3.71134	3.99543	3.02976	3.3495	4.11439	4.27033	3.76705	4.17691	3.49346	3.0479	4.2122	3.35034	3.38729	3.45971	3.39387	2.70011	3.33416	3.77279	3.18929	4.80182	3.39542	3.1348	3.5043	3.79019	3.32117	4.35652	3.05587	3.62739	3.12611	3.16926
1553420_at	ENSG00000225953.2	SATB2-AS1	antisense	chr2	2.65651	3.32728	3.03969	2.6688	3.44075	3.12443	2.86886	2.78613	2.78954	2.80403	3.33097	2.97512	2.41548	2.85333	3.10459	2.82275	2.87281	2.58819	2.75373	3.23019	3.08104	3.04559	2.93656	2.95311	2.46803	3.52863	2.60586	2.71761	2.731	2.77854	2.30717	2.5542	2.807	2.57218	2.96841	2.79974	2.63921	2.50355	3.37889	2.51966	3.26595	2.56034	2.7876	2.67604	2.91944
1553422_s_at	ENSG00000078328.19	RBFOX1	protein_coding	chr16	9.73226	4.52715	4.55144	9.79614	3.53501	3.30743	4.84684	3.17143	10.0696	4.58014	3.59254	4.30742	3.27138	10.1062	4.00797	4.53231	4.03819	10.5731	3.52909	3.19811	4.90649	3.70604	3.70015	4.0305	3.24632	5.12727	5.55988	3.4831	3.69043	3.97082	3.22377	3.31441	3.70214	3.44384	4.24643	4.16891	3.49272	3.728	4.60854	4.07369	3.87933	3.51677	3.38925	3.30587	3.55228
1553423_a_at	ENSG00000154760.13	SLFN13	protein_coding	chr17	3.3588	3.59469	3.28436	3.46767	3.83049	3.10337	4.04382	2.90692	3.30514	3.55625	4.27954	3.68567	3.99239	3.26475	3.89511	3.32077	3.68079	2.92884	3.04358	3.61348	3.4212	3.71105	6.16478	3.59888	3.41747	3.58435	3.40637	3.63125	3.4487	3.29469	3.25532	3.62016	3.58352	3.0056	3.7208	3.57065	3.1348	2.99557	3.60528	3.09843	3.68193	3.2301	3.49067	3.23779	3.11301
1553424_at	ENSG00000180116.15	C12orf40	protein_coding	chr12	4.58705	5.72551	5.47272	4.01842	5.17902	4.63459	5.90755	4.60318	4.74729	5.37069	4.93673	4.96426	4.5851	4.42242	4.82316	5.43692	5.42057	4.06526	5.032	5.92017	5.82864	4.98398	5.64272	4.89832	4.48243	6.47634	4.43117	4.68665	5.29733	4.7777	4.83665	4.52812	5.83314	4.32867	6.0148	4.70985	4.51299	4.61234	6.69983	4.39513	6.60263	4.4969	4.60775	4.40234	4.80549
1553425_at	ENSG00000243710.7	CFAP57	protein_coding	chr1	3.08063	3.69179	3.41469	3.09799	3.88153	3.21812	4.06331	3.17803	3.29567	3.83314	3.32747	3.75717	3.07359	3.20797	3.2991	3.21923	3.89247	3.23497	3.2242	3.84913	3.42315	3.31305	3.61609	3.1652	2.78286	4.44757	3.58771	3.11996	3.5737	3.04048	2.71442	2.95279	3.85182	3.12767	4.0876	3.28887	2.92716	2.90544	3.41787	2.7448	4.56433	2.80795	2.83842	3.02415	3.25462
1553426_at	ENSG00000178722.12	C5orf64	processed_transcript	chr5	3.41827	5.55482	4.95634	4.00548	5.0191	4.6964	5.17866	4.25267	4.55383	4.79785	5.21362	5.56834	4.50015	3.73377	4.89049	4.75152	4.79448	3.73183	3.84513	4.87024	5.35561	4.11176	6.5949	4.19096	3.49525	5.94727	4.6434	4.37701	4.77261	4.78519	3.30703	4.36724	5.49468	4.03825	5.80783	5.02914	4.34657	4.35936	5.45484	4.19551	4.85934	3.57609	4.0009	3.81464	4.50393
1553427_at	ENSG00000166106.3	ADAMTS15	protein_coding	chr11	4.8416	5.76377	5.75076	5.22041	5.94194	5.94171	6.34585	5.10678	5.08454	5.56763	5.56355	6.23127	5.20263	5.35417	6.06165	5.89922	5.52215	5.02274	5.55044	5.96024	5.96298	6.17043	5.55449	5.31815	4.95554	6.11177	5.46104	5.47116	5.71253	5.53925	5.03014	4.83051	6.50548	5.2295	6.37106	5.18007	4.95271	5.52491	5.99858	4.80591	6.2156	5.00582	5.59256	5.18053	5.61586
1553428_at	ENSG00000216863.9	LY86-AS1	antisense	chr6	2.85228	3.38652	3.10645	2.83041	3.08119	2.9219	3.25661	2.86023	3.06234	3.41236	3.06155	3.08495	3.10424	2.94823	3.17196	3.21914	3.2509	2.95406	3.22617	3.20206	3.28762	3.48576	3.64868	3.03871	2.96057	3.19884	2.95827	3.4173	3.26426	3.27055	2.83685	2.79326	3.44689	2.59522	3.36054	3.27305	2.91722	2.97041	3.46708	3.11138	3.93763	2.72263	2.94705	2.87862	2.84068
1553430_a_at	ENSG00000186197.12	EDARADD	protein_coding	chr1	3.54144	3.53194	3.62593	3.07058	3.11003	3.71532	4.02482	3.32534	3.42638	3.20298	3.51086	4.02033	3.72542	3.19022	3.83807	3.36363	3.19735	3.26438	3.12897	3.59316	4.34666	3.56119	3.22251	3.17588	3.30997	4.03242	3.37626	3.2398	3.36622	3.39168	3.16241	3.02273	3.67828	3.64313	3.77635	3.38226	3.08073	3.38049	3.31535	3.3125	4.13438	3.17567	3.24117	3.23996	3.39478
1553433_at	ENSG00000164989.15	CCDC171	protein_coding	chr9	3.75815	4.06986	4.3631	4.66476	3.87189	4.10203	4.49841	4.43523	4.48969	3.74329	3.81669	4.39701	5.40896	4.0745	4.48187	5.23917	3.4724	3.908	3.80013	3.80809	3.44275	3.51031	6.66204	3.78678	4.18821	4.84037	4.25905	3.53716	5.00753	4.09619	4.34098	4.74235	4.3445	3.62389	4.60264	4.02201	3.65133	3.482	4.84292	4.24159	6.24798	3.50676	4.6261	2.99723	3.92746
1553436_at	ENSG00000205592.13	MUC19	processed_transcript	chr12	2.84372	3.09809	3.01505	2.89986	3.65249	3.11493	3.40669	2.89854	3.04849	3.75312	3.28667	3.75577	2.52008	2.64978	3.16071	3.43721	3.23687	3.03087	2.83491	3.36252	3.12147	3.11794	2.95795	3.06021	2.66571	4.12542	2.8444	2.8526	3.30046	3.22866	3.26946	2.77566	3.03853	2.8559	4.06047	3.59194	2.7302	2.95614	3.39217	2.6346	5.21502	2.68007	3.04707	2.55118	3.19186
1553437_at	ENSG00000179023.8	KLHDC7A	protein_coding	chr1	4.09905	4.38056	4.82371	4.04319	4.50255	4.97603	5.25907	4.22497	4.08692	5.18285	4.64646	5.28257	4.88197	4.14777	4.86242	4.48935	4.73196	4.28174	4.39472	4.76334	4.36982	3.98402	4.2861	4.75579	3.86207	4.77683	4.5351	4.67036	4.27378	4.32284	3.43062	4.0147	4.76695	4.1409	5.2971	4.17013	3.89342	4.49048	4.49917	4.23202	4.39258	3.90467	4.22562	4.57365	4.47212
1553438_at	ENSG00000184224.3	C11orf72	lincRNA	chr11	3.40041	4.59484	5.56831	4.06931	4.25142	4.05515	5.84784	4.00338	4.42923	3.60824	4.05265	6.43152	3.49273	3.59028	3.99026	4.58683	4.19502	3.3371	3.84085	4.07069	4.30933	4.17037	3.54463	4.71038	3.20336	5.47373	5.13649	3.97168	4.95518	5.74224	3.23445	3.3888	4.66625	3.52024	6.04034	4.27589	3.25095	4.07173	4.47403	3.6753	7.02559	3.68212	5.83477	4.16232	4.69609
1553440_at	ENSG00000260372.6	AQP4-AS1	antisense	chr18	2.857	2.94987	2.79832	3.55511	2.80226	3.94437	3.33388	2.90465	2.77272	4.2751	2.85949	3.0531	3.37654	2.7495	3.03259	2.95744	3.05965	2.77179	2.85273	3.77529	3.09168	2.94658	3.70015	2.8555	2.64812	3.57229	2.99589	3.46263	2.88528	3.11528	2.24521	3.04915	2.99606	2.83337	3.057	2.87183	3.02457	3.1265	2.80589	2.72931	2.95691	2.78225	2.83842	2.7236	2.9598
1553441_at	ENSG00000152910.18	CNTNAP4	protein_coding	chr16	2.42846	2.34327	2.34338	2.37634	2.50293	3.5045	2.44638	2.40287	2.28197	3.51427	3.0807	2.4692	2.72103	2.39294	2.33638	2.45597	2.51749	2.32557	2.47319	2.87677	2.67838	3.29804	2.53253	2.28461	2.19339	2.3446	2.40012	2.67757	2.31391	2.37797	2.42846	2.34377	2.51579	2.29174	2.4247	2.67129	2.42332	2.29819	2.487	2.45213	2.41664	2.2877	2.29304	2.28867	2.23331
1553442_a_at	ENSG00000152910.18	CNTNAP4	protein_coding	chr16	5.08596	4.57455	5.21184	4.60759	4.19528	4.36758	5.38281	4.34026	4.80442	4.83745	4.35852	4.74308	5.18211	4.60835	5.01147	4.90586	4.89153	4.87526	4.2761	4.69257	4.93413	4.96603	4.33786	4.86165	4.20619	5.58818	4.79914	4.37562	4.6062	4.92619	4.07043	4.42878	5.05091	4.86351	5.42937	5.1099	4.54536	4.68699	5.01131	4.64538	4.66103	4.16275	4.51945	4.41091	4.70326
1553443_at	ENSG00000181171.5	FER1L6-AS1	antisense	chr8	2.87872	4.01985	4.37966	3.47587	3.61881	3.28825	5.07972	3.61588	3.82521	3.24663	3.53727	4.74581	3.49216	3.16756	4.08653	4.29388	3.60792	3.45281	3.75589	3.58425	4.0605	3.37774	3.6761	3.66633	2.99177	4.77433	4.25554	3.77362	3.66702	3.36384	2.85872	3.07599	4.58215	3.21089	4.86054	3.99623	3.45065	3.55523	3.6986	3.04091	5.23109	3.24084	3.66825	3.27575	3.65485
1553444_a_at	ENSG00000175262.14	C1orf127	protein_coding	chr1	5.75076	6.75829	6.73588	6.38553	6.56621	5.84808	7.14156	5.95014	6.06673	6.58348	6.09416	7.14793	5.76883	6.24516	6.80625	6.25473	6.3765	6.16783	6.09381	6.24289	6.8205	6.24596	5.78051	6.16697	5.42074	7.17287	6.44951	6.67033	6.48415	6.42882	5.18672	5.63705	7.20923	5.87194	7.32347	6.61953	5.46878	6.18235	7.12682	5.74756	6.82329	5.7177	6.00539	5.83092	6.39542
1553447_at	ENSG00000166748.12	AGBL1	protein_coding	chr15	6.94403	3.81198	3.47632	7.61586	3.33538	3.58557	4.57733	3.3968	7.93363	3.40951	3.12824	3.66754	3.44149	8.65412	4.04098	3.72124	4.38014	7.75207	2.32243	5.17267	3.48607	3.54509	2.86738	3.57286	2.72723	4.84285	4.69977	4.08468	4.06672	4.10464	3.07776	3.29468	4.2507	2.95066	4.24643	3.71457	2.73165	3.71517	3.41966	3.17353	4.13438	3.14719	3.06805	2.67124	3.59312
1553448_at	ENSG00000175967.3	RP11-544L8__B.4	antisense	chr6	2.81603	3.33782	3.08135	2.90961	3.07828	4.09432	4.08945	2.55548	2.83406	2.89023	3.03022	4.07	2.92727	3.14454	3.12162	3.6887	3.53922	2.75	2.8256	3.2314	3.50551	3.01903	2.96196	3.06805	2.89639	3.55951	3.08344	3.33072	3.40811	2.79656	2.65702	2.94606	3.47312	2.88887	3.20473	3.26325	3.09808	3.2118	3.40543	3.20531	4.2075	2.78084	3.13497	2.64509	3.14331
1553450_s_at	ENSG00000180422.3	LINC00304	lincRNA	chr16	4.0642	5.08197	4.94644	4.51122	4.76618	5.43943	4.94239	4.22753	4.59742	5.11894	4.24923	5.31125	4.0216	3.93629	4.92247	5.01629	4.89598	4.12	4.00924	4.69845	5.16423	4.23602	4.38348	4.57843	4.12778	4.9028	4.53603	4.33907	4.29463	4.87246	3.73366	3.83558	4.4933	4.32867	5.65844	4.0949	4.22135	4.62806	4.48893	4.30521	5.06944	4.15315	4.37889	3.9918	4.65418
1553451_at	ENSG00000249961.9	CCDC79	protein_coding	chr16	3.10782	3.10576	3.31853	3.13863	4.59002	3.61441	3.46151	2.91814	3.37057	3.40584	3.27114	3.27747	3.33941	3.37517	3.30215	3.95978	3.01983	3.15149	2.78329	3.74289	4.21431	3.46432	3.73017	3.23613	2.84103	3.97688	3.36152	3.32012	3.13352	3.67853	2.71479	3.25079	3.53235	2.94395	3.73752	3.20063	3.24071	3.16389	3.62322	3.48775	3.64249	3.06871	3.14516	3.05546	3.14026
1553452_at	ENSG00000174527.9	MYO1H	protein_coding	chr12	3.44587	4.14923	3.52474	3.6911	3.50192	3.825	3.69843	3.40545	3.58798	3.73703	3.365	3.58026	4.70272	3.55499	3.38094	3.35624	3.83551	3.51088	3.85199	2.93227	3.94442	3.88216	3.62009	3.81245	3.74573	4.08832	3.75674	3.71143	4.03505	3.4119	4.03684	3.66307	3.24398	3.67061	3.43096	3.56073	3.5949	3.61263	3.53235	3.64527	3.57595	3.5527	3.82655	3.37353	3.59649
1553453_at	ENSG00000239388.8	ASB14	protein_coding	chr3	6.46587	5.71761	5.74645	6.7617	5.97164	5.53447	4.65683	5.76883	6.98497	7.08148	6.41701	5.47237	5.97895	7.35396	5.31045	5.43233	5.65948	7.44753	5.55982	4.58088	4.88892	5.92809	6.09138	5.5723	6.20312	5.44658	5.83316	6.89287	5.86738	5.63362	6.33825	6.18274	4.84039	6.20641	4.98496	5.54381	5.97165	5.96105	6.43613	6.16563	5.611	5.89932	6.03876	6.03767	5.39493
1553457_at	ENSG00000215162.1	LINC00269	lincRNA	chrX	3.37501	4.96137	5.02111	4.32103	4.51008	4.2027	6.08058	3.81355	4.12669	4.29017	4.71201	5.29259	4.69854	3.78265	4.67436	4.5085	4.24587	4.05055	3.81254	5.26241	4.81931	4.94822	3.93771	4.36679	3.60495	5.47365	4.29269	4.27978	4.43927	5.19081	3.42717	3.42685	5.56816	3.75576	6.25877	4.5425	4.09	4.03189	5.1811	3.84692	5.48095	3.21895	4.24198	3.84697	4.86281
1553458_at	ENSG00000165633.12	VSTM4	protein_coding	chr10	3.67199	4.72296	4.56447	3.73718	3.14637	3.39648	4.93531	3.68575	4.05565	4.38157	4.05138	4.79716	3.73393	3.68261	4.472	3.71734	4.24441	3.66119	3.33366	5.31511	5.11313	4.04067	4.10127	4.08788	3.94653	5.16248	4.06021	4.13087	3.82155	3.97677	3.41147	4.0674	3.98487	3.94954	4.75996	4.26795	3.92537	4.09478	4.5796	3.97309	3.61141	3.85906	3.63508	3.91312	3.79922
1553459_at	ENSG00000144395.17	CCDC150	protein_coding	chr2	3.89165	4.25218	4.03528	3.98622	3.22794	4.2027	4.14282	3.39629	3.63162	4.14734	3.98613	4.65085	3.54161	3.552	4.52763	4.05334	4.38867	3.66414	3.71052	3.57938	4.60539	3.90959	3.89476	4.04853	3.43329	4.94155	3.66414	4.34374	3.70603	4.02129	3.5176	3.96108	4.32364	3.43098	4.44172	4.05371	3.59143	3.86447	4.27127	3.40223	4.11381	3.24704	3.92997	3.74786	3.91615
1553461_at	ENSG00000177138.15	FAM9B	protein_coding	chrX	3.97429	4.57733	4.52225	4.22556	4.58134	5.28013	4.51874	3.84489	4.23107	4.82777	4.75039	4.8174	4.03141	3.88361	4.12172	4.10517	4.38054	4.18302	3.98415	5.23814	4.74445	4.2062	4.43145	4.42598	3.93867	4.81816	4.22659	4.54759	4.23534	4.20927	3.7291	4.11151	4.47045	4.14738	4.46992	4.48894	4.21812	3.98559	4.57849	3.86685	4.80075	4.18495	3.75276	3.94243	4.09948
1553462_at	ENSG00000185774.14	KCNIP4	protein_coding	chr4	3.41503	3.90528	3.85279	3.62675	3.66454	4.66367	3.66695	3.52513	3.58019	4.06044	4.07643	4.2693	3.04748	3.23687	3.89635	3.86524	5.00303	3.5692	3.71814	3.78538	4.21724	3.63152	4.04687	3.77969	3.7269	3.8249	3.74702	3.72014	3.18605	4.43206	3.43093	3.63056	4.45772	3.51314	4.27714	4.2997	3.98183	3.53073	4.49537	3.74542	3.9938	3.38792	3.49646	3.53261	3.52385
1553464_at	ENSG00000183470.9	FLJ40288	lincRNA	chr7	5.10646	6.16974	6.12274	5.59629	5.30852	5.88159	6.73782	5.59424	5.63735	6.26657	6.00847	6.44225	5.52934	5.42916	6.03365	6.04848	5.61181	5.4042	5.63758	6.22953	6.23401	5.73342	5.9554	5.53337	5.26715	6.82724	5.81026	5.99249	6.01054	5.88329	4.8046	5.2455	6.40515	5.60842	6.14015	5.46526	5.51033	5.71854	6.14119	5.42686	6.21586	5.55457	5.60728	5.26958	5.79937
1553466_at	ENSG00000165164.12	CFAP47	protein_coding	chrX	4.00608	6.17917	5.61148	4.379	5.20533	5.05067	7.64641	4.36981	4.94659	5.05019	5.1992	6.80045	4.94641	4.09777	4.9234	4.36177	5.95036	4.34067	4.02062	5.02331	5.64675	4.68786	4.64237	5.02924	3.68073	6.81052	4.73639	5.02863	5.20533	5.63367	3.57824	4.20694	6.91099	4.43181	7.06682	5.22849	4.54477	4.57727	6.59247	4.60396	6.32062	3.89864	4.85941	4.17493	5.24836
1553467_at	ENSG00000189186.10	DCAF8L2	protein_coding	chrX	3.27682	3.77643	3.75518	3.25624	3.87176	3.87609	4.40769	3.15091	3.34997	5.06994	4.15178	3.70276	3.43921	3.02998	3.61416	4.00793	4.09725	3.19055	3.01793	3.60764	3.9313	3.29417	3.4778	3.42795	3.14349	4.05558	3.37282	3.6138	3.67799	3.93553	2.92025	3.42977	3.50616	3.42808	4.37622	3.63776	3.30872	3.48023	3.82341	3.21548	4.02555	3.15651	3.27709	3.32588	3.45323
1553468_at	ENSG00000276975.1	HYDIN2	transcribed_unprocessed_pseudogene	chr1	2.99731	3.64534	3.83678	3.2856	3.32536	3.13997	4.76135	2.66635	3.10424	2.93293	3.16795	3.72151	3.41529	2.79598	3.76737	3.2262	3.69576	2.95634	2.81378	3.64722	3.0499	2.92724	3.41955	3.45904	2.66571	4.91109	3.4191	2.79485	3.32523	3.76938	3.38373	2.83731	4.40603	2.99651	4.31864	3.71271	2.62303	3.06783	4.34575	2.60456	3.6278	2.88074	3.01516	3.04378	3.44795
1553470_at	ENSG00000187775.16	DNAH17	protein_coding	chr17	3.74993	4.75625	4.30184	4.21065	5.17754	4.32486	4.64458	3.64759	3.73536	4.36349	4.61638	4.26481	4.22986	3.70955	4.15416	4.1735	4.82741	4.22652	3.80714	5.16804	4.00979	4.80722	4.74469	4.15887	3.46488	4.82339	3.53784	4.80831	4.02994	4.56826	3.82299	3.65404	5.3094	3.63702	4.66851	3.65404	4.29773	3.9756	4.94553	3.55428	4.82887	3.8894	3.69657	4.21766	3.92776
1553471_at	ENSG00000164729.7	SLC35G3	protein_coding	chr17	5.8597	6.56464	6.4495	6.25464	5.7897	5.23747	7.89957	5.56792	6.04037	6.12258	7.07912	7.67771	5.23881	5.75128	5.58793	5.99177	6.92572	5.53671	4.62	5.53451	6.41595	4.73939	5.36627	5.94576	4.7795	7.90223	6.07697	5.28299	7.21025	5.93168	4.5767	5.04105	7.73561	5.24761	8.23392	5.94097	5.23521	5.57604	7.12085	5.06257	8.41327	4.57526	6.0823	5.64981	6.44825
1553472_at	ENSG00000162947.4	AC007364.1	lincRNA	chr2	3.94749	5.2044	6.12696	3.96785	3.40091	4.609	6.3383	4.43417	4.67786	3.85571	5.30513	5.35711	3.66671	3.51323	4.14041	5.33699	5.05914	3.68107	3.8905	2.91795	4.60913	4.37609	3.77984	4.83645	3.879	6.50025	4.97376	3.76571	5.16019	5.08283	3.31962	4.11689	6.23882	3.66233	6.6607	4.80337	3.93704	4.69255	6.24421	3.95597	7.65011	3.30641	4.19919	3.714	5.05836
1553478_at	ENSG00000218109.5	KIRREL3-AS3	antisense	chr11	2.4722	3.07751	3.16206	2.66468	3.17616	2.97959	3.59986	2.52419	2.60478	3.15309	3.19572	3.50955	2.64944	2.73603	3.08768	3.03812	3.00588	2.84728	2.63279	3.38189	3.35582	2.7101	3.22552	3.00694	2.44429	4.26516	2.94355	3.01156	2.80795	3.08311	2.4297	2.84003	3.3985	2.54098	3.93785	3.00552	2.50537	2.84121	3.77592	2.6411	3.46241	2.5542	2.83581	2.65594	2.89561
1553479_at	ENSG00000167619.11	TMEM145	protein_coding	chr19	3.54799	5.06735	4.44696	4.23781	4.05631	5.00877	4.68387	3.64544	3.80963	4.64639	4.37732	4.75948	4.00026	3.87814	4.73054	4.64208	4.37336	3.58243	3.59909	4.83689	4.6572	4.68552	4.7801	3.85276	3.39728	4.84546	4.54798	4.31138	3.7108	4.04844	3.4146	3.39905	5.0152	3.60009	5.45724	4.28041	3.65469	3.81884	4.70295	3.42258	4.57612	3.30045	3.67621	3.71946	4.16509
1553482_at	ENSG00000183643.4	C15orf32	lincRNA	chr15	3.83266	4.60873	4.72153	4.24206	4.8217	3.851	5.25504	4.12662	3.78146	4.51079	4.28175	5.18269	4.36145	3.81074	4.77004	4.68035	4.83487	3.96739	4.13476	5.23228	5.50343	4.86972	5.48706	4.05028	3.94406	5.79501	4.21199	3.65547	4.51952	6.5303	3.68962	4.01866	4.79362	3.96073	5.56847	5.30982	4.01519	4.14269	4.48038	4.08987	5.04441	3.87119	4.28962	4.21796	4.36624
1553483_at	ENSG00000175513.9	TSGA10IP	protein_coding	chr11	5.51713	7.43147	7.47221	6.0316	6.85592	5.94785	7.72929	6.00271	6.15978	6.3581	6.96658	7.38575	5.74525	6.13612	6.87463	6.92104	6.71412	6.12483	6.32103	7.12222	7.1116	6.70635	6.62048	6.6068	5.86504	7.7679	6.59799	6.55817	6.64737	6.67551	6.17144	5.83224	7.64627	5.98964	7.94905	6.68272	5.96516	6.60124	7.30796	6.06485	7.08153	5.66439	6.35607	6.15642	6.80159
1553484_at	ENSG00000197503.4	LINC00477	lincRNA	chr12	2.62895	3.6647	3.26509	3.10236	4.09882	2.3805	4.02151	2.93576	3.02166	3.35584	3.41418	3.06133	3.20019	2.84044	3.1845	3.35151	3.21328	3.00511	2.92627	3.38366	3.47468	3.07266	3.14883	3.23885	2.92142	3.62764	3.74719	3.14662	3.2136	3.45415	2.95697	2.92125	3.93036	2.64324	4.41794	3.39086	2.97294	3.03721	3.80359	2.82633	3.88157	2.8442	3.09667	2.80795	3.05106
1553485_at	ENSG00000163081.2	CCDC140	protein_coding	chr2	3.62593	3.89507	3.72968	3.50316	3.76881	4.22766	3.98774	3.26904	3.4312	4.3088	4.21752	4.33584	3.55319	3.63545	4.00395	3.52892	4.20958	3.65391	3.19327	4.24378	3.76881	3.5553	3.87794	3.44515	3.20061	4.06157	3.79058	3.9889	3.51615	3.73259	3.24255	3.30278	4.35973	3.37386	4.0173	3.79072	3.44101	3.5991	3.76126	3.56886	3.6793	3.27371	3.73107	3.57898	3.75248
1553489_a_at	ENSG00000153060.7	TEKT5	protein_coding	chr16	4.30523	4.85015	4.46088	4.16895	5.08556	4.9063	5.04373	4.28937	4.28556	5.27893	4.7503	5.69935	4.23864	4.94952	5.10466	4.83465	4.67529	4.61893	4.34918	5.89558	5.47635	4.68552	5.38523	4.7167	4.47868	5.05594	4.40415	5.06087	4.62349	4.81168	3.94653	3.83985	5.76524	4.16505	5.11467	4.55878	3.83419	4.45595	4.83117	4.1939	5.14055	4.6654	4.45319	4.6833	4.46807
1553491_at	ENSG00000171435.13	KSR2	protein_coding	chr12	3.65013	4.06097	4.08053	3.4311	4.27781	4.04387	4.42761	3.36928	3.76098	4.74732	3.87523	4.38408	3.62223	3.85897	3.97549	4.4367	4.27308	3.98685	3.38652	4.74827	4.75607	4.61558	4.66855	4.1284	3.31974	4.73444	3.69898	3.80595	3.57941	3.97549	3.38373	3.43386	4.30999	3.73181	4.41615	3.96115	3.57421	3.92362	4.28901	3.73234	3.80511	3.5974	3.86393	3.80178	3.86033
1553492_a_at	ENSG00000125813.13	PAX1	protein_coding	chr20	4.14049	5.658	5.99686	4.77689	5.0493	5.93753	6.44064	4.89731	4.74284	5.88687	6.20362	5.63743	4.56643	4.70125	5.52181	5.37539	5.65656	4.77689	4.82256	5.18226	6.31122	5.73215	4.678	5.15921	4.44243	6.23384	4.88473	5.41695	5.63611	5.5515	4.59513	4.77753	6.25408	5.07612	6.05789	5.19748	4.40177	5.08032	5.98246	4.6158	5.75502	4.41938	5.33554	4.8826	5.11478
1553493_a_at	ENSG00000154316.14	TDH	unitary_pseudogene	chr8	5.24762	6.33991	6.24958	5.84087	5.88932	5.68246	6.56072	5.29634	5.5047	6.08574	5.51492	6.40991	5.8774	5.9213	6.26488	6.14834	6.16829	5.89839	5.39204	5.63435	6.39038	5.90452	5.35527	5.71401	5.03677	6.65009	6.12174	6.66274	6.18853	5.80928	4.93551	5.83386	6.63804	5.35095	6.69528	6.11567	5.0682	5.62376	6.37401	5.20085	5.86116	5.24356	5.62044	5.47917	5.78421
1553494_at	ENSG00000154316.14	TDH	unitary_pseudogene	chr8	2.93023	2.91094	3.12071	3.02071	3.14139	3.15607	4.02337	3.2064	3.01114	4.50305	2.80677	4.0449	3.35311	3.12381	3.35575	3.20507	3.16594	3.48836	3.0093	3.04727	3.46478	3.21107	3.33562	3.2372	3.01332	3.40137	2.97879	5.6393	3.18042	3.45939	3.03691	3.24697	3.41132	2.84486	3.17498	3.20908	3.14885	3.18253	3.19524	3.10111	3.1629	3.03561	3.16928	3.01404	3.04273
1553497_at	ENSG00000196243.5	LINC00615	lincRNA	chr12	2.44186	2.54967	3.185	2.47281	3.40345	3.29088	3.08351	2.51513	2.51592	2.80482	2.96817	3.00664	3.15222	2.43637	2.95673	2.8233	2.66289	2.43828	2.55717	2.963	2.9727	2.81497	2.61413	2.77049	2.3865	3.6193	2.63123	2.78466	2.54037	2.78579	2.63614	2.46475	3.23955	2.44408	3.3667	2.78953	2.17194	2.6204	2.98182	2.48237	3.35377	2.49235	2.85048	2.63306	2.62949
1553499_s_at	ENSG00000170054.14	SERPINA9	protein_coding	chr14	4.77482	5.04571	5.29737	4.65562	5.30326	5.53447	5.73567	4.60577	4.50436	5.13003	4.82779	5.09137	4.52913	4.86567	5.86812	4.99022	5.01491	4.67534	4.86632	5.11671	5.24057	4.85899	5.06304	4.87157	4.38377	5.93272	4.80617	4.95439	5.25001	5.03546	5.00885	4.50839	5.03533	4.70463	6.02759	5.11845	4.76694	5.43302	5.18702	4.65759	5.26194	4.89879	4.86273	5.09047	5.35198
1553500_at	ENSG00000164616.14	FBXL21	transcribed_unitary_pseudogene	chr5	4.09982	4.75888	5.43601	4.76705	5.13545	6.15432	6.02298	4.59559	4.84591	5.1391	5.65787	5.42064	4.18218	3.88009	5.2336	5.22269	5.18466	4.68513	4.50782	5.19631	5.35028	5.14875	4.88386	4.76074	4.46462	5.45543	4.73675	5.12522	5.11936	4.93855	3.90856	4.39875	5.1063	4.62497	5.77004	4.7805	4.99814	4.45936	5.5126	4.6762	5.92887	4.28249	4.65091	4.6413	4.67492
1553504_at	ENSG00000179817.4	MRGPRX4	protein_coding	chr11	4.0178	5.16858	4.61571	4.35541	5.01168	5.70826	5.56894	4.13932	4.06903	5.2482	4.16226	4.99285	3.87085	4.15055	4.3546	4.4966	4.64527	4.01985	4.29674	5.50756	5.06987	4.54855	4.66717	4.40286	3.77637	5.28912	4.48384	4.14306	4.95848	4.22433	4.27014	4.21036	5.02119	4.1009	4.84878	4.75212	3.86604	4.49043	4.93116	4.03249	4.96686	4.02274	4.12852	4.42828	4.26459
1553505_at	ENSG00000166535.19	A2ML1	protein_coding	chr12	2.90235	3.64284	3.66772	3.56586	3.97168	4.06366	3.63066	3.29382	3.82104	3.50691	3.70347	3.817	3.80991	3.22638	3.46775	3.45766	3.43642	3.16799	3.1703	3.13317	3.5227	3.68978	3.13768	3.69727	3.28756	3.88674	3.49247	3.12314	3.80608	3.1339	2.84372	3.12171	3.81416	3.20136	3.70089	3.65743	3.18288	3.05622	3.71489	3.50246	4.12561	3.3395	3.1681	4.63501	3.88938
1553506_at	ENSG00000144410.4	CPO	protein_coding	chr2	3.98913	4.61588	4.79381	3.86958	4.99589	4.40062	5.61859	4.35597	4.38019	6.15908	4.54922	4.64868	4.0289	4.34271	4.81768	4.26519	4.9138	4.26285	3.93402	4.385	4.56193	4.00269	4.78843	4.2539	3.94721	5.80013	4.32553	4.68979	3.99041	4.87246	4.02032	5.3844	5.22387	4.07562	5.65413	4.42779	3.90031	4.33627	4.78906	4.27161	5.17016	4.33872	4.62865	4.46376	4.69132
1553507_a_at	ENSG00000146360.8	GPR6	protein_coding	chr6	3.37128	3.83787	3.79317	3.66054	4.0443	4.8129	4.57805	3.30931	3.56089	3.77576	4.63309	4.14738	4.03152	3.27147	3.96305	3.70036	3.64032	3.45488	3.62181	4.61232	4.42561	4.0519	4.5205	3.90903	3.37146	4.15636	3.87001	3.96898	3.75019	4.13451	3.18911	3.62593	4.27975	3.37917	4.7726	3.61128	3.43083	3.47748	4.05853	3.61152	3.88757	3.23885	3.87719	3.62436	3.65646
1553508_at	ENSG00000197880.8	MDS2	protein_coding	chr1	4.91641	5.95819	6.17555	5.19225	5.64788	5.39709	6.84045	4.60331	5.21911	4.94563	5.45836	5.62535	5.16717	5.02401	5.00713	5.37575	5.2699	4.85558	5.12717	5.68865	5.70959	5.05907	5.0263	5.42457	4.68929	6.43416	5.49156	4.7185	5.21612	5.59512	4.42086	4.71537	5.82333	4.73052	6.56713	5.51585	4.83705	4.85275	6.32713	4.77912	6.33082	4.72948	4.69834	4.64859	5.3862
1553510_s_at	ENSG00000144580.13	RQCD1	protein_coding	chr2	7.07023	6.34092	4.96294	6.88924	5.9736	6.51418	6.07369	6.50808	6.93306	5.11599	5.71585	5.42718	6.76627	6.8832	5.79015	5.73518	5.94898	7.30384	6.57579	4.06445	4.6883	6.95179	7.15786	6.89709	7.01427	6.79508	5.73763	6.75232	6.26043	5.42634	7.02767	6.81763	4.96948	6.83794	5.88062	6.31383	6.73429	6.90023	5.0385	6.73272	5.16478	7.58672	6.58367	5.44141	5.86765
1553511_at	ENSG00000183153.6	GJD3	protein_coding	chr17	5.11446	5.93554	5.61869	5.30528	5.45003	5.37618	6.43466	5.2028	5.08127	4.80651	5.84332	6.09415	5.74507	5.49632	5.68488	5.78905	5.42671	5.24548	5.71232	6.58569	6.10014	5.80052	5.22178	5.12902	4.93118	5.50227	5.25096	5.47376	5.42496	5.5483	5.07782	4.6624	6.01391	5.00005	5.66457	5.23971	5.10586	5.29714	6.02845	5.1831	5.54163	5.2339	5.35799	5.12521	5.46103
1553512_at	ENSG00000123407.3	HOXC12	protein_coding	chr12	4.35679	5.20969	4.90569	4.26538	4.91459	4.63792	5.39776	4.34516	4.19476	5.23715	4.72349	5.47114	4.27035	4.33414	5.31351	5.20171	5.05005	4.16398	4.13471	5.4427	5.23572	4.84561	5.19651	4.72618	3.97831	6.29378	4.50456	4.88428	4.50435	5.29189	4.10362	4.09299	6.31905	4.22335	5.57276	4.83587	4.02172	4.49812	5.04256	3.90293	5.89776	3.99436	4.73054	4.35679	4.68084
1553513_at	ENSG00000093134.13	VNN3	protein_coding	chr6	3.03753	3.39623	3.27138	3.01613	4.10982	4.07311	4.05498	3.10244	3.2631	4.10785	3.58775	3.69837	2.62414	2.9821	3.7808	3.51124	3.87703	3.08245	3.18692	4.22057	3.68729	4.14568	3.70015	3.19864	2.96313	4.4167	3.05762	3.94777	3.12573	3.66019	2.71382	3.0412	3.83607	2.94697	4.34121	3.3888	2.87082	3.03658	4.18743	3.0403	4.08793	2.8539	3.20256	3.13957	3.07441
1553514_a_at	ENSG00000093134.13	VNN3	protein_coding	chr6	2.96944	3.57285	3.68322	3.19875	4.2194	3.5742	4.35784	2.99747	3.29342	4.06044	3.36229	3.94772	3.35551	3.06856	3.47846	3.63113	3.58956	3.07795	3.18303	3.56752	3.62207	3.37318	3.47462	3.23036	2.99063	3.92144	3.21522	3.29499	3.46289	3.60162	3.00519	3.13584	4.04718	3.03403	3.78417	3.41788	3.5605	3.23814	4.0047	3.49586	4.15081	2.93863	3.34622	3.39711	3.27648
1553515_at	ENSG00000172428.10	MYEOV2	protein_coding	chr2	4.13438	5.02918	5.51228	4.27211	4.5968	4.39984	5.72073	4.25365	4.2798	4.79463	5.12713	5.52146	4.66706	4.269	5.2561	4.757	5.15038	4.1523	4.66689	5.52491	5.09232	5.47142	4.41044	4.78713	4.36762	5.94957	5.09033	4.60095	4.82948	4.71211	4.05674	3.93804	5.50642	4.10257	6.08133	4.95484	4.0582	4.59725	4.66343	4.09976	5.38557	3.99072	4.63046	4.32626	4.69263
1553517_at	ENSG00000146618.3	FERD3L	protein_coding	chr7	4.07497	5.35462	5.40472	4.32216	5.15879	4.46677	6.00715	4.52382	4.63621	4.36305	5.12718	5.36442	4.78838	4.56455	5.40465	4.81768	5.22566	4.55473	4.51331	5.20717	5.43605	5.47975	5.48649	4.83222	4.40981	5.55676	4.72268	4.38921	5.14502	5.03348	4.3183	4.36694	5.53206	4.65567	5.89521	4.88216	4.39686	4.50835	5.70094	4.38892	5.31695	4.77392	4.53062	4.71578	4.79711
1553519_at	ENSG00000178457.3	LINC00314	lincRNA	chr21	3.83594	4.50118	4.40875	3.82355	4.40198	3.37631	4.31999	3.38891	3.50663	3.63566	3.91382	4.42252	4.11631	3.45062	4.18583	4.49864	4.2887	3.59863	3.24694	4.08973	4.4919	3.6049	4.3166	3.86089	3.40438	4.53544	3.71403	3.6288	4.17826	4.072	3.20251	3.80255	3.88167	3.69517	4.35198	3.898	3.67018	3.4095	4.97122	3.75721	3.90604	3.5343	3.56156	3.48535	3.82679
1553523_at	ENSG00000158077.4	NLRP14	protein_coding	chr11	5.33664	6.41291	6.33417	5.52553	6.36489	6.44691	6.94831	5.37195	5.74272	6.15881	5.83676	6.57963	5.95693	5.50904	5.92067	6.41646	5.94365	5.59594	5.50577	5.93392	6.23643	6.51103	5.95523	5.96398	5.49822	7.08199	5.97871	5.6856	5.99896	6.00503	5.56092	5.80076	6.96338	5.68818	6.80701	6.07727	6.25709	5.84072	6.88175	5.32896	7.51707	5.11946	5.68174	5.3591	6.14999
1553524_at	ENSG00000136267.13	DGKB	protein_coding	chr7	2.92956	3.0925	4.15437	2.84137	3.14278	3.67185	3.19579	3.01323	2.88298	3.62914	3.15872	3.4472	3.33008	2.64645	3.90044	3.50567	2.86434	3.07342	2.73313	3.47846	3.50395	3.05381	3.08138	2.90296	2.66851	4.32074	2.85915	2.9783	3.02228	2.98711	2.68642	3.0122	3.69035	2.8069	4.0802	2.87656	2.57627	3.0797	2.71358	2.84078	3.66218	3.02625	2.90116	2.67124	2.96303
1553526_at	ENSG00000179709.8	NLRP8	protein_coding	chr19	3.52008	5.13197	5.20207	3.94374	5.02998	3.84739	5.8632	3.70172	4.29859	3.71156	3.98171	5.60195	4.11883	3.74423	4.86587	4.74008	4.51721	3.8859	3.84166	4.79113	4.49409	4.38914	3.7389	4.53356	3.47448	6.49237	4.34217	3.93661	4.46801	4.4225	3.42176	3.69335	5.18458	3.78589	5.44059	4.3601	3.45927	4.15869	5.2062	3.86309	5.84651	3.43191	4.01537	3.47155	4.74091
1553528_a_at	ENSG00000148835.10	TAF5	protein_coding	chr10	6.19658	4.92895	6.14943	5.53693	5.43005	3.60015	4.80077	5.90486	6.24647	5.83906	6.05078	5.62727	6.87364	6.02987	6.0279	5.47738	4.73124	5.72999	5.91109	4.86568	5.63635	6.50463	5.3153	6.38754	6.20427	5.19799	5.84089	7.06542	5.34054	5.64996	5.95515	6.14719	4.67669	6.41151	4.88293	6.21632	5.67046	5.58996	4.74444	5.87967	5.75429	5.86728	6.19128	5.97387	5.45085
1553529_at	ENSG00000179002.5	TAS1R2	protein_coding	chr1	3.06667	4.46635	4.6842	3.7046	3.59075	4.9161	5.02641	3.7022	3.43664	3.64839	4.09487	4.96363	3.52135	3.23353	3.66724	3.85777	3.93267	3.21433	3.28549	3.54025	4.28088	3.13819	3.62338	3.58599	3.22203	5.4117	3.82995	3.3592	3.73565	3.85745	3.11354	2.91428	4.55399	3.28857	5.13351	4.19166	2.91322	3.49046	4.71502	3.03558	4.48003	3.02267	4.19443	3.57002	4.0005
1553531_at	ENSG00000140479.16	PCSK6	protein_coding	chr15	4.90759	6.69911	5.56881	5.45478	5.02374	5.69366	6.1999	5.67667	4.89031	5.31596	6.17507	6.39875	5.30555	4.97376	5.55323	5.2204	5.15357	4.6867	5.89866	4.57617	5.40849	5.39336	5.68433	5.35235	4.54826	6.13406	4.67239	5.01248	4.89644	5.43096	4.24442	4.48777	5.63311	5.23255	6.41241	5.55382	4.7345	4.95034	5.23708	4.53291	6.09159	4.47369	4.9753	4.68109	5.21944
1553533_at	ENSG00000104369.4	JPH1	protein_coding	chr8	9.55624	3.46837	4.00403	9.54026	3.48552	5.2703	4.46374	3.37751	8.90902	4.53661	3.00504	3.99122	4.17568	9.28906	4.15086	3.72251	4.45367	9.82662	3.42249	4.1613	3.826	3.1683	3.38559	4.10715	3.23865	4.65061	5.37322	3.68974	3.65573	3.69532	2.80277	3.29015	3.95073	3.20136	4.13247	3.33504	3.55107	3.7089	4.69437	3.4054	3.95526	3.16411	3.24189	3.20951	3.51553
1553535_a_at	ENSG00000100401.19	RANGAP1	protein_coding	chr22	5.80018	6.80877	5.83314	6.13583	5.83976	6.26981	6.83212	5.99723	5.5616	6.10184	6.00708	6.67229	6.03031	5.9531	6.46225	6.35671	6.55534	5.9968	6.2934	5.4755	6.37557	6.53403	5.23051	6.50629	5.62283	6.99926	6.17692	6.25399	6.05504	5.84997	6.18813	5.92836	6.89311	5.96065	6.85305	6.35482	5.75307	6.29146	6.69001	5.91709	5.87606	7.06841	6.71693	5.82595	6.66094
1553537_at	ENSG00000186049.8	KRT73	protein_coding	chr12	4.29258	4.693	4.79659	4.62323	4.3603	4.3679	5.49329	4.36517	4.3478	4.85217	5.19698	5.2371	4.96662	4.27541	4.68923	4.88695	4.81383	4.1862	4.29793	4.50706	4.6363	4.88871	4.66717	4.51337	4.19672	4.56366	4.44656	4.30269	4.75227	4.5619	4.04146	4.1797	5.14814	3.95093	4.85385	4.53262	4.07238	4.43219	4.50249	4.12826	4.6729	4.3715	4.45766	4.35673	4.4198
1553539_at	ENSG00000170484.9	KRT74	protein_coding	chr12	4.52936	5.36374	5.27409	4.75889	4.86528	5.43753	6.01926	4.7225	4.9797	4.92353	5.00253	5.82155	4.74552	4.5869	5.41482	5.07426	5.14917	4.38858	4.82054	5.30673	5.69639	5.02482	5.00287	4.9438	4.44484	5.71967	5.07303	4.75381	4.95214	5.09942	4.65606	4.57245	6.12917	4.66717	6.02649	5.22171	4.45902	5.11779	5.43033	4.65276	5.69991	4.6494	4.99759	5.1089	4.98
1553540_a_at	ENSG00000174669.11	SLC29A2	protein_coding	chr11	5.83014	5.98289	5.7234	6.09935	5.3023	4.45711	6.10163	4.98918	5.47993	5.05748	5.44332	6.37234	5.24045	6.43172	5.5132	5.42507	5.42092	6.73131	5.06161	5.72581	6.28218	5.25076	5.02348	5.0392	4.91993	6.26627	5.39244	5.47024	5.20008	5.59313	4.34717	4.41548	6.56315	5.2157	6.58542	5.40172	4.63782	5.38687	6.18306	4.82997	6.27979	4.97778	4.74355	5.05535	5.90408
1553541_at	ENSG00000162761.14	LMX1A	protein_coding	chr1	3.1464	4.07445	3.56776	3.26376	4.28682	3.57033	4.4059	3.23265	3.20993	3.82679	4.52819	3.50815	3.36243	3.24786	3.35813	3.54138	3.95418	3.3187	3.20687	3.72013	3.92617	3.44321	2.89783	3.02785	3.3102	3.73515	3.50542	3.31726	3.4485	3.56804	3.0048	3.19786	4.19218	2.91814	4.41924	3.50159	3.28804	3.34687	3.20473	3.23353	4.13611	2.92742	3.80798	3.43899	3.55442
1553544_at	ENSG00000165370.1	GPR101	protein_coding	chrX	3.00582	3.89355	3.84556	3.14168	4.02324	3.48634	3.49689	2.90465	3.18189	4.23775	4.06123	3.9174	3.45933	3.18643	3.47708	3.49793	3.71413	3.44725	3.08245	3.96103	3.49842	3.65974	4.16648	3.00126	2.92512	3.8132	3.14565	3.64688	3.24577	3.10818	2.76789	3.13641	4.42744	3.2161	4.38684	3.41928	3.51328	3.3339	3.58245	3.03925	3.30152	3.09924	2.95354	3.40262	3.39859
1553545_at	ENSG00000145103.12	ILDR1	protein_coding	chr3	3.40411	5.00036	4.40025	3.53618	4.22929	3.67049	4.79627	3.66548	3.6953	4.32908	3.99484	4.5704	3.44354	3.70837	4.66449	4.50955	4.00975	3.61226	3.65918	4.08973	4.69422	3.96788	4.09144	3.96864	3.25013	4.66146	4.02493	3.33444	3.97361	4.16957	3.22682	3.4607	5.21326	3.66777	4.96239	3.5611	3.46399	3.90897	4.61095	3.37837	4.05549	3.19674	3.82708	3.59941	4.00793
1553549_at	ENSG00000196131.6	VN1R2	protein_coding	chr19	2.84372	2.9737	3.27138	3.23562	3.39538	3.67369	3.92615	2.87403	3.09573	3.46359	2.89668	3.57898	2.6552	3.19061	3.87311	3.75598	3.79359	3.0501	3.10645	3.82246	3.43825	3.11216	3.6286	3.19122	3.01291	3.70815	2.91648	3.28475	3.00549	3.20712	2.73184	3.21073	3.53235	2.96937	3.64323	2.9515	3.31449	3.09374	3.80539	3.33566	3.52522	2.88107	2.86805	2.89044	3.30461
1553550_at	ENSG00000197617.6	VN1R5	processed_pseudogene	chr1	3.79121	4.09712	4.54233	4.17248	5.09827	3.74415	4.35178	4.09862	3.82141	4.44919	4.54466	4.55207	3.98818	3.40221	4.5727	4.14638	4.22823	3.94678	3.3831	5.36424	4.87267	3.9443	4.22504	4.27454	3.69195	4.28289	4.02639	4.61191	4.09949	4.09229	3.53085	3.69409	4.92806	3.78712	4.54533	4.16446	3.83885	4.03588	4.48121	3.61171	4.66349	4.27134	3.71558	3.92841	4.05933
1553551_s_at	ENSG00000198763.3	MT-ND2	protein_coding	chrM	12.2155	13.1424	13.0094	12.7864	13.4533	13.4247	13.3874	12.3877	12.3941	13.1659	13.3654	13.4346	13.1664	12.8533	12.8232	12.6669	13.3445	12.2071	13.157	13.7242	12.9847	13.3117	13.5341	12.8519	11.9584	13.5057	12.9859	13.2788	13.3311	12.9845	12.9096	11.8137	13.2042	12.5912	13.2942	12.8781	12.3969	12.3388	13.4995	12.7569	13.4085	11.6902	12.9887	12.9198	13.0042
1553552_at	ENSG00000146385.1	TAAR8	protein_coding	chr6	3.82755	4.53851	5.53989	4.26079	4.60815	4.5632	5.58199	3.99777	4.1335	4.11712	4.81876	4.92658	3.75263	3.65373	4.52036	5.02865	4.96612	4.38756	4.14307	4.2182	5.05984	4.45309	4.27033	4.62707	3.58303	5.46832	4.65848	4.23817	4.56989	4.59716	3.48903	3.96007	5.23471	4.08314	5.15056	4.98557	4.27069	4.13921	5.09208	4.05236	4.99671	3.42737	4.2543	3.79685	4.69886
1553553_at	ENSG00000236398.2	TAS2R39	protein_coding	chr7	3.12164	4.36724	5.04112	3.63066	4.28084	3.63458	5.07797	3.43181	4.13595	4.40366	4.08113	4.40656	3.61175	2.99418	3.93736	3.97461	4.07889	3.45815	3.27293	3.78245	5.38263	3.94601	3.98828	3.60097	3.25692	5.34272	3.91643	3.67372	4.19369	3.97628	2.7249	3.40944	4.49672	2.95978	4.80029	3.64807	3.25095	3.72171	4.26042	4.02374	4.06252	3.19674	3.24612	3.60819	4.12118
1553555_at	ENSG00000257138.1	TAS2R38	protein_coding	chr7	3.93106	4.64892	4.65029	4.27177	4.56296	5.99161	4.97285	3.84672	4.08172	5.92829	4.885	4.70865	4.13067	3.9603	4.67679	4.96619	4.66156	4.29661	3.89855	5.889	5.2073	3.86587	4.66717	4.43781	4.00413	5.46649	4.50785	4.36883	4.43494	4.38585	3.30134	4.14286	4.58649	4.08232	5.01405	4.63393	4.49087	4.38425	4.8539	4.09312	4.50265	4.05139	4.01012	3.95933	4.18298
1553556_at	ENSG00000221937.4	TAS2R40	protein_coding	chr7	3.11955	3.14405	3.41968	3.18662	4.24466	3.52868	3.81234	2.85983	3.22085	4.62902	3.25115	3.55599	3.11385	3.05555	3.55248	3.20136	3.92669	2.99558	3.17597	4.00645	3.79427	4.33647	3.57806	3.48061	3.10863	3.8791	3.80224	3.55242	3.41946	3.52013	3.07353	3.33388	3.3612	3.159	3.99449	3.30017	3.16208	3.42549	3.44354	3.50117	3.46241	3.40309	3.00014	4.10673	3.42941
1553559_at	ENSG00000157111.12	TMEM171	protein_coding	chr5	4.86053	5.10258	5.20332	4.36212	4.44686	5.04708	5.78668	4.23749	4.67131	5.83632	4.52656	5.06985	4.80801	4.35905	4.86231	5.29606	5.12975	5.1118	4.4211	4.70527	4.81263	4.57994	4.25811	4.60107	4.42071	5.55603	4.93582	4.49165	4.70086	5.14604	4.36857	4.69514	5.25585	4.46472	5.46946	5.23035	4.47306	4.48384	5.15422	4.20913	5.29295	3.96652	4.43788	4.08336	5.08719
1553560_at	ENSG00000228567.3	VN1R4	protein_coding	chr19	5.07695	5.74827	5.84626	5.04236	5.45394	4.96363	5.90649	5.07787	5.16293	5.93861	5.55676	6.21766	4.88917	5.2726	6.43248	5.50784	6.07543	5.12516	4.91039	5.30682	5.76926	5.33211	5.33514	5.63205	4.41934	6.09696	5.46697	5.07096	5.43386	5.45602	4.14072	5.05365	5.84617	4.65905	6.1667	5.58797	5.17196	5.26448	5.80535	4.9814	5.43138	4.6339	5.33175	4.80041	5.24444
1553564_at	ENSG00000172264.16	MACROD2	protein_coding	chr20	3.44642	3.61987	3.81981	3.38496	4.23041	3.35374	4.70506	3.20578	3.68289	3.87286	4.64201	3.82226	3.99612	3.16808	3.92528	4.06005	3.88644	3.45488	3.12135	3.41303	3.72903	3.0289	3.62461	3.53212	3.21001	4.97382	4.39627	4.43945	3.93523	4.0132	3.42728	3.29634	4.93157	3.13505	4.07369	4.10582	3.69273	3.5487	3.63975	3.33566	5.45305	2.75079	3.19033	3.28458	3.44351
1553565_s_at	ENSG00000153904.18	DDAH1	protein_coding	chr1	8.84665	7.31533	6.23704	7.80816	6.76723	8.97234	7.02067	7.10231	7.5159	6.97741	8.38014	6.22704	7.7618	8.97014	8.35118	7.90895	6.0565	8.72026	8.04387	8.03818	7.39968	6.81045	6.86531	7.98224	7.23968	7.51977	6.73442	7.8725	7.1893	7.35881	8.22037	7.21741	7.14024	7.44004	7.28341	6.79059	7.33141	8.76172	6.55909	7.37991	7.30511	8.2431	7.74871	7.33675	6.93394
1553567_s_at	ENSG00000198899.2	MT-ATP6	protein_coding	chrM	12.2094	12.9966	12.7664	12.5167	13.1296	13.4529	13.0932	12.1766	12.126	13.137	13.1245	13.1163	13.2486	12.5358	12.668	12.3841	13.2456	11.8945	12.9337	13.4136	12.6843	13.2637	13.1568	12.655	11.7322	13.1863	13.0435	12.8869	13.1557	12.799	12.8725	11.5788	13.0235	12.4356	13.0055	12.7514	12.313	12.1929	13.1538	12.5626	13.3695	11.9082	12.6653	12.6475	12.6611
1553570_x_at	ENSG00000198712.1	MT-CO2	protein_coding	chrM	13.6686	14.1577	13.9557	13.8965	14.1923	14.4041	14.1778	13.5059	13.5951	14.1323	14.3251	14.1609	14.0248	13.8002	13.9814	13.6937	14.2982	13.5718	14.1648	14.488	14.2698	14.0669	14.2913	14.0299	13.3574	14.3455	13.9911	14.1159	14.055	13.9992	13.9649	13.3257	14.1658	13.9612	14.2486	14.117	13.7492	13.6463	14.327	13.8426	14.2398	13.4353	14.0121	14.0555	14.1809
1553572_a_at	ENSG00000161544.9	CYGB	protein_coding	chr17	6.09909	6.95442	6.99311	6.03447	6.52225	7.0393	7.35801	6.86863	5.44487	6.18113	6.29202	6.95781	7.04663	6.49445	8.46228	6.79234	7.94428	5.72339	6.35208	8.36762	6.4563	9.50159	6.00783	7.30168	5.72029	7.01109	6.84188	6.24665	6.6792	6.19134	7.13906	7.23885	7.03269	6.77337	7.14611	6.39427	6.76494	6.27196	7.0328	7.63251	6.33579	6.19117	6.38285	5.41341	7.50969
1553575_at	ENSG00000198695.2	MT-ND6	protein_coding	chrM	13.1713	13.7241	13.6174	13.48	13.6426	13.9527	13.6241	12.708	13.1417	13.8942	13.812	13.8479	13.5684	13.6002	13.4384	13.1924	14.3186	13.2121	13.761	14.0554	14.1462	13.804	14.0513	13.6587	12.785	13.8332	13.3476	13.9641	13.5912	13.4698	13.2809	12.6624	13.7625	13.3839	13.557	13.7566	13.344	12.9818	13.8558	13.4152	13.578	12.4202	13.5903	13.7027	13.6305
1553581_s_at	ENSG00000153006.14	SREK1IP1	protein_coding	chr5	9.63893	8.89158	10.2102	9.59909	10.5568	10.0689	8.93738	10.448	10.0802	10.7172	9.49341	9.99545	10.1754	9.56737	9.71859	9.38841	10.237	9.58605	10.7416	11.1935	9.04396	10.3341	10.8438	10.3506	10.0766	9.0109	9.55553	10.8799	10.3137	10.4447	10.1	10.3127	9.14065	10.4079	9.08201	10.18	10.2672	10.2374	10.1128	10.601	10.0241	10.5142	10.4941	11.3737	10.0809
1553583_a_at	ENSG00000151365.2	THRSP	protein_coding	chr11	6.11962	6.61421	6.36032	6.04188	6.12382	6.56647	6.94772	5.43997	6.91034	6.19582	6.58472	6.49805	5.46975	6.01391	6.81521	6.35561	5.94366	6.16965	6.03331	5.97249	6.44859	6.1115	5.83138	5.69586	4.61918	7.05785	6.42315	5.98459	6.41284	6.28938	5.10994	4.92608	6.80525	6.67076	7.47595	5.76241	5.49622	5.7778	6.90415	6.00537	6.24166	5.11601	5.73284	5.68186	6.18468
1553584_at	ENSG00000147113.16	CXorf36	protein_coding	chrX	4.874	5.91216	5.09839	4.56295	5.01199	4.98603	5.10656	4.23947	4.52013	4.54558	5.25388	5.19095	3.819	5.40692	4.57226	4.73051	6.04248	4.71264	4.90229	4.74839	4.54944	4.94434	4.93782	5.34058	5.53662	5.23391	5.5945	4.85997	5.95026	4.04355	5.21851	5.75105	4.63941	5.3209	5.2079	5.0827	4.49851	4.27382	5.23181	6.24736	5.29782	3.76823	5.48991	3.9877	5.29059
1553586_at	ENSG00000260852.1	FBXL19-AS1	antisense	chr16	4.4764	6.22687	6.00321	5.26258	6.13551	6.1028	6.42369	4.86642	5.29517	5.7601	5.84648	6.20287	5.48748	5.35681	5.60294	5.72389	6.08268	4.9326	5.46079	6.53773	5.98005	6.03698	6.12666	5.52438	4.89785	6.18505	5.27009	5.60431	5.54855	5.57227	5.04663	4.66203	6.00761	5.01886	6.17008	5.43517	5.01765	5.46602	6.23713	5.19688	5.96597	4.8119	5.33908	5.15437	5.57789
1553589_a_at	ENSG00000162366.7	PDZK1IP1	protein_coding	chr1	4.76587	5.71659	5.69921	5.47267	5.86465	4.96363	6.77751	5.06252	5.17609	5.28297	5.05785	5.69695	5.3497	5.20749	5.55046	5.46892	5.94035	4.95923	5.14577	5.30228	5.0303	5.263	4.87864	5.52928	5.11207	6.53706	5.1057	5.50272	4.76503	5.3649	5.49403	4.64262	6.40514	5.03747	6.1797	5.40551	5.24633	5.34022	5.7082	5.17349	5.82775	4.33872	5.56776	4.94554	5.43756
1553593_a_at	ENSG00000186051.6	TAL2	protein_coding	chr9	6.39707	5.8442	5.96184	5.35306	5.14838	5.97919	5.89003	4.92416	5.533	5.18862	5.14458	6.02937	4.94057	5.52841	5.19098	5.512	5.6825	6.0593	5.3189	5.76268	6.05128	5.21124	5.43819	5.17081	4.37467	6.38783	5.58288	5.69856	5.53426	5.30753	4.27481	4.81921	6.23585	4.76841	6.71146	5.22201	4.94859	5.15501	5.44052	4.61371	5.96754	4.60572	5.09918	4.95186	5.34201
1553594_a_at	ENSG00000248099.3	INSL3	protein_coding	chr19	5.96649	6.99636	6.65326	6.21398	6.73545	6.69843	7.482	5.91669	6.02405	5.87328	6.77859	7.05123	6.61772	6.66636	6.93474	6.66789	6.54837	5.87865	6.13233	7.02528	6.5595	6.83115	6.41684	6.37404	5.63167	7.11067	6.4988	6.68507	6.24169	6.43552	5.51745	5.78269	7.02383	5.82305	7.12062	6.68443	5.93681	6.40849	7.15049	5.90967	6.87794	5.78963	6.3225	6.08156	6.29343
1553599_a_at	ENSG00000139351.14	SYCP3	protein_coding	chr12	5.42245	4.61384	5.15571	5.25054	5.63062	5.30497	5.42973	5.86101	5.41962	5.07954	5.68076	5.16024	5.29844	5.24212	4.76048	4.82188	5.07772	5.0871	4.82396	5.92081	4.85461	5.91763	4.52756	4.57497	5.53657	3.39245	4.64532	5.54716	4.76757	5.25088	5.50453	4.8874	5.04533	5.38413	4.40777	4.52531	5.94626	5.40613	5.98783	5.26282	4.34953	5.15834	4.98414	5.91947	5.04857
1553600_at	ENSG00000181585.3	TMIE	protein_coding	chr3	4.84478	5.3006	5.42683	5.09033	5.51218	5.95708	5.75788	4.66147	4.83278	5.04128	5.56729	5.31176	4.84918	5.11069	5.23448	5.13208	5.35608	5.06115	5.49352	5.41593	5.42707	5.24323	5.15098	5.45369	4.61389	5.44682	5.05326	5.20965	4.84311	5.19202	4.76093	4.3556	5.81887	4.72986	6.63418	5.0627	4.72766	4.82641	5.74768	4.74475	6.2129	4.97236	5.06491	4.87177	5.14672
1553601_a_at	ENSG00000181585.3	TMIE	protein_coding	chr3	3.1907	3.32728	3.35719	3.05892	3.13352	3.54629	3.48476	3.26201	3.67014	3.31758	3.48226	3.51579	3.43921	3.52519	3.45697	4.03984	3.59062	3.91967	3.31738	3.03722	3.82555	3.17883	4.10855	3.10599	3.03089	3.52924	3.52227	2.9753	3.01556	3.12999	3.20925	3.17924	3.36412	3.51915	4.17159	3.32776	3.52831	3.41964	3.33783	3.41794	3.52213	4.56392	3.96193	2.99115	3.56252
1553602_at	ENSG00000172551.10	MUCL1	protein_coding	chr12	2.98467	2.94385	3.43821	3.1365	3.45333	3.86245	4.13202	2.96648	3.04472	3.73158	3.24074	3.15822	3.07536	2.93709	3.14319	3.07013	3.21044	2.88638	3.07391	3.10122	3.14417	3.45025	3.08762	3.07846	2.8833	3.33956	2.83842	3.13555	3.04848	3.77332	2.6154	2.82733	3.26125	3.20136	3.22588	3.76121	2.84042	3.01937	3.66647	2.86941	3.40589	2.72763	2.94705	3.27667	2.99768
1553603_s_at	ENSG00000119787.13	ATL2	protein_coding	chr2	6.37358	5.04252	4.67475	6.33004	4.32542	4.95977	4.64796	5.49575	6.32855	5.25551	5.46529	4.98321	5.87061	6.66636	5.20539	4.76032	4.22783	6.76822	5.37852	5.94419	4.86623	4.10514	3.40463	5.32805	5.83478	4.73054	4.91606	4.67475	4.94596	4.88509	5.91937	5.58672	4.89221	6.07213	4.78219	4.84422	5.56966	5.37213	4.6105	5.38845	4.46665	5.80083	5.34364	5.00247	4.96198
1553604_at	ENSG00000179869.14	ABCA13	protein_coding	chr7	2.63885	2.44193	2.54536	2.55144	3.97898	3.02378	2.58985	2.4464	2.35972	4.3568	3.36491	2.80296	3.54955	2.57509	2.74385	2.45533	2.8017	2.54555	2.65171	4.15939	2.74615	2.41778	2.47129	2.56709	2.42264	2.49796	2.48804	2.78564	2.48483	2.69601	2.43781	2.45419	2.49864	2.45248	2.47022	3.11786	2.60398	2.46593	2.47588	2.43966	2.63318	2.44496	2.3801	2.55333	2.45605
1553605_a_at	ENSG00000179869.14	ABCA13	protein_coding	chr7	2.63326	2.66007	2.65604	2.56349	2.96845	3.73932	2.88208	2.48109	2.37792	3.91549	3.09631	2.62172	3.27902	2.61776	2.76551	2.89125	3.15228	2.58406	2.59599	3.14847	3.04458	2.79054	3.03602	2.3861	2.48109	2.74447	2.71496	3.01203	2.57917	2.55245	2.42267	2.65448	2.46975	2.49907	2.62267	2.72719	2.79157	2.63715	2.45842	2.43029	2.62073	2.59599	2.42229	2.72227	2.51355
1553607_at	ENSG00000156273.15	BACH1	protein_coding	chr21	2.59371	2.86367	2.98261	2.46175	3.2043	3.06684	3.11456	2.77671	2.70994	2.90565	3.6995	3.36053	3.38132	2.76382	2.85012	2.75029	3.70771	2.66479	2.71195	3.21394	2.97929	2.95137	3.11697	2.66946	2.55187	3.06595	3.0057	3.06443	2.8883	2.94522	3.22429	2.73696	3.48246	2.76374	3.37788	2.94093	2.7927	2.81251	2.81103	2.81766	3.10789	2.58879	2.48886	2.83182	2.84855
1553611_s_at	ENSG00000149243.15	KLHL35	protein_coding	chr11	4.45833	4.89288	4.90566	4.70982	4.99935	3.99724	5.96029	4.75789	4.28539	4.74975	4.69476	5.63702	4.95507	4.53432	5.39661	5.6699	5.42059	4.28136	5.03756	4.98471	5.40849	4.97744	4.77288	5.137	4.65312	5.55695	5.77242	4.90209	4.96214	4.95885	4.33193	4.86877	6.02952	4.66717	6.01672	5.28223	4.88194	5.48159	5.36156	4.85357	6.27723	5.79313	4.89222	5.14404	5.35089
1553612_at	ENSG00000178338.10	ZNF354B	protein_coding	chr5	4.70221	3.98525	4.63318	4.50118	3.47933	6.12957	4.04372	5.35425	5.53489	3.37171	4.52156	4.74337	4.71532	4.46005	4.65592	4.8317	4.90919	4.87394	6.1456	4.29649	4.40534	4.32951	7.14832	4.6261	4.71771	3.95812	4.26266	4.7301	4.83639	4.50595	5.74469	5.15925	4.06243	4.40183	3.98525	3.9437	5.06331	4.6639	5.45622	4.77432	4.35958	5.27012	6.32283	4.6944	5.29401
1553613_s_at	ENSG00000054598.6	FOXC1	protein_coding	chr6	6.17012	7.86729	8.84038	5.94923	8.47173	6.94803	8.73629	8.31701	6.7708	9.77105	6.77093	8.87155	9.02869	6.56929	7.77702	8.2356	8.62368	5.57171	9.45369	5.57661	8.2101	9.04269	9.66989	8.4295	8.23427	8.48591	7.8353	9.06567	7.81511	9.38457	8.80698	7.82979	7.55474	8.69368	8.46312	8.33228	8.65727	9.08913	7.71619	8.57198	9.08344	8.99895	8.09376	9.63893	8.03856
1553620_at	ENSG00000155890.3	TRIM42	protein_coding	chr3	3.04706	3.13007	3.17098	2.96636	3.54414	3.19461	3.32508	2.91417	2.97226	3.02806	3.78278	3.52685	3.20671	3.12636	3.27536	3.10002	3.43063	3.06396	3.06321	3.5941	3.53957	3.50403	2.94247	2.98011	3.15906	3.71814	2.98566	3.09045	3.12672	3.14857	2.7899	2.68063	3.53947	3.13495	3.84735	3.61979	2.83958	3.13649	3.66647	3.12354	3.74297	2.96796	3.13583	2.87535	3.2387
1553622_a_at	ENSG00000150667.6	FSIP1	protein_coding	chr15	4.92336	3.3366	3.92842	3.48505	3.6367	4.18571	3.78502	2.96499	3.39218	3.37804	3.15907	3.6504	3.99584	3.76296	3.29258	3.9297	3.67957	3.95402	3.34088	3.47243	3.68299	3.44334	3.45076	3.61126	3.24394	4.48541	3.15202	3.0741	3.59626	3.70354	3.08156	3.19821	3.54345	3.37894	4.14624	3.47502	2.97736	3.40245	3.33783	3.51487	4.70162	3.39374	3.37002	3.29595	3.22571
1553623_at	ENSG00000228839.5	PIK3IP1-AS1	antisense	chr22	4.58697	4.57733	4.66033	4.53352	4.25142	4.77672	4.78873	4.91905	4.47897	4.84202	4.19078	5.107	4.5221	5.22905	5.46455	5.46223	5.18831	5.27213	4.42575	4.59338	4.6059	4.51843	5.29394	4.67315	5.43271	4.71815	5.04583	3.94466	4.93048	4.32227	5.4113	4.67531	5.39659	5.95845	4.59937	4.71641	5.2944	4.55108	4.77468	5.25203	4.70976	4.90106	4.31305	4.04514	4.57094
1553625_at	ENSG00000171262.11	FAM98B	protein_coding	chr15	2.49367	2.51172	2.36451	2.63371	3.04468	3.26359	2.51838	2.54323	2.40855	3.39641	2.59726	2.34365	2.73336	2.78619	2.53664	2.33324	2.58013	2.49851	2.30066	3.01919	2.52608	2.73275	2.69926	2.49909	2.39094	2.51063	2.48804	2.87592	2.47479	2.44506	2.80543	2.50028	2.34778	2.37172	2.39471	2.4536	2.58866	2.42769	2.49223	2.79085	2.70832	2.40755	2.33688	2.38824	2.25273
1553626_a_at	ENSG00000178852.15	EFCAB13	protein_coding	chr17	5.14203	6.08554	7.05701	4.99571	4.9706	8.11195	5.6419	6.74506	5.73219	5.76699	7.02566	6.51255	7.2443	5.31354	7.09705	5.77685	5.70337	4.95463	5.77456	7.83859	4.99633	6.49418	4.33997	5.70499	6.43172	5.75806	5.96919	6.13998	6.65717	5.72685	7.03891	6.42257	6.29163	5.95845	5.75488	5.56355	7.2117	6.9505	6.75291	7.2377	6.53773	5.30162	6.59525	4.69795	5.30533
1553627_s_at	ENSG00000178852.15	EFCAB13	protein_coding	chr17	5.28539	4.42651	4.94514	4.28	5.23707	5.17605	3.57456	5.61452	4.47837	5.09159	5.34507	4.28726	6.72177	4.63813	5.3331	5.08764	3.82787	4.13023	5.38636	4.42389	4.5391	5.57704	6.66225	4.60129	5.97045	4.31022	5.24092	6.83866	5.31128	4.45912	5.91247	5.42223	3.92634	5.96456	4.19606	4.87455	6.08435	6.07064	4.56541	5.88442	4.30568	5.06106	5.8394	3.6795	4.12826
1553629_a_at	ENSG00000170613.4	FAM71B	protein_coding	chr5	3.15053	4.36654	3.82094	3.53182	3.49307	3.95191	4.57306	3.04922	3.50938	3.8448	3.7502	4.48876	3.61476	3.70214	3.84612	3.94679	3.88486	3.14549	3.56434	3.49228	3.87451	3.20071	3.32685	3.48256	3.07776	4.36855	3.77421	3.32214	3.85979	3.72136	2.9395	3.11757	4.01266	3.20489	4.02752	4.31509	3.17617	3.50181	4.42689	3.08925	4.22334	2.84484	3.47373	3.27901	3.56433
1553636_at	ENSG00000166069.13	TMCO5A	protein_coding	chr15	4.77317	5.90315	6.24813	4.92082	5.62018	7.16002	6.81086	4.92475	5.55679	8.9629	7.11084	7.14718	5.35416	3.69222	6.07936	5.86689	7.74154	4.38937	4.93184	6.76209	7.34012	4.76107	6.22457	5.85539	4.66953	6.45907	5.29827	6.13059	6.1671	7.42007	4.17746	5.77685	6.0729	5.14966	6.91755	6.91327	6.14376	5.69395	6.72802	6.13575	6.30658	4.74753	4.43945	5.98222	5.55463
1553637_s_at	ENSG00000166069.13	TMCO5A	protein_coding	chr15	2.81852	4.14289	3.9734	3.13082	3.69662	3.74066	4.29273	3.06493	3.43256	4.77741	4.95816	4.25646	3.27138	3.20837	3.89342	3.59252	3.45626	3.20011	3.14049	4.26708	3.75964	4.01272	3.91907	3.47934	3.14549	4.11538	3.60758	3.80004	3.82512	3.67527	3.22356	3.57193	3.9118	3.46244	4.99103	3.60491	3.44642	3.42511	4.41107	3.30474	3.99165	3.28052	3.44606	3.51373	3.38593
1553639_a_at	ENSG00000155846.16	PPARGC1B	protein_coding	chr5	6.97297	4.97958	5.22113	6.67109	4.47225	4.17138	5.86189	6.03816	6.8405	4.35245	5.23551	5.48828	3.24325	6.5863	5.40604	4.97128	5.25409	7.438	5.89056	4.7753	5.70217	4.25977	4.66717	5.43618	5.02739	6.16558	5.93667	4.98574	5.48563	5.07301	5.52227	5.40436	5.80736	5.49457	6.2009	5.30802	4.36115	4.38046	6.06589	5.31005	6.32961	5.87109	4.38379	5.41708	5.42482
1553640_at	ENSG00000171044.10	XKR6	protein_coding	chr8	4.08002	5.11698	5.42311	4.51378	4.76368	3.49461	6.49681	5.05627	4.57862	3.97157	5.24133	5.17665	4.07522	4.63419	4.74906	5.06576	4.72527	4.70347	4.63499	4.45977	5.15943	4.69997	4.33491	5.01279	4.14874	6.73486	4.63521	4.19908	5.3448	5.29663	4.06359	4.23833	5.14179	4.28709	5.92419	5.22117	4.29756	4.76537	5.65708	3.75767	5.91737	3.92483	4.10764	4.27118	4.76617
1553642_at	ENSG00000196366.3	C9orf163	lincRNA	chr9	4.92889	5.58766	5.32035	4.79015	4.97616	5.33749	6.10163	4.5824	4.88825	5.50051	5.31443	5.77118	4.51773	4.70463	5.54532	5.39317	5.05031	4.52193	4.93569	4.53104	5.86089	5.24945	5.25745	5.26783	4.71771	6.01827	5.23926	5.0265	5.07637	5.32525	4.42684	4.61187	6.14308	4.84438	6.05698	5.17692	4.68175	5.13378	5.8383	4.6136	5.83954	4.33153	4.95548	4.67621	4.86685
1553644_at	ENSG00000176438.12	SYNE3	protein_coding	chr14	4.86718	5.71903	5.10575	5.33903	5.93641	6.52835	5.72429	6.67928	4.62701	5.02633	5.16377	4.9553	5.3805	4.758	5.7948	5.81981	5.75216	4.29647	5.41032	5.9763	6.34878	6.77382	5.09033	4.86165	5.9311	5.26136	5.43627	5.35951	5.35943	5.53352	6.56693	5.77468	5.98592	6.23068	5.65498	5.52513	6.34811	6.25786	6.2193	5.22585	5.24129	6.22649	5.64299	5.5018	6.17347
1553645_at	ENSG00000163492.13	CCDC141	protein_coding	chr2	3.65129	3.09509	3.00235	2.87587	3.69778	3.81357	3.4261	3.17717	2.89315	3.54863	3.82337	3.48691	3.36273	3.11492	3.03758	3.04248	3.47449	3.14822	2.90911	3.69002	4.11813	2.83339	3.04599	2.97443	2.47811	3.45338	3.15576	3.24304	3.14516	2.90558	3.01119	2.90521	3.91574	3.28519	3.32475	3.17158	3.06362	2.7819	4.19311	3.36245	3.91747	2.71037	3.11352	2.98858	2.78927
1553647_at	ENSG00000166446.14	CDYL2	protein_coding	chr16	5.29656	7.41298	6.59078	5.75755	5.9093	5.51959	5.94544	4.96571	6.08687	6.83645	4.84049	6.76057	4.7324	4.46866	5.86304	5.52677	5.86494	5.6867	5.81607	6.23401	5.90334	5.31031	4.93257	5.8182	5.44175	6.98481	5.16208	5.60094	5.94818	5.33763	4.38369	6.0262	5.66375	5.1137	6.42993	5.69402	5.34639	5.22559	6.18682	5.53	6.48187	5.94138	4.51926	5.42821	5.64755
1553651_at	ENSG00000166845.13	C18orf54	protein_coding	chr18	3.22718	3.23536	3.12441	3.07165	4.19928	2.97741	3.158	3.06735	3.29164	3.80247	3.76306	3.17758	3.62136	2.89435	3.21399	3.37328	3.27718	2.81362	3.15199	3.24919	2.89489	3.17446	3.49053	3.42119	3.60946	3.32762	3.04275	3.29632	3.7593	3.32191	3.57179	3.62593	3.4201	3.5879	3.18646	3.4201	3.36408	3.59304	3.12418	3.13421	4.21254	3.86128	3.00764	3.57428	3.03973
1553652_a_at	ENSG00000166845.13	C18orf54	protein_coding	chr18	3.73307	4.03402	3.74804	3.17967	3.86246	3.01933	4.46385	4.09637	3.80494	4.43873	3.44342	3.60494	5.12978	3.36415	4.21059	3.53389	3.93923	3.43094	3.87539	4.21658	3.81689	3.73507	3.52465	5.1393	4.91915	4.32569	4.18222	2.91087	4.08762	4.42533	4.57318	5.31786	4.40432	4.95396	3.87713	4.11056	3.736	4.37999	4.3836	4.69647	4.70252	4.19939	4.18612	3.80558	3.50179
1553654_at	ENSG00000143469.16	SYT14	protein_coding	chr1	2.68015	2.61172	2.55851	2.69703	2.96718	3.28233	2.58228	2.61676	2.78613	3.84203	2.64649	2.46556	2.79822	2.62404	2.82339	2.75943	2.64306	2.97626	2.37849	3.16017	2.85071	2.59006	2.9688	2.41618	2.25236	2.58828	2.54932	2.6348	2.45513	3.03802	2.36938	2.57609	2.64663	2.39976	2.66759	2.38227	2.41101	2.49472	2.49368	2.50318	2.64607	2.28306	2.56339	2.53795	2.44376
1553655_at	ENSG00000164287.12	CDC20B	protein_coding	chr5	3.54269	5.25569	5.32938	3.64774	3.71656	4.23689	6.8683	3.88404	5.25137	4.70783	3.66977	6.12833	3.42455	3.26873	3.97835	4.21509	4.02864	3.87177	3.88637	4.9168	4.31932	3.883	3.80696	4.35562	3.36222	6.43936	4.12696	3.61999	5.77812	4.91335	3.44695	4.31701	5.99814	3.07372	5.58254	5.54285	4.06094	4.42162	5.75903	3.60616	5.55124	3.75645	3.09745	3.75728	4.55495
1553656_at	ENSG00000119913.4	TECTB	protein_coding	chr10	2.99348	3.76938	3.86902	2.93729	3.7997	3.50915	4.42159	3.13243	3.06622	4.15904	3.262	4.06723	3.18695	3.30876	3.88217	3.40078	3.33912	3.08772	3.36304	3.27373	3.66274	3.3364	3.29113	3.26284	2.87727	4.83971	3.91251	3.56585	3.67183	3.42797	2.92355	3.28795	4.54865	3.02499	4.36635	3.47169	3.21264	3.63066	3.8746	3.30757	4.02874	2.85271	2.82661	2.83801	3.72087
1553657_at	ENSG00000175267.14	VWA3A	protein_coding	chr16	3.71307	4.73584	4.45227	3.9958	4.73962	3.9995	5.04593	3.62136	4.03586	4.37282	3.73285	4.79716	4.80727	3.84443	4.33795	4.59199	4.50096	3.90859	4.28981	4.54227	4.65244	4.21906	4.3218	3.87566	3.78562	4.67795	4.27074	4.25776	3.55552	4.5687	3.70758	4.13865	4.45516	3.80252	5.11467	4.29658	4.14289	4.20153	4.11939	3.77718	5.15374	3.59484	4.23669	3.82267	4.12118
1553658_at	ENSG00000236499.2	LINC00896	lincRNA	chr22	4.30092	4.90524	5.46792	5.39424	5.13474	5.65474	5.8886	4.43945	4.74466	5.86838	5.58443	5.34738	4.5338	4.644	4.95936	5.0724	5.83517	4.58352	4.75936	4.97534	5.34289	4.98709	5.12245	6.19715	4.56249	5.54553	5.21769	4.67938	5.05147	5.30358	4.43805	5.07781	5.40639	4.91476	6.3251	5.00892	5.03584	4.90702	6.23109	4.85116	5.47576	4.31055	4.56006	5.11334	5.1526
1553663_a_at	ENSG00000183979.7	NPB	protein_coding	chr17	5.20845	6.12008	6.07321	5.68737	6.85874	6.4093	5.91811	5.3157	5.10968	6.46208	6.40299	6.44238	6.02151	5.43439	6.19927	5.61663	6.23182	5.61689	6.04629	6.34349	6.23402	6.29402	6.03621	5.63526	5.16456	6.4623	5.70469	6.21621	6.03123	5.96807	5.31927	5.21757	6.34605	5.63069	6.59072	5.81425	5.46673	5.67409	6.47854	5.7308	6.60568	5.6184	5.81791	5.82612	5.63176
1553666_at	ENSG00000109881.16	CCDC34	protein_coding	chr11	2.80556	3.77891	3.37957	3.12958	3.39322	4.28464	3.5132	3.07917	2.95744	3.49991	3.57029	3.54234	3.10424	2.78768	3.42937	3.35147	3.44852	2.93985	3.28537	4.43756	3.54756	3.39355	3.30495	3.16822	3.23339	3.89845	3.23027	3.57008	3.44713	3.22599	3.46166	3.05933	3.53179	3.0602	3.4614	3.76938	3.27944	3.20838	3.27015	3.01213	4.06005	3.83716	3.18357	3.40753	3.14684
1553668_at	ENSG00000186001.12	LRCH3	protein_coding	chr3	6.99526	6.47638	6.04055	7.12663	7.03011	6.94682	6.22659	7.03881	6.58504	6.97741	6.56781	5.69913	7.34024	7.19134	7.23623	6.98698	6.60815	7.20234	6.35375	5.70145	6.38156	7.35232	6.59392	6.71011	7.21886	6.55503	6.47254	6.6095	6.52588	6.65579	7.26032	6.66376	6.2321	7.08649	6.15793	6.23142	7.29534	7.29416	6.76142	6.58421	6.37127	7.14968	6.70795	6.43299	6.50946
1553672_at	ENSG00000154380.16	ENAH	protein_coding	chr1	8.85015	8.27682	7.25849	8.08066	6.71857	9.45154	7.45525	8.99636	8.19888	9.55367	5.3192	7.37577	7.41236	8.13815	7.13615	8.47692	9.02325	8.26562	10.0406	7.41722	9.78778	10.7251	7.06004	8.90722	9.4523	8.20268	8.70562	8.53499	8.99302	8.66094	9.26318	8.98389	8.27895	8.73193	7.15056	9.23194	9.06152	8.6489	8.36244	9.38105	9.42057	9.59082	8.73515	9.67713	8.98426
1553673_at	ENSG00000125834.12	STK35	protein_coding	chr20	5.75377	6.39536	5.76883	5.83094	6.03344	5.35422	6.63125	5.87786	5.48102	6.2921	6.29874	5.74935	6.45568	5.83638	6.93836	5.5522	5.90017	5.91216	5.53829	5.8737	6.22949	5.2045	5.22447	6.15518	5.98752	6.72959	6.1487	5.31861	5.75211	5.70843	6.61686	5.61925	6.95251	6.06169	6.6662	5.62985	6.34217	6.36067	5.2099	5.46961	6.34731	5.9804	6.22476	6.57885	6.12542
1553674_at	ENSG00000162620.15	LRRIQ3	protein_coding	chr1	3.24908	4.16707	4.84103	3.09374	4.0313	4.30151	4.62819	3.57495	3.7977	4.27066	3.75074	4.43268	2.92434	2.85464	4.02555	3.81715	4.20656	3.346	3.57264	4.16091	3.53093	3.11102	3.41486	3.5713	2.87593	5.43333	3.73235	3.04931	3.7035	3.48541	2.74446	3.59394	4.50033	3.06038	4.46106	3.54118	3.04838	3.1049	4.70819	3.18399	5.46076	3.63939	3.3675	3.14281	3.57772
1553675_at	ENSG00000137171.14	KLC4	protein_coding	chr6	3.56642	4.00958	3.80318	3.82142	3.55802	3.61018	3.73265	3.1315	3.65794	3.4883	4.43507	3.85094	3.64799	4.11294	3.74237	3.92767	3.58452	3.6682	3.69953	3.59708	3.82805	4.01169	3.27276	3.29773	3.51554	3.67473	3.46101	3.68511	3.43712	3.29685	4.06882	3.2641	3.85454	3.59361	4.03111	3.83733	3.47308	3.4471	3.70424	3.42766	3.69621	3.43437	3.67871	3.59057	3.80544
1553677_a_at	ENSG00000143155.12	TIPRL	protein_coding	chr1	7.51904	6.34492	6.32299	7.33812	7.17799	7.11529	5.5514	7.25725	7.63564	6.85508	6.5032	5.42717	6.81534	7.50664	6.86542	6.12383	6.21183	7.28706	6.46654	5.13528	5.34993	8.41054	5.43024	7.24925	7.31111	5.26958	6.67933	7.25779	6.99888	6.5229	7.12297	7.26062	5.75713	6.88504	5.30371	6.67989	6.95804	7.13744	5.68359	7.01023	6.16767	7.72223	6.28825	6.56387	6.26829
1553679_s_at	ENSG00000196715.5	VKORC1L1	protein_coding	chr7	6.9099	5.96729	5.43418	6.88723	6.77766	6.28419	6.40378	6.97407	6.77114	5.44691	7.44232	4.95158	6.98758	6.00755	6.93601	5.31614	5.13308	6.35983	6.01361	5.66075	5.80197	5.28855	5.69423	6.55475	6.75308	4.64592	6.4523	6.35286	5.65814	6.06908	7.14787	6.74401	5.6679	7.96259	5.46356	5.6679	6.28898	7.06064	5.75051	6.38735	5.97914	7.4201	6.42369	6.41197	5.73419
1553681_a_at	ENSG00000180644.6	PRF1	protein_coding	chr10	6.4233	6.9436	6.78615	6.77445	6.14875	7.21823	7.08452	5.82732	6.49774	6.36248	7.22049	7.1557	6.473	6.27128	6.73339	6.74051	7.15341	6.05016	6.02442	6.64447	6.78321	6.47461	6.30263	7.11483	6.05897	7.35505	6.21852	6.37326	6.58054	6.2518	5.73683	6.07139	6.87527	6.18461	7.02017	6.61298	6.18893	6.35668	7.24246	6.0253	6.83403	6.17145	6.16785	5.90106	6.57709
1553682_at	ENSG00000171823.6	FBXL14	protein_coding	chr12	3.75038	3.87863	3.75319	4.50761	3.89068	4.59315	3.13456	3.77624	3.90469	4.59073	4.05648	3.92017	5.69717	3.20988	3.83234	5.42065	4.90958	3.82093	3.19775	3.60318	4.19061	3.0501	3.23351	3.61978	4.34041	4.0399	3.97999	4.14241	3.55552	3.79772	4.12889	4.6714	3.56089	4.25871	3.3659	4.57032	4.31028	4.27074	3.64564	3.6188	3.592	4.35647	3.65106	4.57365	3.69883
1553683_s_at	ENSG00000171823.6	FBXL14	protein_coding	chr12	4.03354	4.37701	4.65089	3.87714	3.78945	5.61956	4.12559	4.48539	4.34539	4.51094	4.43304	4.10374	4.73043	4.0424	4.1805	4.66556	4.08191	3.83428	4.44353	3.6114	4.12559	4.74375	3.56188	3.79658	4.83943	4.08456	4.4949	4.35118	4.00257	4.34477	4.74274	4.44317	3.91574	4.65897	4.57531	4.13067	5.2004	4.65053	4.30591	4.70648	4.33959	4.75102	4.30074	5.2487	4.03053
1553684_at	ENSG00000185250.15	PPIL6	protein_coding	chr6	3.74156	3.79883	3.78907	3.37544	3.97659	4.38823	3.61807	4.03649	3.87637	3.72204	3.5159	3.88485	4.21134	4.2632	3.96217	3.87505	3.28146	3.9071	3.8518	3.63946	2.99073	3.82223	3.94184	3.22103	3.49997	3.45603	3.491	5.06666	3.11955	3.71096	3.17814	3.25694	3.47312	3.62193	3.52907	3.86023	3.99051	4.27	3.22046	2.9556	3.68366	3.928	3.96207	4.03525	3.23873
1553685_s_at	ENSG00000185591.9	SP1	protein_coding	chr12	8.47912	7.2713	7.31396	8.55561	7.56059	7.32044	5.75344	8.62441	8.73969	7.21566	7.75892	5.77328	8.31047	8.24041	8.0783	7.64465	6.38587	8.47778	8.01958	6.02566	6.62915	7.75852	7.94905	8.06256	8.79366	6.04061	8.21653	8.45322	7.89192	7.7423	8.80129	8.48492	6.70112	8.56054	6.08544	7.4848	8.56128	8.8172	6.73663	8.48404	6.36497	8.952	8.51405	7.52168	7.51003
1553686_at	ENSG00000152242.10	C18orf25	protein_coding	chr18	6.52885	6.6847	6.30864	7.04196	5.97946	5.76077	6.29158	5.6687	6.08485	6.50855	6.25819	5.85687	7.50828	6.63845	7.20212	6.70735	6.50755	7.26199	6.17731	6.44585	5.59668	5.25754	6.70607	6.22281	6.15894	7.30112	6.51778	6.08784	6.87954	5.91015	5.90085	6.1329	6.32823	6.05553	7.52024	6.15318	6.66358	5.96898	5.91636	6.35071	6.22723	6.17902	6.39389	5.03977	6.08451
1553689_s_at	ENSG00000206562.11	METTL6	protein_coding	chr3	6.29179	5.60141	6.34651	5.09747	5.50795	6.81856	5.54097	7.1968	6.30665	4.51519	8.01197	6.03765	5.42174	5.72384	6.98711	6.29975	6.91379	6.1287	6.39517	4.89928	7.36547	6.92722	6.86809	6.79032	6.77093	5.66877	5.55542	6.46004	6.14359	6.05613	6.27896	6.41205	5.7952	6.35354	5.3591	5.27621	6.92949	6.94006	5.30103	7.32056	5.1122	7.10055	6.33506	6.40693	5.72297
1553690_at	ENSG00000129810.14	SGOL1	protein_coding	chr3	6.10734	6.9312	6.75418	6.42014	4.43748	5.45471	7.75229	5.59324	5.74261	6.56659	5.83645	6.31708	7.33264	5.29016	6.79529	6.87884	6.7462	5.25597	6.3913	4.19927	6.08407	7.60597	4.73784	6.63778	6.58356	7.54154	6.4878	3.62552	6.74833	6.79679	5.66588	6.61381	6.66681	6.4485	7.28341	6.44013	6.2805	5.90602	7.34268	5.8185	7.51405	6.15916	6.48493	6.67828	6.3532
1553693_s_at	ENSG00000145439.11	CBR4	protein_coding	chr4	6.05994	6.15809	6.48103	6.41182	5.40905	5.90965	6.23559	6.57474	6.34242	6.20839	5.11494	6.14712	6.23447	6.34214	5.37798	6.49756	6.02603	5.70294	6.735	5.81674	6.36235	6.76748	6.4523	6.15123	7.00885	6.33462	6.96876	5.4855	6.88524	6.12352	6.41469	6.252	5.67868	6.42289	6.10753	5.79744	6.69726	6.06899	5.72441	6.39434	7.3698	5.57647	6.17147	4.8672	6.01851
1553694_a_at	ENSG00000011405.13	PIK3C2A	protein_coding	chr11	7.91684	7.95701	7.87015	7.85857	6.74249	8.0241	5.89677	8.33821	8.31354	7.82955	6.95515	6.79477	8.05367	8.30324	7.26403	7.63132	6.98563	7.83382	8.09082	8.52892	6.26974	9.73847	7.5805	7.62786	8.65321	6.4981	8.44068	7.92862	8.60039	7.27136	9.13412	8.65003	6.4043	8.4711	6.02965	8.04668	8.44466	8.08264	7.14716	8.90735	6.32466	8.21924	7.93954	7.55598	7.72803
1553695_a_at	ENSG00000160703.15	NLRX1	protein_coding	chr11	6.65003	7.71589	6.81061	6.8614	6.28342	5.6969	7.68308	6.26944	6.40161	7.12918	7.6056	6.96709	6.32813	6.78449	7.10001	6.92065	6.76792	6.93425	6.7033	6.33315	7.03544	6.67841	6.79607	6.87046	6.23567	7.03833	6.53577	6.53068	6.83196	6.7995	6.43427	6.75239	7.42045	6.77752	7.52255	5.93105	6.50376	7.19141	6.56744	6.40531	7.15016	7.51631	6.72963	6.85138	6.94153
1553696_s_at	ENSG00000196437.10	ZNF569	protein_coding	chr19	4.23107	3.81791	3.93102	3.79255	3.99014	4.09438	3.83044	4.0164	4.288	4.20733	4.03492	3.63794	3.80997	4.40657	4.04057	3.52172	4.72158	4.12889	4.68261	3.94064	4.331	3.70382	3.22617	3.77977	3.63176	3.46522	3.73694	5.08118	3.5757	3.92847	5.09548	4.1963	3.70993	3.6599	3.48479	3.72192	3.79299	3.91263	3.74216	4.19872	3.42685	4.46945	4.11618	4.98678	3.83023
1553697_at	ENSG00000154429.10	CCSAP	protein_coding	chr1	4.44069	3.50357	3.82567	4.31933	4.69533	4.53012	3.88783	5.13138	3.81047	3.11998	4.27096	3.91071	4.01181	4.46953	3.7976	4.02922	3.686	4.1362	4.67896	4.35564	4.24415	3.4746	3.96922	4.04624	4.18953	3.23562	4.23669	4.28455	3.95556	4.95885	4.31185	4.28667	3.94613	4.53695	3.77201	3.9882	4.37996	4.06899	3.97007	4.0964	3.98904	4.73924	4.49872	5.67219	3.4285
1553698_a_at	ENSG00000154429.10	CCSAP	protein_coding	chr1	2.92165	2.44349	2.70731	3.19285	3.58654	2.90738	2.42825	3.32408	2.71877	2.16379	2.54924	2.61261	3.47353	3.13007	2.56569	3.02366	2.66576	2.81317	3.0098	3.28875	2.70429	3.36417	2.33716	2.82144	2.88199	2.68597	2.61574	3.13476	2.77858	2.82141	3.28323	2.92349	2.66045	3.24553	2.50935	2.6456	3.08113	2.85581	2.59068	2.67426	2.70013	3.31449	2.79158	2.93229	2.49371
1553701_a_at	ENSG00000167065.13	DUSP18	protein_coding	chr22	6.14327	6.87035	6.24733	6.0652	6.8325	6.73574	6.52538	7.00905	5.48157	6.81479	6.82019	6.44754	7.8418	5.82363	7.28289	6.43968	6.47696	5.37765	6.79945	5.63435	6.65094	6.84903	7.11315	6.08161	7.676	6.58574	6.49389	7.09998	6.72361	7.21009	7.66128	6.62391	7.22579	7.41842	6.99048	6.88365	7.3016	8.32582	6.32533	6.55255	5.97247	8.57045	7.6277	6.75102	7.00714
1553702_at	ENSG00000143067.4	ZNF697	protein_coding	chr1	5.60833	6.48379	7.20963	5.6273	6.01583	6.49168	7.60691	5.73221	6.19604	6.2273	5.16853	6.61373	4.59771	5.86874	6.15054	7.61912	6.70859	5.83448	5.85342	5.38662	6.43875	6.28905	5.34461	6.65384	5.35379	7.33258	6.10953	4.33933	6.64623	6.75731	5.04747	6.32908	7.32569	6.21438	7.11318	6.45134	5.38611	5.91234	7.04142	6.87574	7.10421	6.07143	5.93186	5.26603	6.31892
1553705_a_at	ENSG00000133019.11	CHRM3	protein_coding	chr1	4.536	5.74786	5.69191	4.87835	4.59411	4.80009	6.24612	4.34771	5.14367	5.85471	5.21587	5.88444	4.88367	4.9193	5.01773	5.43744	5.48834	5.01773	5.0388	4.95447	4.76076	4.82681	4.94216	5.16729	4.51333	6.21679	4.88233	5.09187	5.36741	5.24088	3.57278	4.83549	5.4999	4.66717	6.55088	5.03943	4.883	4.95329	5.49687	4.93074	5.4381	4.05087	4.78786	4.8247	4.85165
1553708_at	ENSG00000146666.5	LINC00525	antisense	chr7	3.31872	4.00702	3.98367	3.56644	3.54678	4.43373	3.61147	3.15954	3.83034	4.90566	3.91249	3.99457	3.19864	3.32184	3.42352	3.95978	4.29233	3.78775	2.94806	4.01095	4.15257	3.17062	3.30692	3.71678	3.58472	3.95258	3.92317	3.65985	3.87242	3.68294	2.98529	4.05379	3.10424	3.47283	3.458	4.62357	3.74975	3.10545	3.97185	3.75159	3.54354	3.13445	3.17808	3.33783	3.32031
1553709_a_at	ENSG00000134748.12	PRPF38A	protein_coding	chr1	8.58949	9.10767	8.12517	8.32525	7.88808	8.89663	8.5337	8.72032	8.3798	8.10548	9.25353	8.529	8.95737	8.0955	9.25476	8.7465	8.70673	8.50852	8.65774	8.05241	8.86342	8.59025	8.85358	9.25791	8.8045	8.15598	9.14095	8.8626	8.88891	8.68553	8.88993	8.99403	8.50238	8.86017	8.31776	8.57792	9.25098	9.07	8.86548	8.897	7.99821	9.12822	8.45038	8.59787	8.57544
1553711_a_at	ENSG00000250486.3	FAM218A	protein_coding	chr4	3.19865	3.88978	3.91157	3.73392	3.36544	3.4282	3.87188	3.50886	3.63384	4.05374	3.93229	4.11253	3.12183	3.08556	3.65351	4.42615	3.84875	3.86642	3.41307	3.71192	4.52704	3.58853	3.80803	4.10382	3.73961	4.58342	4.26778	4.13121	3.86758	3.52013	3.52279	3.78594	3.76623	3.45048	4.13016	3.89693	4.5795	3.66553	3.87128	3.62658	4.85119	3.46554	4.16055	2.73297	3.75563
1553713_a_at	ENSG00000167550.10	RHEBL1	protein_coding	chr12	4.36529	4.94685	5.53595	4.46966	5.08491	4.96363	5.41545	4.87412	4.94913	5.84437	6.20766	5.68545	5.2186	4.80793	5.36807	4.94337	5.36528	4.76741	4.92777	5.23387	5.59453	5.31232	6.03503	5.30454	5.11602	5.34458	4.62998	5.74741	5.59684	5.17185	5.47555	4.63959	5.74533	4.93777	6.14912	5.29642	4.12808	5.27703	5.50224	5.03135	5.14553	4.91599	5.45107	5.35966	5.69694
1553717_at	ENSG00000243335.8	KCTD7	protein_coding	chr7	8.01347	7.42227	7.45862	7.59549	7.02779	7.68612	7.48626	7.6226	6.90216	7.26399	7.50969	7.69774	7.40391	7.19187	7.83077	7.95422	7.5881	7.79821	7.45617	5.96503	7.56771	6.15102	8.15664	7.00974	8.27493	7.62913	7.77803	6.26122	7.55379	7.47255	7.7473	7.40701	7.43879	7.59194	7.8784	7.08992	7.36909	7.75346	7.93531	7.90074	7.58142	8.22086	8.21469	7.09321	7.53794
1553720_a_at	ENSG00000165566.12	AMER2	protein_coding	chr13	5.08175	5.49984	5.78205	4.9123	5.08494	5.67562	6.42192	5.06374	4.92946	5.2157	5.41788	6.20722	5.02719	4.74042	5.53883	5.36374	5.37331	4.95111	5.13017	5.45937	5.79807	5.82277	5.14603	5.29614	4.76582	6.15353	5.35173	5.05888	5.15114	5.06001	4.78558	4.9273	5.91009	4.53037	6.03213	5.15745	4.73237	4.89253	5.7799	4.70714	5.94346	4.64145	5.23733	4.83599	5.23021
1553721_at	ENSG00000176641.10	RNF152	protein_coding	chr18	5.23464	4.8196	5.14825	5.0441	4.32498	6.32446	4.97343	3.60532	5.78223	5.09016	4.32416	4.80396	4.91716	5.34976	5.06631	4.45948	4.75325	4.19251	3.08219	10.1385	4.42634	7.44954	6.32885	6.7541	5.39008	5.6219	6.05162	3.44455	6.32948	4.41838	5.65773	7.33956	5.09721	6.00979	4.43945	5.56362	4.34981	4.11573	5.09766	7.00383	5.16542	3.15976	4.70588	3.94068	4.78143
1553723_at	ENSG00000182885.16	ADGRG3	protein_coding	chr16	3.78549	4.85673	4.33303	3.88789	3.8586	5.60074	4.77273	3.6989	4.0767	4.03839	3.88518	4.38645	3.9916	3.54654	3.87454	3.80461	4.17181	3.74872	3.93311	4.04923	4.20434	4.28875	3.9686	4.1712	3.4765	4.79049	3.90843	3.56273	3.92181	4.12421	3.49449	3.58601	4.62878	3.53272	4.88874	3.75351	3.43089	4.01476	3.81718	3.67079	4.64935	3.58989	3.82334	3.78591	3.91363
1553726_s_at	ENSG00000146350.13	TBC1D32	protein_coding	chr6	2.81677	2.93625	2.89315	2.79647	2.82565	3.16828	3.58124	3.07494	2.76859	2.67449	3.61292	3.20641	2.75145	3.09022	3.15335	3.15739	3.27625	2.82514	2.87964	3.43798	2.95683	3.30441	2.78886	3.03849	2.9849	3.2032	2.71331	3.00686	3.19473	2.94385	3.34476	2.90521	3.23332	3.26936	3.02131	3.33446	3.12181	2.95415	3.09935	3.33566	3.25057	3.10612	3.04498	3.43096	2.85411
1553727_at	ENSG00000139044.10	B4GALNT3	protein_coding	chr12	4.87365	6.3064	5.93337	4.5563	5.91379	5.22485	5.24292	5.70707	5.01015	5.95905	5.70886	5.97421	6.41221	5.13036	6.70462	5.88617	6.15266	4.38524	5.29918	5.52746	5.64161	5.69686	7.52741	5.25295	4.7894	5.51814	5.27181	4.7531	4.8497	5.76865	4.77755	4.6948	6.05211	5.52705	5.82502	5.19284	5.43866	6.07528	5.5914	5.21977	5.40316	5.85278	5.81451	5.15762	6.20552
1553728_at	ENSG00000158113.12	LRRC43	protein_coding	chr12	4.65157	6.16759	6.12554	5.11867	4.76288	5.73104	6.39236	4.54369	4.89044	4.87843	4.86534	6.26637	4.44711	4.90023	5.61208	5.62828	5.24643	4.94925	5.20181	5.21415	6.20425	5.30033	4.82268	5.81667	4.67495	6.66398	5.59839	4.9692	5.44163	5.46499	4.1751	5.16599	6.15233	4.44273	6.60008	5.71957	4.32892	5.33679	6.04673	4.73299	5.98325	4.50831	5.16043	4.88847	5.64272
1553729_s_at	ENSG00000158113.12	LRRC43	protein_coding	chr12	4.65745	5.38634	5.06598	4.6757	5.70929	5.57183	5.32002	4.7378	4.89949	5.39718	5.21868	5.00053	5.04935	5.15878	5.50501	4.84021	5.53178	4.68905	5.2703	5.89709	5.69063	5.15891	5.78026	4.85725	4.37792	5.12524	4.85899	4.96412	4.83922	4.98858	4.89896	4.43414	5.70519	4.8527	5.47257	4.97629	5.09378	4.80683	5.41262	4.6471	6.34549	4.72154	4.70606	5.12126	4.98696
1553730_x_at	ENSG00000158113.12	LRRC43	protein_coding	chr12	4.42937	5.40897	5.26817	4.46554	4.81808	4.77265	5.52327	4.33326	4.26343	4.94443	4.51332	5.77233	4.03126	4.51623	4.99582	5.06962	5.21727	4.2128	4.6096	5.42311	5.26433	5.24182	4.65869	4.76988	4.0147	5.61698	4.91848	4.975	5.02977	4.58152	3.87495	4.01091	5.47775	3.72093	5.62996	4.90106	3.82755	4.70828	5.37227	4.14183	5.4306	4.30952	4.86988	4.34157	4.98218
1553732_s_at	ENSG00000121289.17	CEP89	protein_coding	chr19	6.35806	7.24101	6.57539	6.49643	6.22937	7.10576	7.75896	6.34543	6.07029	6.18112	7.24855	6.65014	6.82359	6.58061	5.92155	7.0062	7.50814	6.77539	7.24914	6.0402	7.6052	5.85733	6.44109	6.74976	7.03171	6.98086	6.95251	5.19569	6.86083	7.14344	6.61195	6.45499	6.91325	6.98064	6.75668	6.40189	6.90593	7.40318	7.07074	6.75656	7.34531	7.5335	7.02004	7.57464	7.07331
1553734_at	ENSG00000140057.8	AK7	protein_coding	chr14	3.16209	3.1645	2.87325	2.948	3.85653	4.08755	3.11008	2.66586	2.7839	3.39354	3.39577	3.37412	2.93057	2.73867	3.42244	3.04578	2.87983	2.81993	2.83602	3.64722	3.39167	4.03368	4.01457	2.80719	3.1572	3.87442	3.14956	2.83346	3.07895	2.79491	3.19479	2.93869	2.98909	2.61004	3.41016	3.11786	3.05938	3.28144	2.8066	2.86941	3.58736	2.87976	2.7846	3.32561	3.04631
1553736_at	ENSG00000133858.15	ZFC3H1	protein_coding	chr12	5.03354	5.20779	5.45037	5.7454	5.19962	4.2027	4.47635	5.62648	5.1647	4.74575	5.71517	4.95908	5.5869	5.32344	4.2029	5.77792	4.73854	4.97446	5.51764	4.40828	5.08145	5.12487	4.66717	5.64039	5.80089	5.42375	5.66683	5.29956	5.71736	5.33738	5.80721	5.66043	5.12085	5.93386	5.29803	5.19549	5.39523	5.04815	4.93157	5.20404	6.51889	5.34679	4.85587	5.03719	5.19473
1553740_a_at	ENSG00000134070.4	IRAK2	protein_coding	chr3	5.22065	5.84062	4.96045	5.26367	5.94635	5.36904	6.06284	5.02995	4.96793	5.78444	5.60557	5.86162	5.3771	5.30174	5.77519	5.3192	5.91419	4.94436	5.34552	6.19645	5.9465	6.48626	5.68406	4.99258	5.19852	5.94486	5.09929	5.1011	5.4363	5.53354	5.17249	4.95585	5.31752	4.95585	6.02403	5.44164	5.00925	5.19094	5.6622	5.43733	5.78911	5.39775	5.33326	5.00207	5.32622
1553741_at	ENSG00000225077.2	LINC00337	lincRNA	chr1	4.26708	5.73011	5.21021	4.17354	7.89298	5.15979	5.93481	4.29717	4.44499	4.05603	4.46622	5.71619	5.06732	4.54073	4.52198	5.13111	5.2243	4.5029	4.31917	4.8743	4.67174	4.40209	4.82064	4.95054	3.92461	6.21315	4.86439	4.24764	5.2704	4.50257	4.02422	4.14046	6.27693	3.99986	5.84691	4.92065	4.37993	4.65434	5.81998	4.23221	5.00408	3.96153	4.45314	4.20764	4.7716
1553743_at	ENSG00000144401.14	METTL21A	protein_coding	chr2	5.74634	4.08229	4.92012	4.57637	3.83224	5.2867	4.12385	5.60372	5.15355	6.18853	4.25164	4.66997	5.55576	5.23563	4.96806	5.01232	4.68617	5.28958	5.79697	3.84822	4.86727	6.38269	6.02281	4.73924	5.41132	4.17857	4.66873	6.09405	4.80046	4.79757	4.88929	5.09706	4.04598	5.04679	3.63537	4.66797	5.39315	5.3495	5.07163	5.61597	4.07488	5.99883	5.87597	6.31494	4.61959
1553747_at	ENSG00000068024.16	HDAC4	protein_coding	chr2	3.80245	3.77766	4.08973	4.08165	4.22746	4.51752	4.58517	3.76458	3.95285	4.2202	4.06039	4.12645	4.14913	3.84002	3.97654	4.01063	3.67594	3.79538	3.75186	3.36098	4.17337	4.06746	3.73342	3.76545	3.79945	4.32554	3.72409	3.79373	4.19916	4.14886	3.86637	3.72843	3.86556	3.8556	4.45584	3.85673	3.77273	4.18213	3.93102	3.43714	4.13729	3.44193	4.07564	3.80901	3.779
1553750_a_at	ENSG00000077458.12	FAM76B	protein_coding	chr11	6.05411	5.48978	5.96296	5.56686	6.60782	4.96363	3.99508	6.58777	6.33406	3.6448	5.37761	5.94326	6.02493	5.93434	5.12574	5.78807	5.44448	6.07642	6.17038	7.13685	4.8086	5.10242	6.52247	5.73427	7.08706	5.22839	6.42581	5.78963	6.33723	6.63271	6.93065	7.04319	4.83527	6.79798	5.08458	5.47449	7.35639	6.07824	5.39854	6.81977	5.75965	6.75796	6.32961	6.71783	5.39635
1553752_at	ENSG00000149634.4	SPATA25	protein_coding	chr20	4.94444	6.21723	6.22238	5.47622	5.51475	4.75832	6.92742	5.12996	5.30719	5.48763	5.91306	6.32613	5.15805	5.48452	5.7127	6.09701	5.99826	5.42305	5.48616	5.5945	6.52974	5.56532	6.52058	5.75974	4.82021	6.82737	5.81371	6.27725	5.81674	5.85181	4.28736	4.93981	6.44268	5.01573	6.79621	5.75085	4.76163	5.62338	6.41382	4.67435	6.20246	4.83063	5.70766	5.50145	5.55212
1553759_at	ENSG00000111877.17	MCM9	protein_coding	chr6	3.0759	3.23176	3.41269	2.74718	3.28178	3.61043	3.27885	3.48975	3.06923	2.746	3.46247	3.36969	3.975	3.435	3.57806	3.50939	3.48389	2.94357	3.47416	3.15372	3.46154	3.4022	3.56024	3.00591	3.74458	3.40445	3.42249	3.06135	3.02759	3.02663	4.12257	3.55842	2.84889	3.46588	3.03278	3.27588	3.18553	3.25583	3.01412	3.42748	3.28394	3.52741	3.78874	3.45339	3.28509
1553761_at	ENSG00000183530.13	PRR14L	protein_coding	chr22	4.5091	4.93687	5.65868	4.50962	5.22317	5.32157	5.87393	4.72875	4.65643	5.43584	5.14148	5.52773	4.66717	4.06698	4.96532	5.04405	5.78284	4.6061	4.44804	5.61287	5.89974	5.51297	5.27558	4.7399	4.51756	5.60262	5.00669	4.97274	5.58208	5.14998	4.45588	4.36403	5.77176	4.82003	5.64868	4.81218	4.78605	4.69729	5.87036	4.97012	5.22104	4.70718	4.89931	5.29424	5.13401
1553765_a_at	ENSG00000186231.16	KLHL32	protein_coding	chr6	2.60122	2.90234	2.93732	2.81639	3.47138	3.35374	2.93891	2.71048	2.44479	2.48661	3.70774	2.72094	3.60923	2.67655	2.82936	2.63603	2.83402	2.6668	2.2695	4.83923	3.3926	2.93058	3.34897	2.60395	2.6869	2.92958	2.4822	2.68706	2.69709	2.57692	2.63043	2.7579	2.61129	2.64773	2.86449	2.60083	2.70713	2.96501	2.82141	2.55585	2.66903	2.55782	2.77987	2.51576	2.26458
1553768_a_at	ENSG00000164465.18	DCBLD1	protein_coding	chr6	6.52696	5.77299	6.26005	6.17735	5.48846	5.55085	6.44387	6.48276	6.14299	6.54177	4.96331	5.70776	5.04065	6.44624	5.90007	5.83799	5.98968	6.21002	6.72583	5.83589	5.7535	7.6659	5.63656	6.87259	6.40497	6.50905	6.41572	5.21495	6.91349	5.71206	5.9694	6.46086	6.40654	6.2032	6.40489	6.33443	5.89423	6.12599	6.40932	6.00527	6.43222	6.43008	5.79429	7.30261	6.0313
1553770_a_at	ENSG00000162723.9	SLAMF9	protein_coding	chr1	4.44069	5.26742	4.79122	4.15674	4.73104	4.95984	5.95434	4.61541	4.79649	5.00513	4.93736	4.95818	4.80077	4.28865	5.09827	5.07022	5.18991	4.09495	4.64571	6.04294	5.50931	5.07157	4.54329	4.69246	4.23802	5.55131	4.70125	4.43401	5.0946	4.90067	3.8159	3.9785	5.69215	4.48942	5.86865	4.79192	4.51618	4.67342	5.47738	4.43401	5.26096	4.30526	4.60146	4.78616	5.00877
1553772_at	ENSG00000175066.15	GK5	protein_coding	chr3	5.89553	5.95992	5.84821	6.49188	6.0329	5.5178	5.52338	6.27387	6.10363	5.28244	5.45216	5.71687	6.26143	5.87233	5.66282	5.5284	5.95411	6.00795	5.89056	5.39788	5.59754	5.64841	6.55411	5.75474	6.23118	5.61916	6.34664	5.83638	5.66923	6.30657	6.40094	6.65528	5.28794	5.98958	5.28794	5.73609	6.86123	5.60424	5.5024	5.63038	5.27792	5.85309	5.74369	4.84408	5.65965
1553775_at	ENSG00000270194.1	RP11-259K5.2	antisense	chr3	3.24061	3.34304	3.40853	3.14742	3.13883	3.95847	3.35242	3.09109	3.18393	4.19642	3.55327	2.94509	3.5868	3.25854	3.53235	3.63534	3.23687	3.39954	3.3836	4.35997	3.44941	3.05532	3.44352	3.18536	3.0167	3.3836	3.49737	3.18663	2.99857	3.0736	3.00014	2.86941	3.2473	2.95763	3.2426	3.13594	3.09007	3.36016	3.17547	3.2002	3.51903	3.1932	3.17606	2.97395	3.24971
1553778_at	ENSG00000165171.10	WBSCR27	protein_coding	chr7	4.31519	7.70736	5.63735	4.8506	3.86108	4.67533	7.38273	4.80829	4.83875	4.66487	6.82596	5.72424	4.507	4.6214	5.29445	5.8276	5.05136	4.33806	4.47416	5.07806	5.6202	5.66642	5.30308	5.42875	4.42016	7.29591	5.60788	4.43284	5.23032	6.12518	4.50307	4.52711	6.74887	4.73396	7.22445	4.95976	4.65217	5.59851	6.56811	5.17336	5.69172	4.59607	5.63994	4.68773	5.33654
1553780_at	ENSG00000258701.1	LINC00638	lincRNA	chr14	5.39038	6.23427	5.87006	5.48965	5.58732	5.05798	6.51083	5.13138	5.50243	5.36425	5.88343	6.2289	5.15278	5.31404	5.83902	5.70701	6.04656	5.04366	5.89933	6.81221	6.38443	5.92049	6.31014	5.65602	5.13109	6.25006	5.34083	5.54354	5.81489	5.94217	4.97935	5.2219	6.49665	5.37741	6.44176	5.82487	5.22687	5.7127	6.15554	5.4562	5.63463	5.52512	5.63088	5.13339	5.82186
1553781_at	ENSG00000146858.7	ZC3HAV1L	protein_coding	chr7	4.73011	4.05801	3.19399	4.37438	4.64377	4.30336	3.44618	5.17852	4.12745	6.1864	6.05579	3.61694	4.44701	4.54011	4.25637	3.80619	3.43109	4.06675	4.75815	3.23019	4.11728	4.14528	3.17449	5.59917	5.97389	3.17977	3.71207	6.50534	5.05651	3.76174	6.056	5.91941	3.91574	5.99334	3.32571	3.71822	4.79139	4.8396	4.06675	5.68469	3.84465	6.64968	4.57002	6.20097	4.53634
1553785_at	ENSG00000138670.16	RASGEF1B	protein_coding	chr4	4.58296	4.81573	4.61733	4.44684	4.75819	4.5709	4.65142	8.00973	3.75302	5.57071	5.79833	4.93	4.50902	4.38616	5.40167	5.72223	4.49541	4.4791	7.737	6.65279	4.73762	3.87238	3.72406	4.56188	5.53657	4.59822	4.87681	4.18266	4.71536	5.94172	4.4324	5.05136	5.69299	6.17633	4.71823	4.36545	5.0675	5.83839	4.3918	4.81314	5.01075	5.67615	6.01002	5.83113	4.96333
1553787_at	ENSG00000174370.9	C11orf45	protein_coding	chr11	5.29589	6.04089	5.04505	4.37736	5.22542	4.59564	5.21585	5.89835	4.48159	5.62364	4.23781	4.89381	4.38935	4.16475	4.39163	4.25905	4.87685	4.17799	6.06364	5.31718	4.78926	4.85899	5.21191	4.52865	4.88818	5.31341	4.81627	4.84474	4.72715	4.48291	4.10276	4.81013	5.31893	5.47327	5.11626	4.78455	4.50374	4.27134	4.3871	4.5411	5.58571	5.78407	5.44947	5.61696	4.63459
1553789_a_at	ENSG00000160298.17	C21orf58	protein_coding	chr21	4.44069	6.17717	4.82744	5.11867	4.99295	5.684	4.5503	3.91534	4.73303	5.29117	3.4311	4.4413	5.52765	5.18799	4.83209	5.23277	4.67388	4.84263	5.72392	5.47916	6.85129	4.03859	5.13202	5.02504	5.47432	4.40858	5.4183	5.4248	4.1273	4.99045	4.53627	4.89452	4.85749	5.05801	5.16823	4.41765	4.71546	4.22796	4.8919	4.05815	3.95599	5.32283	5.03298	5.08524	5.02854
1553792_at	ENSG00000138688.15	KIAA1109	protein_coding	chr4	3.60293	3.73073	4.21638	3.77991	4.75498	4.62439	3.43753	4.03746	3.63366	6.91362	3.52625	3.70208	4.71867	3.63429	4.23029	3.43839	4.27515	3.11526	2.98732	4.21631	3.90331	4.10254	4.2275	3.51263	3.61506	3.21329	3.70046	4.08796	4.10063	3.79131	4.06117	4.54358	3.30394	4.38252	3.42429	4.54926	4.57141	3.56057	4.3803	4.00955	3.81178	3.15309	3.11677	4.51347	3.04336
1553793_a_at	ENSG00000138688.15	KIAA1109	protein_coding	chr4	9.18297	7.79841	7.69782	9.19778	9.37368	7.39149	6.02593	8.59996	9.27957	7.36692	8.47073	7.43984	8.93413	8.98809	8.51514	8.13647	7.65996	8.98969	8.41752	6.54354	6.3744	7.12923	8.64723	7.89694	8.93779	6.80809	8.56643	8.72626	8.30226	8.11233	9.40423	8.97628	7.48533	9.23209	7.14983	7.59089	8.76045	8.78872	7.57345	9.15876	6.93503	8.81205	8.2678	8.62968	8.20304
1553794_at	ENSG00000133115.11	STOML3	protein_coding	chr13	3.29103	4.35743	4.21586	3.42816	3.49763	3.52321	4.71445	3.25865	3.36624	4.15968	3.68542	3.87436	3.48106	3.18828	3.79839	4.17135	4.05062	3.42995	3.16308	3.23019	3.99226	3.38973	3.54634	3.64423	3.12786	4.84861	3.688	3.69525	3.60086	3.2881	3.28458	3.25643	4.46603	3.26644	4.32555	3.94171	3.53815	3.3361	4.04978	3.19055	5.16562	3.22812	3.53126	3.92374	3.46353
1553796_at	ENSG00000232044.6	LINC01105	processed_transcript	chr2	3.15	3.59879	3.95488	3.22475	3.99009	4.757	3.81604	3.11264	3.2309	6.31925	7.11296	3.64556	3.89253	3.15273	4.27173	5.17591	4.02053	3.29242	3.03511	3.68065	3.42695	3.73497	4.09758	3.54012	3.76647	3.8832	3.34838	5.80887	3.58035	3.81697	2.88812	3.05921	4.29607	3.49176	3.8109	3.41342	3.19635	4.26043	3.73054	3.40872	4.02555	3.43386	4.38065	3.00888	3.10377
1553797_a_at	ENSG00000232044.6	LINC01105	processed_transcript	chr2	3.03845	3.44375	3.07489	3.09943	4.13141	3.64901	2.78579	3.09991	2.9944	7.73708	5.41371	3.09374	3.12042	3.32647	4.33977	5.89124	3.37091	3.04425	3.42844	3.43428	3.46818	3.68659	3.07409	3.01291	4.05315	3.61169	2.81004	5.70284	3.35379	3.92391	3.31282	2.98706	3.88341	4.08704	3.57726	3.1421	3.47267	5.53609	3.3757	3.1965	4.10052	4.49845	5.94593	3.2145	3.1404
1553798_a_at	ENSG00000161040.16	FBXL13	protein_coding	chr7	4.87305	3.78132	4.31192	4.9844	3.35618	3.80434	3.82125	4.1844	4.87798	4.1293	4.05138	3.86206	4.04131	5.00093	5.16059	4.0371	4.25459	5.10592	4.4336	4.46929	3.08494	6.8496	4.38209	3.93154	5.14465	3.9515	4.42675	5.44621	4.09567	3.73935	5.98416	4.57927	4.0633	4.80125	3.91138	4.75448	5.03418	4.42162	4.41254	4.75495	3.91091	4.70402	4.65132	3.89507	4.25268
1553802_a_at	ENSG00000134595.7	SOX3	protein_coding	chrX	3.74145	4.63864	4.52804	4.22207	5.13474	4.96363	6.09165	4.29384	3.95239	5.09601	5.3192	4.73958	5.10601	4.06199	5.15929	4.33449	4.53824	3.94613	4.7186	4.59785	5.44598	4.75618	4.39791	4.20813	4.24555	4.89677	4.36252	4.68152	4.88717	5.08359	4.32692	3.87224	5.21948	4.23109	5.29006	4.12488	4.56262	4.84292	4.77683	4.1603	4.69429	4.16935	4.78247	4.2558	4.51076
1553803_at	ENSG00000184361.12	SPATA32	protein_coding	chr17	3.79015	4.58363	4.24178	3.91093	4.14378	4.87143	5.29153	3.92788	4.15933	4.36842	4.30476	5.14091	4.24561	3.88954	4.49539	4.67733	4.8052	3.94685	4.17362	4.43825	4.70168	4.21855	4.28379	4.31689	4.00692	5.53958	4.29329	4.3253	4.59192	4.44642	3.7384	3.98759	4.85906	3.9184	5.65879	4.21613	3.97699	4.22842	4.67148	3.72653	4.72649	3.39374	4.04392	4.03339	4.55109
1553804_a_at	ENSG00000184361.12	SPATA32	protein_coding	chr17	6.06044	6.27928	6.41776	6.18488	6.18121	6.17847	7.20486	5.68183	6.26886	6.13534	6.16608	6.5525	6.02235	6.16435	6.3587	6.38903	6.43827	6.12202	5.99695	6.4381	7.0755	6.03812	5.79587	6.17501	5.76995	7.20445	6.27202	6.02635	6.19283	6.23441	5.61437	5.57126	6.66834	5.74881	7.33855	5.92793	5.58511	5.96742	6.57647	5.80832	6.78311	5.26694	6.04723	5.53773	6.21847
1553805_at	ENSG00000163632.12	C3orf49	protein_coding	chr3	4.98905	5.78445	5.94905	5.06576	5.4906	5.45378	5.8828	4.93056	5.34713	5.47875	4.82873	6.03444	5.6192	5.19173	5.39718	5.68758	5.13081	4.95575	4.91273	5.63435	5.92882	5.17608	5.6941	5.41711	4.91785	6.23357	5.24097	4.83429	5.5826	5.47443	5.12297	4.9969	5.88033	4.89604	6.3065	5.30117	5.09098	5.00909	6.12902	5.24845	5.79294	4.75987	4.87699	5.00343	5.22302
1553808_a_at	ENSG00000119919.10	NKX2-3	protein_coding	chr10	3.34831	6.02731	4.34054	3.53684	3.97168	3.86701	6.14674	3.20187	3.7977	4.68718	4.21752	4.37339	3.6933	3.45867	4.23846	4.18892	3.80019	3.48174	3.5585	4.08973	4.6572	4.12444	3.95407	3.78382	3.37428	5.25438	4.02659	3.69525	3.79162	3.35999	3.16868	3.64773	4.72272	3.42744	4.93878	4.21752	3.39497	3.76872	5.1716	3.26418	5.51377	2.83387	3.64422	3.62106	4.30415
1553809_a_at	ENSG00000181778.4	TMEM252	protein_coding	chr9	6.07895	5.9556	5.58016	6.09228	5.95251	4.42219	5.72971	5.08507	6.09178	5.211	4.94236	5.11738	5.29144	5.92343	5.9949	5.92771	5.34746	6.28854	3.32526	5.61437	5.10012	5.22954	4.9975	5.12225	5.22996	5.73963	5.7514	5.61188	5.98779	5.50096	7.2197	6.04845	5.39418	5.30734	5.95744	5.82487	5.71939	5.2523	6.05647	6.13305	5.77722	4.53358	4.92957	4.64846	5.50776
1553810_a_at	ENSG00000163507.13	KIAA1524	protein_coding	chr3	3.22078	3.69691	4.7288	3.71489	3.51622	4.27412	3.78979	3.14392	3.48021	6.73491	4.3473	5.20728	3.22509	2.62402	3.36983	4.0477	5.08715	2.92256	3.32167	4.02848	4.23563	3.33152	3.7702	4.19329	3.13547	4.51098	3.50715	2.79832	3.7422	3.83113	2.84916	4.19951	3.80079	3.23466	3.64056	4.23654	3.69983	3.45515	4.43433	3.99516	4.2848	3.2884	3.52772	3.66119	3.33524
1553812_at	ENSG00000104953.18	TLE6	protein_coding	chr19	5.92459	6.56612	6.26342	5.77091	6.0046	5.00992	6.94575	5.73148	5.51671	5.8049	5.71564	6.83607	5.03118	5.87003	6.84054	6.56961	6.26361	5.69024	5.88797	6.12957	6.36334	6.05248	5.6048	5.96532	5.48599	7.16552	6.20666	5.932	6.25995	6.20714	5.25429	5.68089	6.8798	5.76692	7.39268	6.14299	5.50758	6.0625	6.7007	5.74846	6.23747	5.21973	5.89734	5.67201	6.10177
1553813_s_at	ENSG00000104953.18	TLE6	protein_coding	chr19	3.95798	4.67669	4.72792	3.86405	4.68965	4.74064	4.85998	3.69833	3.73882	4.06044	5.17995	4.52819	4.44479	4.1531	4.67001	4.73184	4.44644	3.66119	4.15405	5.19173	4.48376	4.68037	4.27871	4.17491	3.89133	4.83758	3.98226	3.94711	4.28141	4.41187	4.17658	4.05918	5.19722	4.02119	4.79845	4.4154	3.94378	4.39102	4.80004	4.09873	4.7245	3.96746	4.27378	4.40938	4.40409
1553815_a_at	ENSG00000176896.8	TCEANC	protein_coding	chrX	4.65695	4.91091	5.51763	4.39024	5.08413	5.1992	4.98306	4.82102	5.04128	5.81886	5.04637	5.21949	3.9916	5.10779	5.0778	4.85108	5.68	5.12546	4.48616	5.19869	5.10957	4.73292	4.30957	4.73854	4.70528	5.11433	4.53955	5.0322	4.82728	5.15402	5.01455	4.61424	5.54616	4.72995	5.48711	4.82878	5.03629	4.77998	5.30317	4.93895	5.22783	4.80222	4.14088	4.98408	4.65291
1553822_at	ENSG00000175077.5	RTP1	protein_coding	chr3	4.9481	4.39524	4.46818	7.40756	3.10719	4.31427	4.822	3.33229	5.31353	2.45968	3.10513	5.02199	2.7106	4.40945	3.11912	2.9763	3.23967	4.6072	6.41448	3.32437	2.71427	3.57945	3.30547	2.92719	3.09534	5.15766	4.18394	3.28753	2.94938	3.93052	2.86624	2.91428	5.1273	2.70852	4.32302	3.44254	2.75557	3.02177	3.36766	2.50048	3.46241	2.56185	2.85389	2.94905	3.76803
1553823_a_at	ENSG00000175077.5	RTP1	protein_coding	chr3	4.92116	5.19719	4.62939	7.47897	4.70557	4.87773	4.98287	4.0178	5.94147	4.82583	4.2998	5.17196	3.80991	4.49539	4.37098	4.76004	4.62506	4.16114	4.0114	4.57044	4.62139	3.927	4.37519	4.28689	3.90514	5.96096	4.33021	4.01369	4.49917	4.5701	3.80282	3.9424	4.86619	3.76122	5.72872	5.30766	4.65881	4.29664	5.16267	3.79656	5.09399	4.06844	4.28552	3.94011	4.64926
1553826_a_at	ENSG00000161992.5	PRR35	protein_coding	chr16	4.93168	5.92836	5.53554	5.17674	5.74539	5.54646	6.31508	5.32648	5.20509	5.8628	5.55676	6.10971	5.72807	5.52102	6.06412	5.7481	5.7039	5.27965	5.47558	5.83892	5.99519	5.7339	5.44963	5.07654	5.16442	6.02364	5.60095	5.32813	5.6918	5.74058	5.17116	4.77827	5.81308	5.36136	6.38455	5.10417	4.81537	5.51648	5.81112	5.02684	5.8329	4.96693	5.36887	5.40371	5.50773
1553828_at	ENSG00000095110.7	NXPE1	protein_coding	chr11	4.23577	5.61333	4.75162	4.39095	4.12627	3.61463	4.67776	4.38998	4.41553	4.36561	4.70963	5.26707	5.54879	4.25639	4.79538	5.08496	4.58955	4.42667	4.02555	5.65413	5.30934	4.14356	4.20198	4.48187	4.23068	5.65948	4.50445	4.64243	4.52885	4.69406	3.58413	4.1006	5.22003	4.1689	4.97343	4.50274	4.48754	4.51285	5.38211	3.89522	4.40535	4.00793	4.28257	4.46279	4.39093
1553829_at	ENSG00000232973.11	CYP1B1-AS1	antisense	chr2	5.21615	5.80759	6.12617	5.30319	5.12618	5.13732	5.73934	5.27511	5.13973	4.90205	5.18051	6.12854	6.04032	4.87494	5.99238	5.3419	6.24619	5.09256	6.17828	5.58338	7.6525	6.80081	7.08781	5.59658	5.9733	5.75996	5.77832	4.30046	5.92596	5.84806	5.44306	5.23966	7.11138	5.85974	6.33121	5.7425	5.73773	5.96462	5.88407	5.63989	5.62536	5.85905	6.41753	5.70726	5.94799
1553831_at	ENSG00000243811.7	APOBEC3D	protein_coding	chr22	3.51962	4.27409	4.18913	4.2758	4.98816	4.2027	5.43541	3.89271	4.10211	4.54473	4.19189	5.12966	4.17604	3.94733	4.34398	4.51612	4.77047	3.92142	4.19387	5.10559	4.79411	4.81336	4.90508	3.98844	3.72093	5.17497	4.23757	3.97392	4.42998	4.34585	3.75184	3.4976	5.26521	3.82093	5.29095	3.82597	3.82755	4.10154	4.76656	3.37686	5.63263	4.10759	4.04361	4.39901	4.71332
1553834_at	ENSG00000172752.14	COL6A5	protein_coding	chr3	2.95943	3.44737	3.45012	3.08062	3.37667	3.11321	3.47293	2.90465	2.86804	3.45997	3.59134	3.53555	3.27138	2.60663	3.27775	3.64207	3.53322	3.32084	3.54505	3.79744	3.79214	3.72738	3.37342	3.00471	3.06246	3.76449	3.26298	3.73238	3.24339	3.10578	3.08338	3.04915	3.46845	2.81139	3.40389	3.33197	3.24791	3.10218	3.27121	2.95607	3.46241	2.85774	3.15913	3.20142	3.24367
1553835_a_at	ENSG00000172752.14	COL6A5	protein_coding	chr3	2.60333	2.98953	3.02525	2.94	4.03833	3.43973	3.16178	2.62272	2.94435	3.35917	3.20242	3.31165	3.32892	2.69707	3.37639	2.95314	3.24688	2.67011	4.63675	3.64722	3.47373	3.18547	2.99888	2.67793	2.72389	3.39537	2.99267	2.85586	2.67182	2.77367	2.59902	3.01966	2.82607	2.44683	3.01499	3.66999	3.04776	2.69956	2.9666	2.56937	2.93894	2.69313	2.72665	3.18187	2.74042
1553837_at	ENSG00000247077.6	PGAM5	protein_coding	chr12	5.42822	6.39472	6.34334	5.92227	6.33814	5.9875	6.85244	5.24683	5.80373	5.78122	6.14511	6.19111	6.17136	5.96244	6.3327	6.27704	6.27977	5.75671	6.16084	6.71061	6.16361	5.97299	6.08863	6.07836	5.57964	6.69287	5.96454	5.77991	5.87861	6.20942	5.58063	5.64137	6.51132	5.78044	6.25676	5.90622	5.6045	5.86847	6.66422	5.67241	6.23614	5.58341	5.90461	5.28353	5.80028
1553838_at	ENSG00000164123.6	C4orf45	protein_coding	chr4	2.9925	3.25656	3.67962	3.44445	7.32202	3.69743	4.29696	3.05116	3.22516	4.55685	3.33558	4.20383	3.58554	3.52783	3.55876	4.04454	3.89626	3.58228	3.32167	3.85467	3.35176	3.76402	3.43988	3.56175	3.33545	4.22807	3.52576	4.20768	3.45194	3.35472	3.25887	3.30239	3.79204	3.72504	3.71941	3.32583	3.65492	3.53671	3.96035	3.92142	3.79539	3.53263	3.20661	3.53695	3.23148
1553839_at	ENSG00000181982.17	CCDC149	protein_coding	chr4	4.53075	3.83126	4.19901	4.25063	3.67962	4.76985	3.86377	3.70331	3.31591	4.59408	3.49817	4.1824	3.98041	4.10417	3.36598	4.00081	4.39167	4.2039	4.05764	4.27377	3.55277	4.08705	3.59719	3.79782	5.43865	3.99834	4.30982	5.53114	4.3	3.51881	3.62377	4.2377	3.65315	4.53767	4.43844	4.73423	3.89342	4.01391	3.80133	4.64657	4.17994	4.25545	3.90366	3.85136	3.91732
1553840_a_at	ENSG00000181982.17	CCDC149	protein_coding	chr4	5.2945	5.27459	6.44035	5.48579	4.53615	4.50187	5.55465	4.72988	5.15643	5.15782	5.25094	5.62966	5.48519	5.2673	5.57391	6.44986	5.11867	5.33746	5.1311	4.92699	4.54717	4.58409	4.72848	5.29663	6.02914	5.90396	5.92389	5.69128	5.69567	5.10376	4.69445	5.59092	5.72056	5.34807	6.10881	5.83843	4.97945	5.19807	5.79064	5.16775	5.70157	5.31186	4.98453	4.68101	5.50159
1553842_at	ENSG00000177324.13	BEND2	protein_coding	chrX	3.98532	4.76248	4.51054	4.35113	4.64994	5.43003	5.3152	3.99072	4.31938	4.97259	4.7953	5.42196	4.3934	4.12112	4.39747	4.33874	4.87517	4.09022	4.12543	5.1827	4.74941	4.93413	5.00975	4.43654	3.93536	5.1681	4.43523	4.36042	4.4499	4.65792	4.3626	4.19878	4.69583	4.15799	4.98469	4.6659	4.18568	4.32145	4.90998	3.90673	5.28823	4.08491	4.14119	4.29518	4.13552
1553844_a_at	ENSG00000179133.11	C10orf67	protein_coding	chr10	4.2715	5.14162	5.19095	4.76879	5.12792	4.39338	5.81355	4.73809	4.74462	4.84409	5.14257	5.5163	4.49086	4.72477	5.18466	5.23153	5.03475	4.95795	4.87841	4.9301	5.18645	4.68552	5.24856	4.89126	4.36995	5.85239	4.76248	5.34621	5.11747	4.95414	4.25218	4.23317	5.32313	4.73355	5.89525	4.76729	4.5787	4.84188	5.05859	4.58751	5.54011	4.23115	4.74531	4.54594	4.78736
1553846_at	ENSG00000174015.9	SPERT	protein_coding	chr13	4.04043	4.58249	4.10095	3.95794	4.78983	5.60337	5.09553	4.08411	3.84726	4.47449	4.106	4.96363	4.5704	4.30742	4.85733	4.09768	4.3561	4.29407	4.36404	4.40698	4.56433	5.0471	3.77575	4.28102	3.71526	4.89003	4.3486	4.9006	4.24965	4.19874	3.88703	3.54869	4.43607	3.56919	4.8494	4.03997	4.30764	4.14348	4.83228	4.31157	4.02555	4.03024	4.38802	4.52749	4.27725
1553847_a_at	ENSG00000174015.9	SPERT	protein_coding	chr13	4.33238	4.18092	4.40148	4.20336	4.31527	4.609	5.67473	3.94684	4.44106	4.0632	4.4186	5.49959	4.18092	4.67511	4.85446	4.69437	5.11867	4.07182	4.50179	4.6834	4.89874	4.47407	4.28023	4.72222	4.27241	4.84916	5.08371	4.60679	4.77937	4.4293	3.83514	4.13209	5.40005	4.25142	5.30527	4.37343	4.14828	4.4139	4.46384	4.15867	4.7679	4.27364	4.29956	4.27341	4.60318
1553849_at	ENSG00000229140.8	CCDC26	lincRNA	chr8	2.84372	3.07327	3.61207	3.00384	4.02482	3.53849	3.49982	2.89664	3.12043	3.49094	3.07124	3.51079	3.43312	2.77604	3.14454	3.47603	3.32896	3.13669	3.14346	3.46348	3.47125	3.07476	3.0208	3.34618	2.826	3.61379	3.14815	3.19381	3.41538	3.18639	3.04211	2.92866	3.6199	3.2125	3.55448	3.3755	2.76174	3.19624	3.60843	2.97508	3.49617	2.86661	3.03358	3.16523	2.83466
1553852_at	ENSG00000132549.18	VPS13B	protein_coding	chr8	6.89838	6.03246	5.24728	6.68458	6.85123	5.8128	4.95309	7.47278	6.90188	5.84477	6.04867	4.46935	7.25866	6.76535	7.20191	5.92562	5.87362	6.7888	7.79029	4.9175	5.41773	6.54049	5.79129	6.44008	7.77429	5.28454	7.00708	7.46334	6.71519	6.39036	7.78539	7.05892	5.69674	7.7147	5.15307	6.21984	7.53536	6.95612	5.26501	6.96968	4.90502	7.43973	6.49364	6.45393	6.5784
1553856_s_at	ENSG00000078589.12	P2RY10	protein_coding	chrX	3.94159	4.36148	3.68002	3.93029	3.88951	4.05893	4.99343	3.68394	3.81596	4.32908	3.9881	4.36857	3.42952	3.38875	4.33865	3.67617	4.75186	3.55497	3.5792	4.64834	4.98585	4.65204	3.605	4.10089	3.53621	4.41465	4.0234	4.08796	3.96471	4.09324	2.71616	3.62246	4.4095	3.9267	5.15144	4.24521	3.39873	4.019	4.37609	3.54026	4.36348	3.47292	3.51621	3.50407	3.96157
1553857_at	ENSG00000179057.13	IGSF22	protein_coding	chr11	6.78389	7.09255	7.37323	6.87158	7.00184	6.52484	7.47443	6.45771	6.29395	6.57536	6.66403	7.13017	6.41254	7.63535	6.97965	7.32013	6.87986	6.51149	6.76447	7.33897	7.26285	7.09053	6.52247	6.76909	5.87938	7.57852	6.89078	6.55324	6.98966	6.67353	5.67426	6.35107	7.44043	6.07554	7.70533	6.79492	6.36834	6.5839	7.10855	6.42104	7.04006	6.22931	6.16591	6.26704	6.81563
1553858_at	ENSG00000185670.7	ZBTB3	protein_coding	chr11	6.66062	5.67564	7.63671	6.67785	9.23564	5.95998	5.89199	6.92753	6.6587	7.99502	5.16093	7.27805	7.67399	6.76643	6.65585	6.43951	7.34046	7.37232	6.70951	6.11808	6.44032	5.07123	5.31325	6.57744	6.60658	6.14543	5.75636	6.58304	6.44594	5.72848	6.96847	6.71119	6.34811	6.27389	5.95146	6.54852	6.63123	7.0993	6.56217	6.0317	6.40502	6.75733	5.63923	6.67464	6.21423
1553861_at	ENSG00000166046.10	TCP11L2	protein_coding	chr12	9.47294	8.18293	6.30098	9.08818	6.93876	7.78985	6.22637	8.88815	9.08279	7.4674	8.538	7.34983	9.56158	9.37752	8.98307	7.9941	7.60205	9.36059	7.46338	9.2572	6.86356	7.32755	7.91292	6.15253	9.40459	6.43332	8.7754	8.76717	8.77618	8.14757	9.21265	8.6642	7.45167	9.37635	6.70041	8.87204	9.3106	8.82264	7.44797	9.23717	6.04965	8.6989	8.65756	8.50162	7.9094
1553863_at	ENSG00000128815.17	WDFY4	protein_coding	chr10	3.84973	4.4345	4.31674	3.75938	4.03671	3.98682	4.0637	3.71182	3.89417	3.51102	3.69195	4.15593	3.63355	3.50482	4.16427	4.10517	3.96757	3.62037	4.49613	3.46679	3.70319	4.02171	3.53781	3.39893	3.72093	4.56373	3.75753	3.87325	3.47373	3.75311	3.06109	3.54736	4.16542	3.87854	4.23268	3.85107	3.30432	3.62436	3.70095	3.17781	3.77504	3.35824	3.68335	3.7411	3.63711
1553868_a_at	ENSG00000185261.13	KIAA0825	protein_coding	chr5	2.51145	2.65621	2.6307	2.52378	3.24394	3.76938	2.73115	2.56568	2.51407	3.36914	2.79889	2.58157	2.76556	2.73463	2.62269	2.71915	2.7771	2.47606	2.48894	3.0107	3.00899	5.45153	3.06759	2.42682	2.30776	2.56836	2.89436	3.14737	2.52916	2.56965	2.62156	2.65032	2.59097	2.64376	2.51374	2.58013	2.54612	2.46581	2.70073	2.42037	2.51226	2.48677	2.50948	2.98493	2.48252
1553869_at	ENSG00000149212.10	SESN3	protein_coding	chr11	3.62046	3.30016	3.24158	2.99433	3.48108	3.17159	3.29208	4.20924	3.32329	3.76929	3.46988	2.96069	3.61893	2.99926	3.28969	3.13512	3.62735	2.81459	3.72072	3.21696	2.93824	2.88128	3.48029	2.86787	4.74228	3.39245	3.58447	3.27465	3.89384	3.57844	3.37284	4.2229	3.22103	3.80791	3.06297	3.11904	4.25632	3.19158	3.18163	4.12632	2.82607	3.34361	2.89578	3.09726	3.0298
1553873_at	ENSG00000185915.5	KLHL34	protein_coding	chrX	9.92266	6.84752	7.3335	10.4412	6.23771	5.36458	8.47103	5.89403	9.42966	6.00086	7.22177	8.01846	4.45553	9.79723	6.75476	6.34243	6.71267	10.3144	5.74683	5.70647	7.16218	4.70736	5.95624	6.08942	5.89044	7.87044	6.85596	6.47802	6.73029	6.78889	5.47995	5.569	8.42648	6.29484	8.06966	5.99983	6.25129	5.97455	6.52507	5.59758	7.96347	6.18525	6.8857	4.97773	7.16678
1553874_a_at	ENSG00000130182.7	ZSCAN10	protein_coding	chr16	4.64257	5.72077	4.80799	4.52659	4.91669	5.81406	5.83895	4.32867	4.05628	4.43482	5.47753	5.17488	4.79497	4.96771	5.87684	5.11611	5.0941	4.67464	4.56487	4.9389	4.94415	7.18162	4.92709	4.42887	4.74374	5.2512	4.85946	4.5486	5.01258	4.85914	4.88925	4.13909	5.40963	4.71087	5.45465	4.67064	4.55972	4.46515	5.0456	5.44305	5.52317	4.3487	4.70048	4.43302	4.43113
1553875_s_at	ENSG00000130182.7	ZSCAN10	protein_coding	chr16	4.48766	5.85678	4.95299	4.76818	5.07824	5.12629	5.13728	4.72801	5.12686	5.51314	5.32946	5.18928	4.34778	4.66755	5.33411	5.32016	5.25445	4.53876	4.75294	5.11685	4.75348	4.97705	4.08896	4.84249	4.20592	5.01354	4.79388	4.39251	4.8467	4.65034	4.59237	4.62183	5.50774	4.63257	5.51018	4.85101	4.60445	4.60905	5.33408	4.21181	4.98617	4.71909	4.79795	4.75698	4.96158
1553876_at	ENSG00000164483.16	SAMD3	protein_coding	chr6	5.12445	6.61252	5.6055	5.71876	5.51335	5.2703	6.32871	4.54199	5.4483	5.19277	6.05692	5.52773	3.9993	4.875	4.69481	6.84448	5.88747	4.82337	4.29008	4.30082	4.99732	4.21537	4.53241	6.0895	4.85465	7.87899	5.03595	4.08796	5.99099	5.28179	4.33969	5.16006	5.72939	5.09103	6.32144	5.11207	4.21416	5.11336	6.51173	5.30183	7.33499	4.59709	4.95242	4.74853	5.38698
1553878_at	ENSG00000169154.5	GOT1L1	protein_coding	chr8	3.66174	4.61498	4.08351	3.90572	4.20322	4.35501	4.88472	3.6554	3.7134	5.08086	4.60488	4.58039	4.06046	3.63169	4.15112	4.19883	3.85641	3.56413	3.59095	4.53037	4.61966	4.13342	4.20512	3.96871	3.48885	5.5155	3.57413	4.08351	4.18987	4.62016	3.50471	3.62666	4.49625	3.53256	4.84357	4.06523	3.83456	3.91644	4.8649	3.54701	4.1464	3.63485	3.9156	3.74177	3.64773
1553879_a_at	ENSG00000169154.5	GOT1L1	protein_coding	chr8	4.08227	5.2227	4.835	4.13438	4.1835	4.57299	5.5276	4.31801	4.48197	4.68512	4.40541	5.37471	3.99472	4.17368	4.66148	4.618	4.70203	3.93857	4.42276	4.62189	4.55002	4.49394	4.34601	4.4819	4.01754	6.01026	4.46333	4.7584	4.41857	4.52977	4.13911	4.04375	5.19741	3.93292	5.48706	4.3434	4.18706	4.36013	5.38596	3.81252	4.68894	3.81203	4.21052	4.04067	4.54627
1553880_at	ENSG00000180066.9	C10orf91	lincRNA	chr10	5.03085	6.19073	5.72827	5.23108	6.11219	5.76077	6.75453	4.99544	5.13038	5.93031	5.47738	6.14192	5.52408	5.22497	6.04101	5.92745	5.73735	5.17196	5.69784	5.81598	6.17669	5.36629	5.64531	5.5998	4.88334	6.59403	5.68291	5.72294	5.68078	5.52912	5.093	4.66483	6.06165	5.05906	6.65604	5.66167	5.0152	5.51538	5.94691	5.14604	6.35525	4.77703	5.4715	5.06408	5.56064
1553882_at	ENSG00000248360.7	LINC00504	lincRNA	chr4	3.97355	4.81951	4.09901	3.76264	4.57906	4.39262	5.05314	4.31657	4.70326	4.839	4.07282	4.86671	4.48934	4.2071	4.61511	4.42228	4.68272	4.12697	3.98043	4.07571	4.92589	4.02416	4.25473	4.03888	3.80707	5.328	3.89503	4.30535	4.31055	4.83334	4.25267	3.83882	4.61529	3.91603	5.41004	4.7024	4.05851	4.34627	4.8102	4.21098	4.60156	4.38659	4.39742	4.61291	3.95454
1553883_at	ENSG00000213973.8	ZNF99	protein_coding	chr19	2.31627	2.61565	2.68427	2.28272	2.5698	3.31501	2.53989	2.4229	2.50389	4.91199	3.04042	2.76868	3.15735	2.52908	2.76663	2.73162	2.9897	2.25351	2.35109	3.27706	3.10982	2.95581	2.61743	2.57142	2.25502	2.59348	2.38328	2.57368	2.93145	2.61197	2.34132	2.46199	2.42948	2.45195	2.67586	2.50999	2.52873	2.63443	2.8614	2.55416	3.38972	2.33567	2.47191	2.42194	2.31533
1553885_x_at	ENSG00000213973.8	ZNF99	protein_coding	chr19	2.60835	2.52192	3.02906	2.80395	2.87651	2.98239	3.33081	2.65984	3.1066	2.97576	3.1479	3.36593	2.64309	2.72144	3.24418	2.76697	3.13686	2.47256	2.24696	2.99457	3.20412	2.92304	2.38153	3.08489	2.56525	2.90659	2.73861	2.70556	2.75243	2.40778	2.88155	2.75177	2.88273	2.55257	2.77814	3.10418	2.60926	3.09374	2.9267	2.58479	3.42096	2.62303	2.46112	2.56251	2.55964
1553886_at	ENSG00000181378.13	CCDC108	protein_coding	chr2	2.89112	3.56391	4.07147	2.97301	4.19684	3.66849	4.1576	2.94636	3.06784	4.5181	3.64571	4.18983	3.455	2.61476	3.48955	3.34797	3.34877	3.1033	2.83491	3.44175	3.72941	2.98398	2.94323	3.92365	2.71762	4.17062	3.20409	3.24287	3.73014	4.25411	2.53115	3.40033	3.66139	2.68279	3.5167	4.50121	3.27101	3.05843	3.93755	3.10739	3.46241	2.99698	3.20821	3.2013	3.00945
1553887_at	ENSG00000179213.13	SIGLECL1	protein_coding	chr19	2.70649	3.25646	3.14989	2.64345	3.20106	3.76938	3.6233	2.66635	2.87241	3.0342	3.04216	3.03463	2.73914	2.49504	2.9873	2.674	2.56709	2.7544	2.80406	3.4637	3.27809	2.84139	3.40126	2.8006	2.57056	3.44737	2.83936	2.79832	2.88631	2.9905	2.92025	2.59043	3.43799	2.80916	3.20136	3.40542	2.517	2.68981	2.82141	2.66266	3.46241	2.65663	2.70536	2.5801	2.72447
1553889_at	ENSG00000183695.2	MRGPRX2	protein_coding	chr11	3.64674	4.5017	4.45318	4.06384	4.11796	4.5976	4.80121	3.43084	3.79232	3.80585	3.79129	4.43607	3.34724	3.95997	4.20017	3.59774	3.86747	3.76236	3.90383	4.90608	3.9683	4.17849	3.77088	3.76942	3.4364	4.3561	3.82286	4.57506	3.69224	4.16388	3.72324	3.55042	4.08962	3.49185	4.55521	3.89836	3.73177	3.63066	4.13438	3.78261	3.77129	3.46754	3.61123	3.54655	3.72383
1553890_s_at	ENSG00000142233.11	NTN5	protein_coding	chr19	5.35812	6.91818	7.00653	5.67004	6.23684	6.94054	6.33237	5.56149	5.454	5.84634	6.16072	6.23201	5.19326	5.93739	6.72009	6.62448	6.78674	5.78906	6.17013	6.00713	9.63041	6.17902	6.65822	5.61586	6.64855	6.61164	6.3307	6.34716	6.97365	6.41228	5.34859	5.71782	6.6577	5.58048	6.61623	6.68725	6.34338	6.00754	6.53522	6.05577	6.46853	6.35487	6.23609	5.59235	6.3739
1553891_at	ENSG00000171872.4	KLF17	protein_coding	chr1	4.54769	4.91431	4.70891	4.7216	5.22132	4.21501	5.46119	4.12449	4.54917	5.40453	4.64693	5.44566	4.37696	4.45257	5.14424	5.10195	4.72231	4.52483	4.67318	5.7305	4.86678	4.9297	4.66068	4.92911	4.45836	5.48508	4.80633	4.68156	4.6377	4.64957	3.46309	4.4014	5.91061	4.71268	5.37491	4.82254	4.45682	4.30482	5.27915	4.52298	4.90114	4.75596	4.54622	4.38181	4.79515
1553893_at	ENSG00000160994.3	CCDC105	protein_coding	chr19	5.2014	6.19891	5.84473	5.32895	6.35251	6.28321	7.33767	5.27664	5.64778	6.4697	6.15905	6.54471	5.85111	5.3765	5.94717	6.1097	6.02262	5.32249	5.42517	6.66381	6.59498	5.97299	5.93212	5.76806	5.11578	6.81201	5.70469	5.64871	6.03402	5.77003	4.62774	5.05929	6.66962	5.19877	7.2963	5.9914	5.0784	5.67272	6.4942	5.53207	6.48438	5.03517	5.47968	5.53108	5.86971
1553894_at	ENSG00000151773.12	CCDC122	protein_coding	chr13	3.16657	3.47913	3.661	3.21774	4.12534	3.76103	3.94133	3.2072	3.38373	5.03006	4.10561	3.536	3.34881	2.94823	3.6473	3.62334	3.74701	3.07825	3.11215	4.18272	4.0852	2.94465	3.90933	3.33804	3.61054	3.29828	3.17631	3.69525	3.55891	3.32164	3.10787	3.4784	3.33554	3.4342	3.20249	3.51073	3.53928	3.28712	3.56981	3.47933	3.46017	3.06417	3.37481	3.05379	3.34547
1553898_a_at	ENSG00000261275.1	RP11-760D2.11	lincRNA	chr7	3.14897	3.6426	3.68298	3.42587	4.08818	3.44742	3.57456	3.2847	3.47487	3.684	3.53306	4.23357	3.22859	3.31519	3.77327	3.56107	3.29666	2.80224	3.10645	3.38282	3.87452	3.27347	3.48029	3.58026	3.07776	4.90779	3.90454	3.45333	3.41148	3.80985	3.15309	3.05374	3.58742	3.37367	4.71771	3.99431	3.2701	3.5219	3.87128	3.29663	3.82648	3.1077	3.35074	3.22914	3.55213
1553901_x_at	ENSG00000256229.7	ZNF486	protein_coding	chr19	4.88778	4.7897	4.99816	5.06524	5.08296	5.37998	4.86338	5.00183	4.96141	5.65366	5.68853	5.92364	5.6553	5.13461	5.14696	5.04899	5.75762	5.25735	5.60419	5.19608	5.08965	5.67748	5.20028	5.34876	5.03631	5.38524	5.25796	5.29805	5.47771	5.39826	5.31867	4.86418	5.33932	5.22736	4.95596	5.15127	5.20207	5.14028	5.16313	5.33245	5.71996	4.86324	5.47443	5.11929	5.07129
1553905_at	ENSG00000165164.12	CFAP47	protein_coding	chrX	2.79385	3.3042	3.25452	2.82607	3.92451	3.69226	3.41966	2.85983	2.94782	3.71628	3.50535	3.18811	3.19703	2.71063	3.10629	3.10424	3.64233	3.00511	2.83073	3.50037	3.93488	3.59358	3.8605	3.0385	3.01746	2.97854	2.71887	3.63567	2.85809	3.30824	2.74916	2.7887	3.02121	3.0202	3.5697	2.96049	3.17607	2.71136	3.13891	2.67237	3.66592	2.8624	2.65972	3.1162	2.85323
1553906_s_at	ENSG00000146192.14	FGD2	protein_coding	chr6	9.37288	6.03384	9.81099	8.23582	10.7251	6.42331	6.97523	11.2491	9.24986	6.07085	6.00426	9.51714	4.1063	8.1983	5.49795	6.65388	10.7224	8.15069	12.1403	5.30352	5.20893	10.733	7.66593	7.9456	9.37607	7.1047	8.37647	4.73251	7.38484	9.63792	7.73807	10.1973	6.54527	10.2177	6.54005	9.30353	6.30297	5.98143	6.63153	7.7421	7.27985	9.23416	11.2843	11.6085	9.21021
1553907_a_at	ENSG00000178997.11	EXD1	protein_coding	chr15	3.00361	3.57898	3.77294	3.00014	3.52467	3.73593	3.80086	2.96136	3.2301	3.94898	4.02645	3.85765	3.48461	2.74905	3.60729	3.77209	3.24718	3.10167	3.32058	2.86941	3.8339	3.4235	3.926	3.42617	3.00501	3.42705	3.03614	2.93714	3.30156	3.23465	2.9701	3.38111	3.61576	3.08693	3.65643	3.71128	3.19913	3.36112	3.29549	3.28318	3.19125	3.11865	3.25657	3.01978	2.99909
1553909_x_at	ENSG00000119906.11	FAM178A	protein_coding	chr10	6.98758	7.80912	7.57718	7.38367	7.36106	7.20532	8.45511	6.34678	6.79824	7.28182	7.55042	8.48972	7.45088	6.90827	7.21105	7.72512	7.24038	6.96484	7.14633	7.10329	7.33409	7.08231	7.14248	7.65951	6.94499	8.55155	7.57548	6.84335	7.56644	7.18862	6.7269	6.78908	7.93923	7.04359	8.02896	7.62661	6.78495	7.07571	8.15343	6.67542	8.59729	6.71203	6.98833	6.66452	7.2303
1553915_at	ENSG00000204365.5	C10orf126	lincRNA	chr10	2.74805	2.91282	2.84152	2.44783	3.11918	3.13274	3.07895	2.56067	2.36683	3.21578	2.9233	2.61793	2.83491	2.62728	2.73384	2.78495	2.93112	2.37104	2.59505	3.06509	2.69394	3.01947	3.0429	2.91257	2.38477	3.06074	2.50576	2.75834	2.88725	2.62493	2.69621	2.60065	2.91568	2.65284	2.72344	2.75139	2.39276	2.54438	2.97749	2.63038	3.13561	2.41697	2.83842	2.44681	2.70201
1553917_at	ENSG00000115020.16	PIKFYVE	protein_coding	chr2	6.02837	5.69878	6.14152	5.9822	5.33406	5.35541	5.61627	6.14009	6.28948	4.63524	6.90831	6.43005	5.9156	5.84593	5.71479	6.17575	5.30983	5.79945	5.82655	6.86073	6.17325	5.4041	6.55411	6.11614	6.52494	6.36324	6.1979	5.75023	6.29197	6.06964	6.18035	6.27698	5.59083	6.57262	5.89735	6.00164	6.4947	5.87976	5.69718	6.42595	6.21355	5.53068	6.12726	5.16567	6.05366
1553919_at	ENSG00000178243.4	C9orf62	lincRNA	chr9	4.93201	5.98481	6.17213	5.32708	5.73853	4.77713	6.32888	4.53813	4.94025	5.37504	5.46831	6.25536	4.43148	4.96423	5.5347	5.48921	5.74409	4.54745	5.22405	5.62699	5.52535	5.32396	5.48706	5.321	4.48383	6.32366	5.39539	5.01341	5.18874	5.5976	4.82029	4.67973	5.97789	4.66523	6.17437	5.72076	4.97911	5.0758	5.63973	4.50232	6.19735	4.89349	4.88218	5.31155	5.53672
1553920_at	ENSG00000165181.16	C9orf84	protein_coding	chr9	3.74865	3.1906	3.25907	3.12545	3.89214	4.11236	2.56214	3.82401	3.63938	3.76713	3.74466	3.21931	3.77399	3.32485	3.17599	3.38847	2.90497	3.13693	3.17447	5.76224	3.20412	4.81471	3.42827	3.30896	3.46712	3.37706	3.30608	4.11713	3.38276	3.76082	3.55321	3.51736	3.21443	3.47492	3.20825	3.456	3.19377	3.28485	2.99838	3.23291	3.68366	3.2089	3.32452	2.82746	3.05201
1553923_at	ENSG00000197658.9	SLC22A24	protein_coding	chr11	3.45383	4.52499	5.00668	3.60065	3.86383	4.37484	4.46152	3.75139	3.65274	5.11659	4.189	4.43006	2.99383	3.28144	4.3645	4.31306	3.43976	3.80385	3.18904	3.92003	4.74066	4.14404	4.3402	3.8784	3.55078	4.31147	3.75626	3.9697	4.13001	3.99362	3.26931	3.41063	4.17565	3.6649	5.35153	3.97741	3.73688	4.15571	3.88374	3.73721	4.37198	3.45695	4.09935	3.72771	3.83741
1553924_at	ENSG00000215834.8	FMO9P	unitary_pseudogene	chr1	2.92542	3.56108	3.50511	2.79904	2.93736	3.69679	4.41062	2.70705	2.80631	3.92336	3.07667	3.99345	2.56477	2.79744	3.04652	3.12042	3.43821	2.70974	3.04458	3.3169	2.69956	3.15395	3.95237	3.15542	2.66917	3.69897	3.22233	3.65692	3.20359	2.92065	2.96625	2.72199	3.63416	2.88681	3.65584	3.34618	2.60442	2.82684	4.10099	2.95582	3.84239	2.72772	3.07313	2.69588	2.91567
1553927_at	ENSG00000170279.2	C7orf33	protein_coding	chr7	4.27463	4.4427	4.76738	4.40607	4.3026	4.24181	5.35586	4.23862	4.10346	5.31215	4.07427	4.87135	4.29517	4.37106	4.66612	4.74576	5.142	4.41511	4.20322	3.88414	4.64866	4.9	4.16339	4.50797	4.0111	5.55845	4.4805	4.24285	4.79051	4.57518	3.77271	4.03892	5.0846	4.07778	5.32081	4.44912	4.25218	4.44813	5.21785	4.27372	5.24208	4.10847	4.34896	4.50797	4.39005
1553928_at	ENSG00000179387.9	ELMOD2	protein_coding	chr4	4.85717	3.49627	5.00453	3.79286	3.83156	3.91715	3.74688	5.12105	4.20434	4.29494	4.82676	3.72093	3.97514	3.88938	4.00517	3.95511	4.23948	3.67265	4.14552	3.95763	5.36359	3.72086	3.95976	3.99302	5.47315	3.23532	3.91757	3.93492	3.95741	4.59284	4.81033	4.99046	3.50606	4.9011	3.58138	4.29998	4.33262	5.10402	3.69577	4.57439	4.23947	5.89152	4.07715	4.95226	3.85268
1553934_at	ENSG00000179676.6	LINC00305	lincRNA	chr18	2.84372	3.57898	3.60054	3.13572	4.44169	2.79402	3.96277	3.02308	2.99142	4.26681	3.87981	3.72093	2.96069	2.83217	3.70374	3.57425	3.35775	3.29893	3.03725	3.76675	3.9775	3.59624	3.29342	3.45529	3.02842	4.30811	3.30843	3.01437	3.74139	3.10211	3.31373	3.11859	3.97361	3.0853	3.6231	3.49346	3.14617	3.55587	4.01618	3.00214	3.83758	2.87976	3.23417	3.00311	3.46651
1553938_a_at	ENSG00000169302.14	STK32A	protein_coding	chr5	5.22387	6.13233	5.39181	5.33604	5.47366	5.53526	6.15815	4.63318	5.14961	5.06837	6.0443	5.6449	6.53608	5.03307	5.63738	5.85117	5.32779	4.74578	4.87344	5.31204	5.60847	5.15837	5.11572	5.33087	5.33604	5.59833	4.98845	5.3051	5.28353	5.47836	5.0549	4.9453	6.2946	5.32252	6.19828	5.33978	5.74179	5.28869	6.05461	4.86431	5.46958	4.68056	4.90068	4.7284	5.09606
1553945_at	ENSG00000179600.3	GPHB5	protein_coding	chr14	4.63567	5.71013	5.71988	4.75596	4.83057	4.53507	5.92125	4.76601	4.68167	4.86844	5.77194	6.21981	4.42448	4.63877	5.29602	5.39367	4.95921	4.62479	4.5692	5.30685	5.16423	4.80929	4.91608	4.8046	4.27847	6.21035	5.23269	4.71162	5.14671	4.81181	4.01931	4.24318	5.7681	4.33562	6.1516	4.95223	4.2198	4.82894	5.37227	3.9957	5.78923	4.27538	4.72291	4.41417	5.10618
1553946_at	ENSG00000161634.11	DCD	protein_coding	chr12	3.3625	5.02349	4.46461	3.4907	4.19143	4.81137	5.23923	3.77336	3.69171	3.62897	4.10729	4.91635	3.92067	3.75002	4.72386	4.00181	4.2461	3.6136	3.83564	4.99011	4.40379	3.85877	3.97457	3.85376	3.49227	5.24276	4.44962	3.90084	4.31786	3.98313	3.31414	3.6767	5.11618	3.61059	5.27522	4.0529	3.48333	3.78399	5.20941	3.63932	4.64379	3.36442	4.23377	3.49891	4.06411
1553947_at	ENSG00000223496.2	EXOSC6	protein_coding	chr16	6.49195	6.6998	6.54866	6.86718	6.22393	6.51099	6.66026	6.28353	6.25622	6.07825	6.38854	6.72374	6.60403	6.8611	6.45291	6.35802	6.91125	6.44681	6.95337	11.1117	6.45882	5.75242	6.49278	6.72294	6.24637	6.68567	6.35888	6.06676	6.55764	6.21076	6.34777	6.66645	6.60175	6.70235	6.48224	6.04002	6.43921	6.65239	6.34704	6.34547	6.68318	6.71352	6.16776	6.16848	6.59748
1553952_at	ENSG00000163958.13	ZDHHC19	protein_coding	chr3	5.95625	7.20225	6.74706	6.33842	6.09235	6.24204	7.32685	6.14674	6.01197	6.78551	6.60211	7.26656	5.6533	6.36889	6.78717	6.91672	6.63272	6.04297	6.36667	6.82909	6.90779	6.46136	6.29227	6.71647	5.55731	7.44669	6.3841	6.41468	6.73582	6.80834	5.58361	6.15305	6.88201	6.21553	7.29428	6.36988	6.06923	6.36714	7.20713	6.14424	7.31536	5.62354	6.43947	6.22547	6.64755
1553954_at	ENSG00000172339.9	ALG14	protein_coding	chr1	6.15769	3.49757	4.82995	5.17028	6.0396	5.5842	3.72014	7.1342	5.68217	4.50744	7.21331	4.02091	5.89682	5.71375	5.7998	5.01307	4.56698	6.13776	6.83194	6.42673	4.83904	5.76371	6.98703	5.78317	6.48921	3.13905	4.57248	7.24445	5.19688	5.49885	6.22577	6.59171	5.31244	6.00418	4.06007	5.0425	5.81253	6.8403	3.78023	5.68731	3.93508	7.24986	5.96794	6.54422	5.55541
1553955_at	ENSG00000162869.15	PPP1R21	protein_coding	chr2	6.97667	5.71858	7.12003	6.33452	6.7412	5.94749	4.84628	7.23299	7.13019	5.86252	5.92017	6.49335	6.77335	7.12265	5.2919	5.99836	6.42885	6.03777	7.12543	5.53292	5.44652	7.36054	7.75191	6.59719	7.03572	5.6567	7.14598	6.2337	6.72312	5.91179	7.47466	6.81243	5.72592	7.0293	5.2983	7.62591	7.15714	6.75824	5.45109	7.44079	5.43866	7.16207	7.38886	7.2455	6.79043
1553956_at	ENSG00000155755.18	TMEM237	protein_coding	chr2	7.30782	5.73475	6.48398	7.07587	5.83107	6.67312	5.76275	7.65148	7.31398	7.12981	8.4065	5.70619	8.45979	7.11796	6.96961	6.65405	6.75688	7.08574	6.73474	7.01928	7.48474	7.24833	7.14776	6.78088	7.87962	5.34778	6.4538	7.91281	5.96143	7.0347	6.94977	7.0188	6.25431	7.77341	5.63728	7.02201	8.15245	7.80904	6.0275	6.39851	4.79969	7.2636	7.28897	7.33322	6.60426
1553959_a_at	ENSG00000176022.4	B3GALT6	protein_coding	chr1	5.06685	5.27321	6.56399	4.57317	5.27671	5.56651	4.93518	5.42572	5.22669	5.00239	4.77622	5.07191	4.17047	5.06775	4.59447	4.45643	6.5667	5.44751	5.36905	5.29691	5.10957	4.61326	4.80769	5.78945	4.9638	4.9107	4.2877	5.92088	5.00612	4.94984	5.44509	5.40747	4.83006	4.48149	4.76741	4.56492	5.4645	5.18516	4.72618	5.09312	4.65691	6.10369	4.51172	4.41387	4.92444
1553960_at	ENSG00000124104.18	SNX21	protein_coding	chr20	7.54396	5.18374	8.10528	7.32273	8.23597	6.97865	3.97125	7.28972	8.06931	6.94907	5.55676	6.38913	6.90738	7.84234	11.1943	6.05663	8.24912	7.55425	7.07374	4.60751	9.12595	6.86777	8.59342	5.36066	7.27811	4.58971	6.70182	7.5127	7.08339	7.23008	7.65713	6.81228	4.95655	7.31617	4.43945	6.67318	7.56404	7.15234	3.99047	8.11677	5.01294	7.47669	6.9306	9.47689	7.18379
1553961_s_at	ENSG00000124104.18	SNX21	protein_coding	chr20	9.04152	7.26504	7.94676	9.02764	9.27671	8.90751	6.11559	8.34328	8.56854	7.04518	7.01641	7.26313	8.46746	8.75764	8.36051	7.62839	7.8642	9.24857	8.24177	7.37074	8.15894	7.40371	7.61319	6.98188	8.62401	6.54379	8.25745	8.53348	6.90627	8.12997	8.89375	8.18036	6.92191	8.5018	6.6239	7.92794	8.72559	8.70318	7.04551	8.48842	5.66688	8.94444	8.78361	8.86159	8.26121
1553962_s_at	ENSG00000143878.9	RHOB	protein_coding	chr2	5.28249	6.49217	6.58862	5.05391	5.31942	6.68002	5.62705	5.99357	5.44734	5.16938	8.22378	5.72135	8.61893	5.40474	6.7517	5.87476	6.09992	5.11306	5.86769	5.31825	6.11352	6.90492	7.90748	5.47133	5.2339	5.9764	5.44796	5.40184	5.29913	5.81384	6.8447	6.02144	5.61961	6.22439	6.00045	4.95109	6.28566	6.45841	6.05647	6.01044	5.31259	5.67123	5.99501	5.34499	5.86866
1553970_s_at	ENSG00000170835.13	CEL	protein_coding	chr9	2.99139	4.19606	3.63908	3.14478	3.87021	4.00301	3.8626	3.01124	3.50309	3.71509	3.76135	3.47108	3.68144	3.62136	3.29286	4.07274	3.78834	3.15729	3.10645	3.69865	4.03035	4.46419	6.394	3.16037	3.17251	3.87917	3.40018	3.06878	2.95309	3.27353	2.79111	3.40304	3.20285	3.31271	3.38661	3.31872	3.06906	3.15729	3.48925	3.06692	3.795	3.30548	3.61951	3.32051	3.19477
1553971_a_at	ENSG00000239521.7	GATS	protein_coding	chr7	7.10107	5.83991	5.57865	8.10228	4.67165	3.82679	6.28701	5.28434	7.24412	5.99577	4.06344	6.3524	5.94783	8.00654	4.5298	5.41489	4.84893	8.08195	5.33923	6.42551	5.95554	4.85847	7.02956	5.30839	5.59089	6.78219	5.68392	4.73165	4.76164	5.54946	4.74758	5.49016	5.37006	5.35681	6.44254	5.65994	5.59068	5.44127	6.47854	5.68731	5.6548	4.63859	5.90911	5.49582	6.04651
1553973_a_at	ENSG00000178172.6	SPINK6	protein_coding	chr5	5.01074	5.53814	5.49891	5.01217	5.33191	5.50414	6.119	4.64914	5.10915	4.66971	5.03672	5.25786	4.42897	4.65642	5.24506	5.66372	5.45143	4.95025	4.36164	5.19779	5.39723	4.40816	4.30208	4.86165	4.65482	6.00468	4.82215	5.46727	5.38812	5.16773	3.87517	4.78965	5.59443	4.52001	6.02733	5.4024	4.66071	4.71672	5.64014	4.34322	5.96381	4.57103	4.86862	4.33237	5.13714
1553976_a_at	ENSG00000166171.12	DPCD	protein_coding	chr10	7.23993	6.26013	5.97539	7.05864	7.78219	7.76674	5.83415	7.28328	5.85022	7.49111	7.09752	6.26397	6.89528	6.7439	8.51521	6.32976	7.02082	7.21016	7.6165	8.66692	7.74566	5.04922	8.07733	6.89804	7.37715	6.04119	6.43029	7.30652	6.30301	6.96145	7.04331	6.96607	6.42415	6.48705	6.03623	6.84186	7.34287	7.96307	6.51742	6.66511	5.99668	8.07699	7.52165	7.81162	6.983
1553977_a_at	ENSG00000146233.7	CYP39A1	protein_coding	chr6	6.45778	6.78373	6.08666	5.92386	6.02789	5.23487	6.65576	5.27546	5.88261	5.60994	5.32276	6.09907	5.19807	5.83745	6.2569	6.45776	5.85486	5.43569	5.59649	6.23345	6.0196	5.38886	5.04717	5.73213	5.59579	6.44749	5.79854	5.56006	5.72591	5.74826	5.00854	5.49831	6.56507	5.71192	6.45892	6.19071	6.01158	5.81926	6.70231	5.78611	5.48136	5.071	5.77545	5.00536	6.32058
1553979_at	ENSG00000197961.11	ZNF121	protein_coding	chr19	7.4984	6.78191	7.98281	6.81755	8.65434	7.51838	6.15418	8.25403	8.35183	6.8948	7.44232	7.71293	7.86296	8.08488	6.95986	7.4531	7.32322	7.71276	8.97732	8.87602	7.43064	7.57669	8.80015	7.98145	7.94481	6.52565	7.46512	8.53373	7.42121	7.88614	8.05552	8.09965	5.96833	8.32981	5.83624	8.22456	8.37587	7.7919	6.34433	8.07882	6.22814	8.43041	9.32992	9.34275	8.52136
1553982_a_at	ENSG00000276600.4	RAB7B	protein_coding	chr1	5.26767	5.5878	5.72294	4.40145	6.05028	5.71179	5.48873	5.67802	4.83422	4.5719	4.97059	5.60811	5.87457	4.30742	4.99253	5.17566	5.56107	4.53256	5.42531	4.61722	5.71026	4.73058	4.95765	4.73337	5.24403	5.38309	4.98053	5.15845	4.68883	5.4454	5.64345	5.85775	5.59587	5.90332	5.79545	6.03708	5.57044	5.69532	4.94879	5.39373	4.98053	6.49072	7.86042	5.33692	5.18098
1553983_at	ENSG00000168393.12	DTYMK	protein_coding	chr2	6.17489	7.08771	7.09642	6.67509	7.2491	6.70552	7.86578	6.76077	6.64208	6.48024	7.6039	6.74104	6.17043	6.58883	6.96765	7.26503	6.65673	5.83963	6.70098	6.44585	7.35107	6.46512	6.32649	7.24667	6.22662	7.44598	7.16611	6.89715	7.15618	7.16691	6.12394	6.73782	7.53342	6.48157	7.13157	6.95702	6.37582	6.96511	7.55562	6.47175	6.05115	6.43755	6.75527	6.24704	7.12711
1553984_s_at	ENSG00000168393.12	DTYMK	protein_coding	chr2	7.61725	6.2219	8.14844	7.26625	8.44461	7.23443	6.56266	7.81104	6.9805	7.61207	7.4075	6.91862	7.54778	7.16035	8.06359	6.73661	7.61159	6.94282	8.13931	7.64917	7.57198	7.32141	7.2689	8.65866	8.16044	6.61011	7.62981	8.60114	7.84693	7.40058	7.05611	8.65642	6.72139	7.65616	6.38849	7.50301	7.67038	7.87499	6.52396	8.16115	5.48977	8.56471	7.90299	8.64353	7.79403
1553986_at	ENSG00000165105.9	RASEF	protein_coding	chr9	4.00559	5.19642	5.04107	4.10601	4.43277	4.44632	5.91551	4.06214	4.22309	3.82197	4.05924	5.12962	4.27928	3.96151	4.63239	4.83982	4.69379	3.86165	4.19606	4.50138	4.53059	4.38586	3.76086	4.82356	4.07718	5.48526	4.41202	4.04038	4.52372	4.35565	3.72114	3.96705	4.8868	3.65977	5.51317	4.45362	4.00827	4.58778	4.72618	3.67593	5.80477	4.3609	3.8174	4.44616	4.47781
1553987_at	ENSG00000234608.7	MAPKAPK5-AS1	lincRNA	chr12	6.12835	5.8115	6.30573	5.49724	5.25187	6.34498	5.18325	6.20167	6.00819	5.23859	6.03365	5.82393	4.75107	6.0929	5.77842	6.24272	6.30583	5.87369	6.10887	6.34585	6.39702	6.91277	6.26688	5.96742	5.77727	4.23744	5.89216	6.60038	5.65336	5.88048	5.60683	5.95066	4.67577	5.63376	5.55272	5.64454	5.98244	5.86041	5.33441	6.02377	5.03693	5.79177	5.91574	6.55584	5.70525
1553989_a_at	ENSG00000143882.9	ATP6V1C2	protein_coding	chr2	5.15034	4.60583	4.49505	4.23488	4.94343	3.1439	4.40031	4.05536	4.50616	4.20828	5.63946	4.76166	4.22356	4.97057	4.5834	4.64336	4.44692	5.03635	4.85119	4.9996	4.69762	4.70631	4.1469	4.6787	4.10165	5.2169	4.24596	3.72706	4.48359	4.2676	4.96299	4.15081	4.32917	4.282	4.81746	4.57466	3.67836	4.50005	4.28845	4.88898	5.34012	4.07663	4.47736	4.42321	4.57965
1553990_at	ENSG00000182685.7	BRICD5	protein_coding	chr16	6.24631	7.20363	6.87696	6.66665	7.28868	6.53501	7.22505	6.38371	6.26486	7.00353	7.26675	7.09266	6.35238	6.44758	6.73297	7.18948	7.19386	6.66583	7.11681	6.74681	7.40487	7.05511	7.90527	6.37828	6.27448	6.95261	6.64937	6.34801	6.90916	6.8549	6.37809	6.37662	7.00416	6.58058	7.07717	6.76608	6.6805	6.58698	6.82707	6.56642	6.89021	6.60211	6.77149	6.5691	6.78744
1553991_s_at	ENSG00000176834.13	VSIG10	protein_coding	chr12	8.91565	6.60207	6.87604	8.31582	5.52551	7.96892	7.99535	7.67389	7.95736	6.80474	6.92308	6.74527	8.16183	8.61448	7.09129	7.71085	6.74051	8.61484	6.91633	5.68032	6.92415	8.51843	8.15309	7.67001	8.3947	7.15419	7.08442	8.75079	8.26849	6.52836	7.84515	8.14068	8.00988	8.11117	6.30397	6.87288	7.91286	7.50656	7.96848	7.63134	6.44467	7.14043	7.17111	7.24458	7.67965
1553992_s_at	ENSG00000198496.10	NBR2	transcribed_unprocessed_pseudogene	chr17	6.81162	6.74485	5.42573	7.24515	5.96813	6.74203	6.59131	6.75733	6.20438	6.38307	6.43029	5.70427	6.89014	6.93824	6.53928	6.79135	6.62302	7.14761	6.74911	6.39474	6.25908	6.36748	6.19722	6.1866	7.74022	6.22648	7.02419	6.297	6.87697	6.74869	6.98935	7.26618	5.8722	6.01068	5.9322	6.68865	7.30559	7.02278	5.23464	6.97684	6.17374	7.03767	7.39096	6.74695	6.93998
1553993_s_at	ENSG00000104973.14	MED25	protein_coding	chr19	5.86531	4.20438	7.1121	5.6505	6.39828	4.45539	4.08654	5.86591	7.07978	4.71892	4.39952	4.84194	6.18441	6.86331	5.29868	4.74958	7.40013	6.57262	6.9822	4.47831	6.55426	3.94967	5.22855	4.72402	6.11138	5.19489	5.66738	4.4993	3.88465	5.67771	5.7107	5.71947	3.96811	6.45348	3.86101	7.19487	5.22906	5.66974	5.38974	6.05136	4.24636	6.62615	6.36816	7.07201	5.85333
1553994_at	ENSG00000135318.11	NT5E	protein_coding	chr6	4.89654	4.99531	6.20722	4.75227	7.43816	4.55434	4.52142	7.04048	5.1272	8.15982	6.94874	6.34515	6.1727	4.26437	7.65773	6.44102	5.13869	4.89896	6.88068	4.24243	6.19485	4.91212	6.66135	6.37451	6.96574	4.28234	5.62668	8.37588	5.83808	7.23958	5.88022	6.76257	5.01455	6.50952	5.22459	5.88466	6.91852	7.8684	5.41444	4.94895	3.90811	7.88761	7.15651	7.6356	5.83895
1553995_a_at	ENSG00000135318.11	NT5E	protein_coding	chr6	7.59546	7.65378	7.09075	6.73858	7.958	9.21923	6.89285	8.69833	6.54829	9.45137	8.98074	7.15797	8.39338	5.92739	8.98662	8.52393	7.46773	6.40183	8.40952	7.90008	7.32909	7.93514	7.95176	9.04721	9.01672	7.13353	8.22031	9.77757	7.58107	8.35717	8.49762	8.25056	7.39132	8.56336	6.94325	6.60901	8.8281	9.66329	6.94154	7.30297	6.00482	9.96529	8.84623	8.54357	8.17614
1553997_a_at	ENSG00000174939.10	ASPHD1	protein_coding	chr16	4.60686	5.99057	5.75292	5.09332	5.84452	5.82717	5.98515	4.76484	5.17609	5.35922	5.63777	5.81968	5.02217	4.90327	6.03486	5.65608	5.00639	4.64477	5.69257	6.29444	5.9167	5.17904	5.3014	5.33702	4.74023	5.94453	5.40107	5.11574	5.46433	5.09055	5.11689	5.21474	6.10423	5.2332	5.89586	5.37856	4.92802	5.09949	5.96722	4.85043	6.02072	6.24111	5.7365	6.4132	5.23934
1554001_at	ENSG00000108395.13	TRIM37	protein_coding	chr17	5.2119	6.33622	6.38725	5.19634	8.20565	7.16235	6.20626	5.7981	5.49904	5.77114	6.53199	5.78683	5.07394	5.36653	6.17553	5.8397	5.9762	5.65693	5.57339	5.79956	5.3388	5.97299	6.64827	5.18955	5.80452	6.4691	6.08447	5.14838	6.20806	5.66522	5.4586	5.75798	6.03835	5.83909	6.23304	5.81842	5.83937	5.78862	6.55078	5.13649	6.41272	5.96566	5.73974	7.2828	5.53606
1554003_at	ENSG00000214944.9	ARHGEF28	protein_coding	chr5	5.92895	5.20661	7.10322	5.10908	5.18835	7.2468	5.12263	5.58014	5.76247	6.28178	8.8279	5.66737	9.75723	5.83437	4.26144	6.01649	6.90849	5.76653	4.85622	5.63077	5.43227	6.76392	11.2034	6.4736	6.59096	6.19015	5.88115	5.54851	6.50318	5.51662	6.73492	7.1629	5.09363	6.63514	5.94291	6.07148	7.48521	5.55282	6.38685	7.29692	5.54582	5.65986	7.38512	5.0191	7.25445
1554004_a_at	ENSG00000214944.9	ARHGEF28	protein_coding	chr5	3.959	4.9481	4.46949	3.92919	4.91816	3.84062	4.19384	3.90703	3.98872	4.23599	6.562	4.26035	6.72313	4.47882	3.861	4.27859	4.43687	3.61182	4.39811	6.01662	5.82319	4.87458	8.00367	5.16093	4.34122	4.62172	4.53391	3.2901	5.06858	3.75409	5.65261	5.257	4.34232	4.83813	4.70138	4.37142	4.09727	3.82755	4.12277	5.69951	5.50812	3.61915	5.18861	3.67062	5.00704
1554006_a_at	ENSG00000073350.13	LLGL2	protein_coding	chr17	5.80547	6.33822	6.2156	6.05897	6.09051	5.95685	6.66326	5.71676	5.79269	6.4889	6.11008	6.35069	6.06498	5.89579	6.04217	6.14513	6.48707	5.89579	6.33652	5.94088	6.05614	6.80673	6.53821	5.91443	5.82708	6.41586	6.00134	6.09447	6.23965	6.15677	5.74244	5.58378	6.52672	5.77293	6.55578	5.93384	5.70304	6.05945	6.32735	5.81812	6.62421	5.64835	6.1572	5.8953	6.12568
1554007_at	ENSG00000173258.12	ZNF483	protein_coding	chr9	5.16285	4.85851	5.38019	5.58648	6.10331	6.059	5.2748	7.56768	5.66392	8.60756	7.21094	5.90102	8.39862	5.43534	5.42092	6.27296	5.1341	4.61451	6.25476	4.16653	6.6451	6.70025	7.76078	3.66726	6.78626	4.65997	5.93266	7.26504	5.33988	6.42694	6.82354	6.58954	5.07631	6.26199	5.22456	5.55008	7.49534	7.4041	5.77979	6.40133	4.02555	5.67837	6.9771	6.70748	6.61075
1554008_at	ENSG00000145623.12	OSMR	protein_coding	chr5	6.14877	5.81755	6.11696	5.59276	4.74837	4.50908	4.95101	6.54941	5.51178	7.345	7.32863	6.13149	7.83009	6.48008	6.25919	6.87498	5.47562	6.06125	6.77691	4.72432	4.99258	5.22001	4.80192	7.26096	7.28752	5.66584	6.34134	7.84283	6.30478	6.33952	7.42346	6.47243	5.30042	6.98785	5.82586	5.87032	7.12693	7.14954	5.85241	6.64248	5.57064	7.62753	5.8297	6.76559	6.85217
1554010_at	ENSG00000070614.14	NDST1	protein_coding	chr5	5.47506	5.14649	4.76966	5.03893	4.9362	5.1232	5.7189	4.60608	5.2228	5.17436	3.73853	5.29374	3.63754	5.54481	4.96132	4.79143	5.28155	5.02097	5.10724	4.1728	4.71129	7.01358	4.07806	6.05836	6.0661	5.66737	5.04508	5.09054	5.35587	4.76238	5.64169	5.86859	4.84941	5.23001	4.13464	5.51587	4.45079	4.32413	4.88288	5.60432	4.02555	6.13248	5.66158	4.13124	5.21545
1554012_at	ENSG00000147655.10	RSPO2	protein_coding	chr8	3.5527	3.89507	3.78832	3.87081	4.12519	4.74739	4.52936	4.59226	3.50191	6.21889	4.22385	3.92444	4.1075	3.39867	4.54443	3.4055	4.50784	3.56275	3.68759	5.53568	3.73269	4.01711	5.94517	3.68247	6.46098	3.7145	4.16197	5.01248	3.87355	3.68587	4.90896	4.27318	4.85021	4.07515	3.75218	4.14387	5.34488	6.64242	3.89088	3.3603	3.98235	5.78901	6.35274	6.08469	3.61278
1554016_a_at	ENSG00000103005.11	USB1	protein_coding	chr16	6.40157	6.02473	5.94532	5.64195	6.3219	7.32142	6.26485	6.88279	5.65269	6.61644	6.11966	5.95132	6.16295	6.25267	6.54495	6.16986	6.27221	6.19852	6.94698	6.11231	6.51294	7.67634	5.89626	6.42981	6.45662	5.91548	6.39949	7.62143	6.40281	6.47694	6.93999	6.67497	6.33694	6.64225	5.88191	6.36786	6.38526	6.55388	5.51705	6.59939	6.20548	7.27198	6.83915	7.41877	6.32444
1554017_at	ENSG00000184209.14	SNRNP35	protein_coding	chr12	8.77879	6.22166	6.94252	8.04222	7.47033	6.48913	5.97799	7.09733	8.50488	5.60564	6.20296	6.09009	7.20708	8.59967	6.5029	6.65862	6.9786	8.93831	7.04293	6.43084	7.2161	3.88674	5.9942	6.36476	7.28752	5.96542	6.62956	7.32228	6.64566	6.19598	6.91013	7.0476	6.24297	7.16568	6.10631	6.67354	7.02536	7.06799	6.42982	7.02869	6.12869	7.39121	7.38798	7.67063	6.97502
1554018_at	ENSG00000136235.15	GPNMB	protein_coding	chr7	4.40636	3.38652	4.89755	3.41402	5.80708	5.22965	3.59432	6.75918	4.46469	5.31216	4.69189	4.83953	5.85496	4.30341	4.75211	4.48102	5.44484	3.85487	5.69866	4.94958	5.21129	4.25667	3.62957	4.04931	5.56768	3.26459	4.95246	4.53217	4.82089	5.41603	4.59385	5.98491	3.841	6.01876	2.99359	5.15625	6.28898	4.96448	4.19768	5.05821	4.37068	5.56208	5.59075	7.00936	4.96501
1554019_s_at	ENSG00000183137.14	CEP57L1	protein_coding	chr6	5.26854	5.25313	6.05134	4.29897	5.17878	4.73224	4.70488	6.04943	5.27522	4.73387	5.01375	5.09873	5.31802	5.44386	5.29902	5.28216	5.11367	4.98851	5.92182	4.74436	4.44937	5.32586	4.61104	6.12717	6.20335	4.15636	5.1514	5.64244	5.37619	6.07372	5.54204	6.44383	4.827	5.9131	3.93384	5.31709	5.97771	4.90727	5.01547	5.38861	4.11595	5.88649	5.71996	6.01741	5.06101
1554020_at	ENSG00000151746.13	BICD1	protein_coding	chr12	4.68464	4.44193	4.11591	4.95381	4.41507	5.38699	4.26618	4.06899	4.35021	5.53275	4.827	3.91953	4.26146	4.79034	4.11284	4.12872	4.47965	4.8325	3.93807	4.84276	4.33812	4.17725	4.46896	4.86963	4.35272	4.23362	3.85326	5.279	4.65806	4.13868	3.65417	4.70042	4.04712	4.40378	3.89895	4.54926	4.49862	4.52845	3.86801	3.66499	3.97541	4.8401	3.28254	4.39182	3.76
[truncated: 36,708 more rows]
[truncated: 1 more columns]
