# Supplementary material for: Analysis of the lncRNA-Associated Competing Endogenous RNA (ceRNA) Network for Tendinopathy
Source: Genet Res (Camb). 2022 May 12;2022:9792913. doi: 10.1155/2022/9792913 (PMC9119753; doi:10.1155/2022/9792913)
Supplement: Supplementary Materials — Table 1 shows data preprocessing and standardization. Table 2 shows featured lncRNAs in the LncBook database or lncRNAs recorded in the LNCiperia database. Table 3 shows pathway enrichment analysis for the genes in the 11 modules. Supplementary Materials [file 9792913.f1.zip › Appendix Table 2.xlsx]

## Sheet: Appendix Table 2
	GSM639748	GSM639749	GSM639750	GSM639751	GSM639752	GSM639753	GSM639754	GSM639755	GSM639756	GSM639757	GSM639758	GSM639759	GSM639760	GSM639761	GSM639762	GSM639763	GSM639764	GSM639765	GSM639766	GSM639767	GSM639768	GSM639769	GSM639770	GSM639771	GSM639772	GSM639773	GSM639774	GSM639775	GSM639776	GSM639777	GSM639778	GSM639779	GSM639780	GSM639781	GSM639782	GSM639783	GSM639784	GSM639785	GSM639786	GSM639787	GSM639788	GSM639789	GSM639790	GSM639791	GSM639792	GSM639793
ALKBH3-AS1	5.87194	6.99686	6.09518	6.05977	4.41367	4.17624	6.44482	5.5178	5.93093	4.74833	4.59601	5.82198	6.8635	5.38942	5.00058	6.01857	4.27923	5.35536	5.46723	4.07974	5.20864	4.82837	4.56229	6.0825	6.53026	7.17595	6.16764	4.02222	5.88109	5.54946	6.04508	5.3637	6.1171	5.92089	7.12242	5.78126	6.28461	4.60006	6.37272	6.26432	8.77348	5.71555	5.46183	4.42674	6.09529	5.58194
ATP2A1-AS1	6.41033	6.63481	6.33956	6.91418	5.84212	6.24318	7.06384	5.0659	6.87694	5.29032	5.59275	6.35267	5.83176	7.26846	5.64621	7.4154	6.35715	6.78001	5.86776	6.18719	6.22348	7.82511	5.97528	5.74092	5.03889	6.78009	5.738	5.11259	5.78161	5.65011	4.87473	5.44598	6.23981	5.19545	6.73303	5.67699	5.17196	5.34928	5.56777	5.69031	7.01824	5.60866	5.60732	5.47781	5.77726	5.25241
C10orf71-AS1	9.22151	6.64801	6.65981	9.14971	6.15298	5.60548	7.17787	5.76883	8.70822	7.06725	5.59791	7.05322	6.03573	9.29123	6.46725	6.88495	6.43261	9.96364	6.09435	6.04685	6.97421	6.16565	5.87261	6.46518	5.79561	7.1152	6.57414	6.43772	6.5865	6.49736	5.13474	5.67241	7.32026	5.96577	7.45166	6.60092	6.01162	6.11521	6.93925	6.0927	6.85132	5.56739	6.32403	5.78606	6.38513	5.75672
CASC15	5.66967	6.56778	5.88898	6.03162	6.68563	5.84155	7.1341	5.72967	6.185	6.36344	6.27708	6.353	5.7576	5.43149	6.50643	7.00073	6.59083	5.58229	5.83166	6.08425	6.43921	5.77128	5.91931	7.22009	7.75724	7.34677	6.99665	7.27573	7.09378	6.42253	6.05025	6.919	6.21007	6.62547	6.83621	7.1341	7.16876	7.11378	6.59553	6.8654	7.12442	6.35044	6.14645	6.05838	7.05161	7.02209
DIO3OS	5.27548	5.94189	7.3031	5.19217	6.13593	5.78055	6.53231	5.08421	5.39628	5.44719	7.06896	6.77486	7.52025	5.55933	5.65959	7.08917	6.46403	4.98833	4.88379	5.374	7.89844	6.38651	10.0527	5.11252	5.64581	6.5503	5.85768	5.45844	5.14729	5.67873	5.24235	4.81188	6.43011	5.81326	6.50094	6.2177	5.49389	5.39249	7.12668	5.17921	6.19728	4.24982	5.78267	4.77667	6.7901	4.33338
DNM3OS	6.72713	6.56648	6.44831	6.06573	6.89844	6.82631	6.02899	7.59546	5.37255	8.13894	7.26357	7.33825	8.20918	6.29087	7.10647	8.42007	6.78636	6.18338	8.19845	8.20603	9.63665	5.08483	8.72213	7.26098	8.6064	6.26772	7.72332	8.65094	7.40616	7.66097	7.59221	8.03879	6.57809	8.30215	6.61793	7.03495	8.38904	8.36468	6.63555	7.39968	6.56113	9.45691	8.56445	9.79591	8.91592	9.21807
DSG2-AS1	4.75183	4.54421	4.80804	3.32538	2.81372	3.15603	3.60317	3.41384	5.63793	7.76458	7.78999	4.23669	6.79866	4.84617	3.1501	3.56144	4.06486	3.3176	4.42844	3.23019	5.19581	2.93986	6.41606	4.38406	7.49886	4.95148	5.316	6.05533	5.50843	7.57869	4.25272	6.38712	4.2507	3.83632	4.36425	3.97753	5.87356	5.172	4.88388	4.52723	5.12806	8.46941	3.43201	8.46843	6.59949	9.47005
EGOT	5.64546	5.72268	4.29839	4.71138	4.2388	4.45139	3.99995	4.40569	4.29675	5.76829	3.81601	4.04311	5.54938	5.66565	5.68411	4.84184	4.92254	4.07893	4.08698	3.70375	4.07479	3.88674	4.12266	4.45996	6.69263	4.6547	5.28568	3.41252	5.60871	4.14576	7.45611	5.19954	4.32417	5.48395	4.31943	4.45385	6.08435	5.29134	6.14597	6.51904	4.9664	6.06107	4.70285	6.52511	4.33244	5.03266
HAGLR	5.38705	6.07629	5.12258	5.24374	4.94723	5.75576	4.8451	5.12067	5.19694	4.72196	3.87436	5.21258	4.23613	4.63318	8.38689	5.5187	5.8535	4.33485	7.13109	5.87526	4.45265	7.71969	3.91405	6.26508	6.70859	6.2958	6.11854	4.98891	6.62828	7.35405	6.43324	6.13484	5.949	5.50098	6.00256	5.09853	5.98616	5.59069	5.55628	6.09369	4.55625	7.34013	6.4015	6.80922	6.13248	7.0196
HOTAIRM1	7.18756	7.1034	7.33945	6.2863	7.06677	6.81292	4.93515	7.24049	7.18795	7.87195	7.4183	6.47956	6.65663	7.60468	6.28234	7.12708	7.12039	6.54715	8.11025	5.35507	7.81789	8.04243	7.14022	7.00797	8.15811	6.17211	8.08434	8.04319	7.90832	7.23471	8.97932	8.1927	6.36767	8.01635	5.99054	8.12799	7.64159	7.84376	6.73314	8.48099	5.98463	7.90247	9.27772	7.81496	8.07973	7.98773
LINC00607	4.75644	6.63886	6.92983	5.24554	5.46778	5.53447	8.10745	6.22353	5.82068	5.94634	5.45103	6.70343	5.06654	4.85365	6.54455	7.0354	6.57395	4.88407	6.30428	6.15645	6.30228	5.4463	4.95557	6.85398	5.55591	7.79182	6.83154	6.50905	6.46043	6.05055	5.02279	5.45394	8.51137	5.9432	8.59531	7.26966	5.22226	7.30531	6.59328	4.50437	7.8115	6.65599	6.28938	6.366	6.64065	6.74718
LINC00632	4.47068	5.00755	7.3663	6.12023	7.43196	3.52889	8.25582	6.65918	5.58067	6.10659	5.45565	7.74149	7.06399	5.34072	6.06291	6.64557	6.62485	3.72625	6.74056	4.61123	6.77036	6.00427	4.80924	5.46052	7.0038	7.20332	6.49194	7.31693	5.25557	6.16336	6.81693	5.67755	7.83062	6.62628	8.01076	7.22117	6.83052	6.64843	7.905	6.70191	6.50463	6.23074	7.57347	7.14034	8.06606	6.37791
LINC00710	4.46464	4.91431	4.14007	5.05391	4.39669	4.95144	5.62445	5.02221	4.65744	4.7563	4.77917	4.78226	5.48613	4.27359	4.42246	4.58577	4.94898	5.00211	4.19552	4.23134	4.67174	4.83197	4.66601	4.84262	6.2208	6.29785	5.73704	5.59445	5.03917	4.59882	6.71411	4.70462	4.53999	5.40148	6.11612	4.714	6.35507	5.84311	3.92555	5.23725	6.30444	4.83349	6.40942	4.44312	5.75993	5.76653
LINC00844	5.78635	4.01985	4.68474	9.14011	3.73648	2.99606	4.96658	3.32365	7.46176	4.32908	2.87768	4.03494	2.98357	4.99278	3.51442	3.86628	3.7013	6.71664	2.6965	3.68198	3.91304	3.36411	3.55595	4.09218	3.06048	4.20075	3.73711	3.37391	3.19603	3.43699	3.00414	3.24048	4.36801	3.35874	3.62575	4.23198	3.26543	3.28498	4.0762	3.50246	4.59246	2.9786	3.12888	3.38453	3.5674	3.44622
LINC00883	7.9766	7.77034	8.22326	7.74641	8.02257	7.00085	7.58811	8.83809	7.80132	7.18105	7.5964	8.11258	9.03596	7.35802	6.72884	8.49328	8.13145	7.3738	8.264	5.74625	7.25755	4.42156	8.09422	7.27456	8.91162	7.89657	8.30362	9.14333	7.89453	7.04397	9.24395	8.05639	7.88789	8.28837	8.02432	8.22877	8.67573	8.42549	8.8382	8.57876	8.52866	8.07216	8.53523	7.55604	8.17329	7.95266
LINC01405	9.77309	4.50473	4.30647	8.21998	4.75322	5.77441	4.39746	3.89741	8.27494	4.06137	4.4417	4.33665	4.02692	10.271	5.18198	4.07879	4.69818	10.8915	4.30742	4.50138	4.23544	4.31013	4.00784	4.11266	3.60746	4.23668	4.54436	4.19785	4.16606	3.75028	3.94454	3.52839	4.67402	3.55025	4.66494	4.40024	4.26116	4.25915	4.69776	3.57607	4.33767	3.97337	4.11618	4.23519	3.87904	3.63412
LINC01563	8.05367	6.81584	6.93281	6.84882	7.15933	6.44212	7.39766	5.71935	6.68041	6.82758	6.49225	7.02977	6.47905	7.88237	6.49011	6.49606	6.79199	7.57046	6.12011	6.12932	6.43431	6.58626	6.51848	6.20074	5.58181	7.34404	6.69571	6.31693	5.98445	6.36098	6.11833	5.7053	7.04299	5.33173	7.29856	6.32453	5.82701	5.88113	6.85379	6.03442	6.56526	5.33508	6.15161	5.8221	6.30327	5.15853
MBNL1-AS1	9.24825	7.55536	8.16063	9.87832	7.48914	7.52082	7.88498	7.52957	10.5523	8.3678	9.69463	7.84311	9.70171	10.2646	8.02555	8.02517	7.10078	10.2703	6.64441	8.66956	7.76293	6.21893	9.45282	6.09166	7.18509	7.28041	7.96549	8.44304	6.52748	7.25827	9.01932	7.19872	8.80746	7.34183	7.78197	6.62912	8.58138	8.72772	8.05447	7.91638	7.49025	7.57839	7.28625	7.47254	7.0133	7.0743
MCM3AP-AS1	5.84033	5.85021	5.25666	6.11998	2.67089	4.2027	4.70334	5.41886	5.37389	4.44405	4.99978	4.8921	3.70968	5.8114	3.94377	4.78326	4.76387	5.44284	5.64771	2.79726	3.53673	4.16846	4.08172	5.98288	5.93731	5.6029	5.64369	4.49281	5.42033	4.49593	6.39283	5.13641	5.49245	5.79759	5.52104	5.21631	4.95173	5.07663	5.09351	6.11819	5.96903	5.37534	4.97186	4.58873	5.21048	5.13898
MIR133A1HG	9.7694	3.60921	3.25818	9.32849	3.27456	3.58763	3.14071	3.13023	9.97784	5.04128	3.60281	3.22356	3.19132	9.34905	3.19972	3.38399	3.26294	10.085	3.11998	3.55807	4.61599	3.63923	3.66259	2.69171	3.1665	3.19855	4.87989	2.67332	3.40654	3.07522	3.45778	3.13194	3.13601	3.07786	3.2636	3.25712	3.40615	3.04409	3.29171	3.24138	3.26161	3.02205	3.09569	2.94668	3.09295	3.44339
MIR143HG	7.46026	7.42748	7.58174	6.70156	4.51207	7.77558	5.06897	4.69486	7.68662	3.65074	4.41418	6.72313	6.80286	8.80679	4.19331	6.54312	8.98399	6.74317	6.77213	6.2771	3.49135	10.9107	4.59775	8.80338	8.86506	8.26344	9.8478	4.01606	8.8825	5.76214	11.6923	8.90988	6.05932	9.23591	6.37384	9.16597	8.13128	3.52821	7.35037	10.7174	7.61878	6.36192	7.41527	3.66119	8.40334	6.25491
PCAT7	7.08299	3.96229	3.64464	7.28275	4.80361	3.86924	4.51555	3.12835	5.54971	3.50336	4.02784	4.54152	3.31006	7.34542	3.93094	3.82704	3.53091	7.74733	3.12929	3.76838	4.04854	3.60499	3.59012	3.40941	2.64827	4.64918	3.45025	3.33175	3.21943	3.54161	2.99174	3.14742	3.64217	3.10341	3.72217	3.42641	2.95807	3.12273	4.08944	3.33083	4.23947	3.05183	3.18826	3.20943	3.15214	3.18239
PRKCQ-AS1	7.66194	4.88276	4.80705	7.68945	4.78114	4.74661	5.57419	4.60572	9.04704	7.25747	6.75895	4.90785	5.76358	8.45635	6.51458	5.87923	5.59491	8.39569	4.39216	5.76799	5.3795	4.52558	6.80218	5.10083	3.91284	5.07371	5.52091	6.23197	4.75395	4.65009	4.46222	4.42745	5.72237	4.8037	5.08534	4.83143	4.69521	5.74766	5.2905	4.48342	5.16727	4.9796	4.94552	4.44842	5.19643	4.44365
PVT1	6.6559	6.40687	7.2381	5.13399	4.50255	4.35036	6.98712	6.76374	5.86999	5.71743	4.19874	6.81058	5.40728	6.40541	5.07757	6.34828	5.46462	6.0409	6.91592	4.31603	4.73415	7.03453	4.46426	7.78817	7.24745	8.18289	6.83761	5.99591	7.10509	6.76111	6.97894	6.35995	5.69221	7.41191	7.10394	7.62157	6.43075	6.47748	6.42324	6.13912	7.46538	6.97745	5.96724	7.1086	6.76758	7.49305
SMC5-AS1	6.50406	5.81448	6.39935	6.90516	5.81016	5.45704	6.9395	7.26906	6.2007	5.91286	6.57726	6.12151	9.23672	6.38771	7.37804	7.61663	6.14024	6.44536	7.87323	5.48136	6.57719	5.49435	5.75734	6.97062	8.15053	7.76536	7.37513	7.23081	6.79496	6.56249	7.901	7.12918	8.33251	7.86547	7.47412	6.91664	7.42286	6.92781	6.23257	6.39672	7.42303	7.58508	6.46583	7.00378	7.00598	8.30792
SNHG12	7.24685	7.31672	6.55841	7.19266	7.02826	7.55809	7.53685	8.21201	7.00331	6.87874	7.01715	6.92099	6.83503	7.20132	6.82973	7.47974	7.37679	6.98996	9.33012	5.90141	8.15997	5.12677	8.53581	8.57313	8.42782	7.94278	7.88987	7.67312	7.97588	7.50851	7.77443	7.86697	7.15119	7.93697	7.3992	7.37103	7.37902	7.5926	6.05092	7.36796	8.21459	8.91011	8.95225	9.51405	9.13554	9.15226
TEX41	4.74812	5.80888	6.0227	4.38421	5.72097	6.37414	5.42967	6.35849	4.81108	6.45699	5.32162	5.76037	5.59285	5.15735	5.67624	5.51016	6.38128	4.19852	6.04666	5.08764	5.82387	4.83275	4.48355	5.90599	7.04902	5.85254	6.59138	6.50875	5.78314	6.01101	6.4581	6.67479	5.44095	6.50391	5.85801	7.04569	7.12939	6.81645	5.63792	6.68027	5.90321	6.37589	6.2067	6.10482	6.12741	5.82099
