# Supplementary material for: Analysis of the lncRNA-Associated Competing Endogenous RNA (ceRNA) Network for Tendinopathy
Source: Genet Res (Camb). 2022 May 12;2022:9792913. doi: 10.1155/2022/9792913 (PMC9119753; doi:10.1155/2022/9792913)
Supplement: Supplementary Materials — Table 1 shows data preprocessing and standardization. Table 2 shows featured lncRNAs in the LncBook database or lncRNAs recorded in the LNCiperia database. Table 3 shows pathway enrichment analysis for the genes in the 11 modules. Supplementary Materials [file 9792913.f1.zip › Appendix Table 3.xlsx]

## Sheet: Appendix Table 3
Name	Category	GO	Description	LogP	Enrichment	Z-score	#TotalGeneInLibrary	#GeneInGO	#GeneInHitList	#GeneInGOAndHitList	%InGO	STDV %InGO	GeneID	Hits	Log(q-value)
MCODE_2	KEGG Pathway	hsa05410	Hypertrophic cardiomyopathy (HCM)	-15	120	31	24156	83	19	8	42	11	1674|4624|4633|4634|7168|7170|7171|7273	DES|MYH6|MYL2|MYL3|TPM1|TPM3|TPM4|TTN	-13
MCODE_2	KEGG Pathway	hsa05414	Dilated cardiomyopathy	-15	110	30	24156	90	19	8	42	11	1674|4624|4633|4634|7168|7170|7171|7273	DES|MYH6|MYL2|MYL3|TPM1|TPM3|TPM4|TTN	-13
MCODE_2	KEGG Pathway	hsa04260	Cardiac muscle contraction	-11	98	24	24156	78	19	6	32	11	4624|4633|4634|7168|7170|7171	MYH6|MYL2|MYL3|TPM1|TPM3|TPM4	-9.1
MCODE_2	KEGG Pathway	hsa04261	Adrenergic signaling in cardiomyocytes	-9	53	18	24156	144	19	6	32	11	4624|4633|4634|7168|7170|7171	MYH6|MYL2|MYL3|TPM1|TPM3|TPM4	-7.7
MCODE_2	KEGG Pathway	hsa05412	Arrhythmogenic right ventricular cardiomyopathy (ARVC)	-4.6	53	12	24156	72	19	3	16	8.4	88|89|1674	ACTN2|ACTN3|DES	-3.9
MCODE_2	KEGG Pathway	hsa04530	Tight junction	-3.5	22	7.9	24156	170	19	3	16	8.4	4621|4626|4633	MYH3|MYH8|MYL2	-2.9
MCODE_4	KEGG Pathway	hsa04510	Focal adhesion	-14	81	25	24156	199	12	8	67	14	1282|1284|1285|1286|1291|1292|1499|5155	COL4A1|COL4A2|COL4A3|COL4A4|COL6A1|COL6A2|CTNNB1|PDGFB	-12
MCODE_4	KEGG Pathway	hsa04512	ECM-receptor interaction	-12	150	30	24156	82	12	6	50	14	1282|1284|1285|1286|1291|1292	COL4A1|COL4A2|COL4A3|COL4A4|COL6A1|COL6A2	-10
MCODE_4	KEGG Pathway	hsa04974	Protein digestion and absorption	-12	130	28	24156	90	12	6	50	14	1282|1284|1285|1286|1291|1292	COL4A1|COL4A2|COL4A3|COL4A4|COL6A1|COL6A2	-10
MCODE_4	KEGG Pathway	hsa04151	PI3K-Akt signaling pathway	-10	41	17	24156	342	12	7	58	14	1282|1284|1285|1286|1291|1292|5155	COL4A1|COL4A2|COL4A3|COL4A4|COL6A1|COL6A2|PDGFB	-8.7
MCODE_4	KEGG Pathway	hsa05200	Pathways in cancer	-9.7	36	15	24156	395	12	7	58	14	1282|1284|1285|1286|1499|5155|6774	COL4A1|COL4A2|COL4A3|COL4A4|CTNNB1|PDGFB|STAT3	-8.3
MCODE_4	KEGG Pathway	hsa04933	AGE-RAGE signaling pathway in diabetic complications	-9.1	100	22	24156	99	12	5	42	14	1282|1284|1285|1286|6774	COL4A1|COL4A2|COL4A3|COL4A4|STAT3	-7.8
MCODE_4	KEGG Pathway	hsa05222	Small cell lung cancer	-7.2	96	19	24156	84	12	4	33	14	1282|1284|1285|1286	COL4A1|COL4A2|COL4A3|COL4A4	-6
MCODE_4	KEGG Pathway	hsa05146	Amoebiasis	-6.9	84	18	24156	96	12	4	33	14	1282|1284|1285|1286	COL4A1|COL4A2|COL4A3|COL4A4	-5.8
MCODE_4	KEGG Pathway	hsa05205	Proteoglycans in cancer	-3.9	30	9.2	24156	203	12	3	25	12	816|1499|6774	CAMK2B|CTNNB1|STAT3	-3.2
