# Supplementary material for: Analysis of the lncRNA-Associated Competing Endogenous RNA (ceRNA) Network for Tendinopathy
Source: Genet Res (Camb). 2022 May 12;2022:9792913. doi: 10.1155/2022/9792913 (PMC9119753; doi:10.1155/2022/9792913)
Supplement: Supplementary Materials — Table 1 shows data preprocessing and standardization. Table 2 shows featured lncRNAs in the LncBook database or lncRNAs recorded in the LNCiperia database. Table 3 shows pathway enrichment analysis for the genes in the 11 modules. Supplementary Materials [file 9792913.f1.zip › Appendix Table 4.xlsx]

## Sheet: Appendix Table 4
lncRNA	miRNA	mRNA
C10orf71-AS1	hsa-miR-1237-3p	RBFOX1
C10orf71-AS1	hsa-miR-1237-3p	EPM2A
C10orf71-AS1	hsa-miR-1237-3p	PKIA
C10orf71-AS1	hsa-miR-1237-3p	PRKAA2
C10orf71-AS1	hsa-miR-4284	FRAS1
C10orf71-AS1	hsa-miR-130a-5p	COL4A4
C10orf71-AS1	hsa-miR-1237-3p	FBXO32
C10orf71-AS1	hsa-miR-130a-5p	LONRF2
C10orf71-AS1	hsa-miR-130a-5p	ALDH5A1
C10orf71-AS1	hsa-miR-130a-5p	PKIA
C10orf71-AS1	hsa-miR-130a-5p	FBXO32
DNM3OS	hsa-miR-152-3p	RAB34
DNM3OS	hsa-miR-3148	DIXDC1
DNM3OS	hsa-miR-335-3p	COL5A2
DNM3OS	hsa-miR-3163	DIXDC1
DNM3OS	hsa-miR-3148	COL5A1
DNM3OS	hsa-miR-3148	KDELR3
DNM3OS	hsa-miR-3658	COL5A2
DNM3OS	hsa-miR-3662	PLOD2
DNM3OS	hsa-miR-4307	PLOD2
DNM3OS	hsa-miR-3658	PLOD2
HOTAIRM1	hsa-miR-106a-5p	TANC1
HOTAIRM1	hsa-miR-106b-5p	TANC1
HOTAIRM1	hsa-miR-664a-3p	KLHL42
HOTAIRM1	hsa-miR-664a-3p	CAV2
HOTAIRM1	hsa-miR-873-5p	PLXDC1
HOTAIRM1	hsa-miR-20a-5p	TANC1
HOTAIRM1	hsa-miR-4279	PLXDC1
HOTAIRM1	hsa-miR-93-5p	TANC1
LINC01405	hsa-miR-324-3p	CASQ1
LINC01405	hsa-miR-4269	NOS1
LINC01405	hsa-miR-519e-5p	ABRA
LINC01405	hsa-miR-4269	P2RY2
LINC01405	hsa-miR-1913	ALPK3
LINC01405	hsa-miR-1913	FBXO40
LINC01405	hsa-miR-324-3p	ALPK3
LINC01405	hsa-miR-1913	PNPLA4
LINC01405	hsa-miR-4269	CACNB1
LINC01405	hsa-miR-3611	EPM2A
LINC01405	hsa-miR-519e-5p	ATP1B4
LINC01405	hsa-miR-4269	CAMK2B
LINC01405	hsa-miR-519e-5p	FREM2
LINC01405	hsa-miR-515-5p	FREM2
LINC01405	hsa-miR-519e-5p	LONRF2
LINC01405	hsa-miR-519e-5p	QKI
LINC01405	hsa-miR-515-5p	ATP1A2
LINC01405	hsa-miR-519e-5p	ATP1A2
LINC01405	hsa-miR-515-5p	ATP1B4
LINC01405	hsa-miR-515-5p	QKI
LINC01405	hsa-miR-515-5p	LONRF2
MBNL1-AS1	hsa-miR-656-3p	TMOD1
MBNL1-AS1	hsa-miR-3121-3p	CLCN4
MBNL1-AS1	hsa-miR-335-3p	LRRC2
MIR133A1HG	hsa-miR-590-3p	RBFOX1
MIR133A1HG	hsa-miR-590-3p	AKAP6
MIR133A1HG	hsa-miR-3179	RAB9B
MIR133A1HG	hsa-miR-129-5p	RRAGD
MIR133A1HG	hsa-miR-129-5p	YBX3
MIR133A1HG	hsa-miR-1179	ABRA
MIR133A1HG	hsa-miR-129-5p	FNDC5
MIR133A1HG	hsa-miR-129-5p	ESRRG
MIR133A1HG	hsa-miR-1179	COL4A3
MIR133A1HG	hsa-miR-129-5p	PKP2
MIR133A1HG	hsa-miR-335-3p	ATP1B4
MIR133A1HG	hsa-miR-129-5p	QKI
MIR133A1HG	hsa-miR-590-3p	ALPK3
MIR133A1HG	hsa-miR-129-5p	EPM2A
MIR133A1HG	hsa-miR-659-3p	DTNA
MIR133A1HG	hsa-miR-3121-3p	DEPTOR
MIR133A1HG	hsa-miR-335-3p	ANK1
MIR133A1HG	hsa-miR-335-3p	SYNPO2L
MIR133A1HG	hsa-miR-3152-3p	ATP1B4
MIR133A1HG	hsa-miR-3152-3p	KCNA7
MIR133A1HG	hsa-miR-587	PKIA
MIR133A1HG	hsa-miR-335-3p	CAMK2B
MIR133A1HG	hsa-miR-335-3p	QKI
MIR133A1HG	hsa-miR-587	E2F8
MIR133A1HG	hsa-miR-587	FBXO32
MIR133A1HG	hsa-miR-335-3p	MYOZ2
MIR133A1HG	hsa-miR-335-3p	XIRP2
MIR133A1HG	hsa-miR-590-3p	PRKAA2
MIR133A1HG	hsa-miR-1179	QKI
MIR133A1HG	hsa-miR-335-3p	LRRC2
MIR133A1HG	hsa-miR-659-3p	TPM3
MIR133A1HG	hsa-miR-335-3p	ATP1A2
MIR133A1HG	hsa-miR-548v	SLITRK4
MIR133A1HG	hsa-miR-659-3p	FREM2
MIR133A1HG	hsa-miR-587	RRAGD
MIR133A1HG	hsa-miR-587	IP6K3
MIR133A1HG	hsa-miR-218-1-3p	TPM3
MIR133A1HG	hsa-miR-3121-3p	ALDH5A1
MIR133A1HG	hsa-miR-1179	FRAS1
MIR133A1HG	hsa-miR-587	RBFOX1
MIR133A1HG	hsa-miR-1179	MYOZ3
MIR133A1HG	hsa-miR-876-3p	LONRF2
MIR133A1HG	hsa-miR-218-1-3p	ARHGEF37
MIR133A1HG	hsa-miR-590-3p	HYAL4
MIR133A1HG	hsa-miR-3121-3p	CLCN4
MIR133A1HG	hsa-miR-3144-5p	FNDC5
MIR133A1HG	hsa-miR-3121-3p	STAU2
MIR133A1HG	hsa-miR-335-3p	JPH1
MIR133A1HG	hsa-miR-548v	RBFOX1
MIR133A1HG	hsa-miR-3144-5p	PHKA1
MIR133A1HG	hsa-miR-587	QKI
MIR133A1HG	hsa-miR-587	PRKAA2
MIR133A1HG	hsa-miR-3121-3p	FREM2
MIR133A1HG	hsa-miR-3121-3p	QKI
PRKCQ-AS1	hsa-miR-515-5p	FREM2
PRKCQ-AS1	hsa-miR-3909	ACTC1
PRKCQ-AS1	hsa-miR-4325	LONRF2
PRKCQ-AS1	hsa-miR-4325	ANKRD1
PRKCQ-AS1	hsa-miR-515-5p	ATP1B4
PRKCQ-AS1	hsa-miR-367-3p	ACTC1
PRKCQ-AS1	hsa-miR-519e-5p	ATP1B4
PRKCQ-AS1	hsa-miR-519e-5p	ABRA
PRKCQ-AS1	hsa-miR-515-5p	LONRF2
PRKCQ-AS1	hsa-miR-519e-5p	PPP1R3C
PRKCQ-AS1	hsa-miR-367-3p	FREM2
PRKCQ-AS1	hsa-miR-519e-5p	FREM2
PRKCQ-AS1	hsa-miR-92b-3p	FREM2
PRKCQ-AS1	hsa-miR-92b-3p	ACTC1
PRKCQ-AS1	hsa-miR-92a-3p	ACTC1
PRKCQ-AS1	hsa-miR-519e-5p	ATP1A2
PRKCQ-AS1	hsa-miR-519e-5p	LONRF2
PRKCQ-AS1	hsa-miR-515-5p	ATP1A2
